# Supplementary material for: Synthesis and structure of trans-2,5-di­methyl­piperazine-1,4-diium di­hydrogen diphosphate
Source: Acta Crystallogr E Crystallogr Commun. 2024 Oct 24;80(Pt 11):1202–5. doi: 10.1107/S2056989024010132 (PMC11660472; doi:10.1107/S2056989024010132)
Supplement: Supplementary file 1 [file e-80-01202-sup1.cif]

##############################################################################
#                                                                            #
# This CIF contains the data in a paper accepted for publication in          #
# Acta Crystallographica Section E. It conforms to the requirements of       #
# Notes for Authors for Acta Crystallographica Section E, and has been       #
# peer reviewed under the auspices of the IUCr Commission on Journals.       #
#                                                                            #
# Full details of the Crystallographic Information File format               #
# are given in the paper "The Crystallographic Information File (CIF):       #
# a New Standard Archive File for Crystallography" by S. R. Hall, F. H.      #
# Allen and I. D. Brown [Acta Cryst. (1991), A47, 655-685].                  #
#                                                                            #
# The current version of the core CIF dictionary is obtainable from          #
# ftp://ftp.iucr.org/pub/cif_core.dic.                                       #
#                                                                            #
# Software is freely available for graphical display of the structure(s)     #
# in this CIF. For information consult the CIF software page                 #
# http://www.iucr.org/resources/cif/software.                                #
#                                                                            #
# This file may be used for bona fide research purposes within the           #
# scientific community so long as proper attribution is given to the journal # 
# article from which it was obtained.                                        #
#                                                                            #
##############################################################################
data_I
_audit_creation_method     SHELXL-2013
_journal_date_recd_electronic     2024-10-10
_journal_date_accepted     2024-10-17
_journal_name_full     'Acta Crystallographica, Section E'
_journal_year     2024
_journal_volume     80
_journal_issue      1
_journal_page_first     0
_journal_page_last     0
_journal_paper_category     GO
_journal_paper_doi     10.1107/S2056989024010132
_journal_coeditor_code     HB8111
_publ_contact_author_name     '  Dr. Houda Mrad'
_publ_contact_author_address
;
Laboratory of Materials Chemistry (LR13ES08),
Faculty of Sciences of Bizerte,University of Carthage
7021 Zarzouna, Bizerte, Tunisia
;
_publ_contact_author_email     houda.mrad@fsb.ucar.tn
_publ_contact_author_fax     '216 72 590 566'
_publ_contact_author_phone     '216 72 591 906'
_publ_section_title
;
Synthesis and structure of <i>trans</i>-2,5-dimethylpiperazine-1,4-diium
dihydrogen diphosphate
;
loop_
    _publ_author_name
    _publ_author_address
    ' Mrad, Houda'
;
Laboratory of Materials Chemistry (LR13ES08),
Faculty of Sciences of Bizerte,University of Carthage
7021 Zarzouna, Bizerte, Tunisia
;
    ' Elboulali, Adel'
;
Laboratory of Materials Chemistry (LR13ES08),
Faculty of Sciences of Bizerte,University of Carthage
7021 Zarzouna, Bizerte, Tunisia
;
    ' Baptiste, Beno\^it  '
;
Institut de Min\'eralogie, de Physique des Mat\'eriaux et de
Cosmochimie CNRS - UMR 7590, Plateforme de diffraction des rayons X,
75005 Paris, France
;
    ' Akriche, Samah  '
;
Laboratory of Materials Chemistry (LR13ES08),
Faculty of Sciences of Bizerte,University of Carthage
7021 Zarzouna, Bizerte, Tunisia
;
_publ_section_synopsis
;
In the title salt, the complete cation and anion are generated by
crystallographic inversion and twofold symmetry, respectively. In the crystal,
the dihydrogen diphosphate anions are linked by O---H...O hydrogen bonds,
generating (001) layers. The organic cations bond to the inorganic layers by
way of N---H...O and C---H...O hydrogen bonds.
;
_database_code_depnum_ccdc_archive     'CCDC 2386600'
_chemical_name_systematic
;
<i>trans</i>-2,5-Dimethylpiperazine-1,4-diium
dihydrogen diphosphate
;
_chemical_formula_moiety     'C6 H16 N2 2+, H2 O7 P2 2-'
_chemical_formula_sum     'C6 H18 N2 O7 P2'
_chemical_formula_structural     'P2 O7 H2, C6 H16 N2'
_chemical_formula_iupac     'C6 H16 N2 2+, H2 O7 P2 2-'
_chemical_formula_weight     292.16
_chemical_melting_point     ?
_space_group_crystal_system     monoclinic
_space_group_name_H-M_alt     'C 2/c'
_space_group_name_Hall     '-C 2yc'
loop_
    _space_group_symop_operation_xyz
    'x, y, z'
    '-x, y, -z+1/2'
    'x+1/2, y+1/2, z'
    '-x+1/2, y+1/2, -z+1/2'
    '-x, -y, -z'
    'x, -y, z-1/2'
    '-x+1/2, -y+1/2, -z'
    'x+1/2, -y+1/2, z-1/2'
_cell_length_a     10.2557(5)
_cell_length_b     8.3978(5)
_cell_length_c     13.7681(7)
_cell_angle_alpha     90
_cell_angle_beta     91.422(4)
_cell_angle_gamma     90
_cell_volume     1185.42(11)
_cell_formula_units_Z     4
_cell_measurement_reflns_used     2302
_cell_measurement_theta_min     3.9640
_cell_measurement_theta_max     31.8280
_cell_measurement_temperature     293(2)
_exptl_crystal_description     Needle
_exptl_crystal_colour     Colorless
_exptl_crystal_size_max     0.300
_exptl_crystal_size_mid     0.200
_exptl_crystal_size_min     0.100
_exptl_crystal_density_diffrn     1.637
_exptl_crystal_density_meas     ?
_exptl_crystal_density_method     ?
_exptl_crystal_F_000     616
_exptl_absorpt_coefficient_mu     0.394
_exptl_absorpt_correction_type     multi-scan
_exptl_absorpt_process_details
;
(CrysAlisPro; Rigaku OD, 2019)
;
_exptl_absorpt_correction_T_min     0.97921
_exptl_absorpt_correction_T_max     1.00000
_diffrn_ambient_temperature     293(2)
_diffrn_source     'fine-focus sealed X-ray tube'
_diffrn_radiation_type     MoK\a
_diffrn_radiation_wavelength     0.71073
_diffrn_radiation_monochromator     graphite
_diffrn_measurement_device_type
                           'Xcalibur diffractometer with Sapphire3 CCD detector'
_diffrn_measurement_device     'four-circle diffractometer'
_diffrn_measurement_method     '\w scans'
_diffrn_detector     'CCD plate'
_diffrn_detector_area_resol_mean     16.0318
_diffrn_reflns_number     9376
_diffrn_reflns_av_R_equivalents     0.0398
_diffrn_reflns_av_unetI/netI     0.0354
_diffrn_reflns_theta_min     3.447
_diffrn_reflns_theta_max     33.136
_diffrn_reflns_theta_full     25.242
_diffrn_measured_fraction_theta_max     0.999
_diffrn_measured_fraction_theta_full     0.998
_diffrn_reflns_limit_h_min     -15
_diffrn_reflns_limit_h_max     15
_diffrn_reflns_limit_k_min     -12
_diffrn_reflns_limit_k_max     12
_diffrn_reflns_limit_l_min     -21
_diffrn_reflns_limit_l_max     21
_diffrn_radiation_probe     x-ray
_reflns_number_total     2255
_reflns_number_gt     1738
_reflns_threshold_expression     'I > 2\s(I)'
_refine_ls_structure_factor_coef     Fsqd
_refine_ls_matrix_type     full
_refine_ls_R_factor_all     0.0601
_refine_ls_R_factor_gt     0.0405
_refine_ls_wR_factor_gt     0.0904
_refine_ls_wR_factor_ref     0.1034
_refine_ls_goodness_of_fit_ref     1.045
_refine_ls_restrained_S_all     1.045
_refine_ls_number_reflns     2255
_refine_ls_number_parameters     114
_refine_ls_number_restraints     0
_refine_ls_hydrogen_treatment     refall
_refine_ls_weighting_scheme     calc
_refine_ls_weighting_details
              'w=1/[\s^2^(Fo^2^)+(0.0380P)^2^+1.0885P] where P=(Fo^2^+2Fc^2^)/3'
_atom_sites_solution_hydrogens     geom
_atom_sites_solution_primary     direct
_atom_sites_solution_secondary     difmap
_refine_ls_shift/su_max     0.001
_refine_ls_shift/su_mean     0.000
_refine_diff_density_max     0.585
_refine_diff_density_min     -0.385
_refine_ls_extinction_method     none
_refine_ls_extinction_coef     .
loop_
    _atom_type_symbol
    _atom_type_description
    _atom_type_scat_dispersion_real
    _atom_type_scat_dispersion_imag
    _atom_type_scat_source
    'C' 'C' 0.0033 0.0016
                         'International Tables Vol C Tables 4.2.6.8 and 6.1.1.4'
    'H' 'H' 0.0000 0.0000
                         'International Tables Vol C Tables 4.2.6.8 and 6.1.1.4'
    'N' 'N' 0.0061 0.0033
                         'International Tables Vol C Tables 4.2.6.8 and 6.1.1.4'
    'O' 'O' 0.0106 0.0060
                         'International Tables Vol C Tables 4.2.6.8 and 6.1.1.4'
    'P' 'P' 0.1023 0.0942
                         'International Tables Vol C Tables 4.2.6.8 and 6.1.1.4'
_computing_data_collection
;
CrysAlisPro 1.171.40.53 (Rigaku OD, 2019)
;
_computing_cell_refinement
;
CrysAlisPro 1.171.40.53 (Rigaku OD, 2019)
;
_computing_data_reduction
;
CrysAlisPro 1.171.40.53 (Rigaku OD, 2019)
;
_computing_structure_solution
;
SHELXS97 (Sheldrick, 2008)
;
_computing_structure_refinement
;
<i>SHELXL2018/3</i> (Sheldrick, 2015)
;
_computing_molecular_graphics
;
DIAMOND (Brandenburg & Putz, 2005)
;
_computing_publication_material
;
WinGX publication routines (Farrugia, 2012)
;
loop_
    _atom_site_type_symbol
    _atom_site_label
    _atom_site_fract_x
    _atom_site_fract_y
    _atom_site_fract_z
    _atom_site_U_iso_or_equiv
    _atom_site_adp_type
    _atom_site_calc_flag
    _atom_site_occupancy
    _atom_site_disorder_assembly
    _atom_site_disorder_group
    P P1 0.64197(4) 0.21184(5) 0.26767(3) 0.02554(12) Uani d 1 . .
    O O1 0.72741(18) 0.0974(2) 0.20950(10) 0.0587(5) Uani d 1 . .
    O O2 0.67285(11) 0.20328(14) 0.37398(7) 0.0287(2) Uani d 1 . .
    O O3 0.64629(15) 0.37300(17) 0.22218(10) 0.0449(3) Uani d 1 . .
    O O4 0.5000 0.1402(2) 0.2500 0.0500(6) Uani d 1 . .
    H H1 0.757(3) 0.012(4) 0.240(2) 0.084(10) Uiso d 1 . .
    N N1 0.61378(12) 0.40835(16) 0.52268(9) 0.0238(3) Uani d 1 . .
    C C1 0.62451(15) 0.57743(19) 0.49245(11) 0.0248(3) Uani d 1 . .
    C C2 0.51107(15) 0.62671(18) 0.42671(10) 0.0239(3) Uani d 1 . .
    C C3 0.5174(2) 0.8018(2) 0.40212(19) 0.0443(5) Uani d 1 . .
    H H1A 0.683(2) 0.385(3) 0.5625(16) 0.042(6) Uiso d 1 . .
    H H1B 0.622(2) 0.345(3) 0.4707(16) 0.039(6) Uiso d 1 . .
    H H1C 0.6259(18) 0.642(2) 0.5518(14) 0.028(5) Uiso d 1 . .
    H H1D 0.7042(19) 0.588(2) 0.4565(14) 0.032(5) Uiso d 1 . .
    H H2 0.510(2) 0.559(3) 0.3668(15) 0.039(5) Uiso d 1 . .
    H H3A 0.516(3) 0.862(4) 0.460(2) 0.084(10) Uiso d 1 . .
    H H3B 0.442(3) 0.833(3) 0.359(2) 0.064(8) Uiso d 1 . .
    H H3C 0.603(3) 0.817(3) 0.3694(19) 0.061(7) Uiso d 1 . .
loop_
    _atom_site_aniso_label
    _atom_site_aniso_U_11
    _atom_site_aniso_U_22
    _atom_site_aniso_U_33
    _atom_site_aniso_U_12
    _atom_site_aniso_U_13
    _atom_site_aniso_U_23
    P1 0.0296(2) 0.0287(2) 0.01809(17) 0.00277(15) -0.00450(13) 0.00137(14)
    O1 0.0792(12) 0.0686(11) 0.0291(7) 0.0334(9) 0.0148(7) -0.0004(7)
    O2 0.0323(6) 0.0344(6) 0.0189(5) 0.0073(5) -0.0055(4) -0.0012(4)
    O3 0.0556(9) 0.0387(7) 0.0400(7) -0.0063(6) -0.0100(6) 0.0169(6)
    O4 0.0415(11) 0.0244(9) 0.0823(15) 0.000 -0.0347(10) 0.000
    N1 0.0225(6) 0.0279(6) 0.0210(5) 0.0053(5) -0.0025(4) 0.0010(5)
    C1 0.0233(6) 0.0276(7) 0.0233(6) -0.0022(5) -0.0009(5) 0.0008(5)
    C2 0.0252(7) 0.0260(7) 0.0206(6) 0.0019(5) -0.0006(5) 0.0031(5)
    C3 0.0479(11) 0.0303(9) 0.0548(12) 0.0016(8) 0.0029(10) 0.0144(9)
_geom_special_details
;
 All esds (except the esd in the dihedral angle between two l.s. planes)
 are estimated using the full covariance matrix.  The cell esds are taken
 into account individually in the estimation of esds in distances, angles
 and torsion angles; correlations between esds in cell parameters are only
 used when they are defined by crystal symmetry.  An approximate (isotropic)
 treatment of cell esds is used for estimating esds involving l.s. planes.
;
loop_
    _geom_bond_atom_site_label_1
    _geom_bond_atom_site_label_2
    _geom_bond_site_symmetry_2
    _geom_bond_distance
    _geom_bond_publ_flag
    P1 O2 . 1.4916(11) ?
    P1 O3 . 1.4924(14) ?
    P1 O1 . 1.5389(15) ?
    P1 O4 . 1.5884(8) ?
    O4 P1 2_655 1.5884(8) ?
    N1 C1 . 1.484(2) ?
    N1 C2 5_666 1.5020(19) ?
    C1 C2 . 1.514(2) ?
    C2 N1 5_666 1.5020(19) ?
    C2 C3 . 1.510(2) ?
loop_
    _geom_angle_atom_site_label_1
    _geom_angle_atom_site_label_2
    _geom_angle_atom_site_label_3
    _geom_angle_site_symmetry_1
    _geom_angle_site_symmetry_3
    _geom_angle
    _geom_angle_publ_flag
    O2 P1 O3 . . 116.60(8) ?
    O2 P1 O1 . . 111.76(8) ?
    O3 P1 O1 . . 108.96(9) ?
    O2 P1 O4 . . 107.67(5) ?
    O3 P1 O4 . . 108.40(8) ?
    O1 P1 O4 . . 102.44(9) ?
    P1 O4 P1 . 2_655 135.50(12) ?
    C1 N1 C2 . 5_666 112.80(12) ?
    N1 C1 C2 . . 111.58(12) ?
    N1 C2 C3 5_666 . 109.69(14) ?
    N1 C2 C1 5_666 . 108.68(11) ?
    C3 C2 C1 . . 111.29(15) ?
loop_
    _geom_hbond_atom_site_label_D
    _geom_hbond_atom_site_label_H
    _geom_hbond_atom_site_label_A
    _geom_hbond_site_symmetry_A
    _geom_hbond_distance_DH
    _geom_hbond_distance_HA
    _geom_hbond_distance_DA
    _geom_hbond_angle_DHA
    O1 H1 O3 4_645 0.88(3) 1.61(3) 2.460(2) 161(3)
    N1 H1A O2 7_656 0.90(2) 1.86(2) 2.7454(17) 167(2)
    N1 H1B O2 . 0.90(2) 1.87(2) 2.7543(17) 168(2)
    C1 H1C O3 6_566 0.982(19) 2.353(19) 3.193(2) 143.0(15)
    C1 H1D O1 4_655 0.970(19) 2.41(2) 3.205(2) 139.1(15)
    C2 H2 O3 2_655 1.00(2) 2.53(2) 3.344(2) 138.3(15)
_shelx_space_group_comment
;
The symmetry employed for this shelxl refinement is uniquely defined
by the following loop, which should always be used as a source of
symmetry information in preference to the above space-group names.
They are only intended as comments.
;
_shelx_estimated_absorpt_T_min     0.891
_shelx_estimated_absorpt_T_max     0.962
_shelx_hkl_file
;
   0   0   3 568.747 182.979   7
   0   0  -3 127.629 123.758   4
   0   0  -4 824711. 3270.31   1
   0   0  -4 818218. 5818.27   4
   0   0  -5 58.2888 57.2806   1
   0   0   5 90.9707 169.043   7
   0   0  -5-99.1072 152.376   4
   0   0  -6 321491. 2421.59   1
   0   0   6 311817. 4324.90   7
   0   0  -6 316468. 4528.11   4
   0   0   7-12.0157 172.243   7
   0   0  -7 187.927 217.527   4
   0   0  -7 126.860 76.2776   1
   0   0   8 268072. 4685.52   7
   0   0  -8 266960. 4874.49   4
   0   0  -8 269081. 2478.32   1
   0   0   9 10.1538 252.165   7
   0   0  -9-85.4502 295.979   4
   0   0  -9 103.866 65.9197   1
   0   0  10 696.645 360.110   7
   0   0 -10 502.285 301.426   4
   0   0 -10 486.228 111.346   1
   0   0 -11 129.904 328.185   4
   0   0  11-522.362 381.003   7
   0   0  12 1598.79 489.711   7
   0   0 -12 1504.03 576.290   4
   0   0 -13-27.8747 331.814   2
   0   0 -13 253.579 507.341   4
   0   0  13-514.519 402.890   7
   0   0 -14 18076.3 1831.05   2
   0   0  14 16740.0 1676.81   7
   0   0 -14 18570.1 1809.45   4
   0   0  15-44.4948 315.577   7
   0   0 -15-198.868 349.181   2
   0   0 -15 169.403 427.675   4
   0   0 -16 591.186 462.789   2
   0   0  16 1091.43 531.099   7
   0   0 -16 627.752 409.638   4
   0   0  17-59.5885 420.942   7
   0   0 -17-207.957 553.103   4
   0   0 -17-95.8712 316.822   2
   0   0  18 3804.18 1004.64   7
   0   0 -18 2119.12 824.188   2
   0   0 -18 1208.72 680.414   4
   0   0  19 228.732 390.334   7
   0   0 -19-641.584 588.198   2
   0   0 -19-61.6443 500.870   4
   0   0  20 22198.6 2434.93   7
   0   0 -20 23148.3 2623.06   2
   0   0 -20 21770.6 2510.30   4
   0   0 -21 363.365 414.197   2
   0   0  21 435.988 416.922   7
   0   0 -21 1248.56 718.024   4
   0   2   0 424913. 3873.18   3
   0  -2   0 424312. 3873.24   6
   0  -2   0 433931. 3713.22   5
   0  -2  -1 301027. 3243.30   4
   0  -2   1 310097. 3388.67   5
   0  -2  -1 312147. 3026.74   5
   0   2   1 300885. 3383.22   3
   0   2  -1 302911. 3291.91   3
   0   2   2 303650. 3617.35   3
   0  -2   2 316740. 3370.18   7
   0  -2  -2 310047. 3038.25   5
   0  -2  -2 300683. 3514.69   4
   0  -2  -2 315676. 2323.70   2
   0  -2   2 302091. 3608.20   5
   0  -2   3 543.771 199.600   7
   0   2   3 747.202 269.316   3
   0  -2  -3 468.914 144.100   2
   0  -2   3 172.641 140.952   5
   0   2   4 26817.3 1257.04   3
   0  -2   4 25137.8 1172.04   7
   0   2   4 29064.5 1054.57   7
   0  -2  -4 26460.5 1235.54   4
   0  -2   4 26987.5 1277.86   5
   0  -2  -5 115775. 2762.04   4
   0   2   5 118002. 2825.67   3
   0   2   5 114118. 2316.67   7
   0  -2   5 114810. 2713.82   7
   0  -2  -6 209493. 4018.95   4
   0  -2   6 208022. 3930.66   7
   0   2   6 203241. 3985.42   3
   0   2   6 208123. 3451.29   7
   0  -2   7 60.0714 302.296   7
   0   2  -7 161.910 217.270   4
   0   2   7 390.447 219.473   7
   0  -2  -7-32.2167 254.154   4
   0   2  -8 77742.5 2573.26   4
   0  -2   8 77471.9 2744.67   7
   0  -2  -8 76402.6 2784.39   4
   0   2   8 78838.2 2483.30   7
   0   2   9 33589.7 1746.75   7
   0  -2  -9 31667.8 1798.93   2
   0  -2   9 29119.8 1807.70   7
   0  -2  -9 34168.9 1977.56   4
   0   2  -9 35119.3 1856.92   4
   0  -2 -10 22730.1 1711.47   4
   0  -2  10 21317.4 1635.62   7
   0   2  10 22773.8 1531.36   7
   0  -2 -10 19749.8 1516.81   2
   0   2 -10 21956.2 1192.39   1
   0   2 -10 21204.4 1546.45   4
   0   2 -11 1588.37 489.203   4
   0  -2  11 1342.48 547.747   7
   0  -2 -11 1541.82 508.503   2
   0   2 -11 1834.71 355.455   1
   0  -2 -11 1302.39 518.002   4
   0   2  11 1294.63 440.543   7
   0   2  12 1020.21 494.553   7
   0   2 -12 62.9112 136.041   1
   0  -2  12 289.513 415.751   7
   0  -2 -12 265.914 301.015   2
   0  -2 -12 34.6808 343.276   4
   0   2 -12 153.306 404.907   4
   0  -2 -13-22.3235 403.170   4
   0   2 -13 1177.04 556.008   4
   0  -2 -13 291.067 331.593   2
   0   2  13 116.268 310.849   7
   0   2 -13 816.539 512.361   2
   0  -2  13 327.711 416.170   7
   0  -2  14 1286.99 589.534   7
   0   2 -14 1160.22 531.991   4
   0  -2 -14 495.411 414.041   2
   0   2  14 1175.65 504.309   7
   0  -2 -14 1092.97 641.803   4
   0   2 -14 1648.24 615.092   2
   0   2  15 3068.74 786.222   7
   0  -2  15 4138.98 966.262   7
   0  -2 -15 2849.40 807.129   2
   0   2 -15 3236.02 873.733   2
   0  -2 -15 3751.81 985.281   4
   0   2 -15 2532.63 725.666   4
   0  -2 -16 141.361 380.912   4
   0  -2 -16 364.918 452.921   2
   0   2 -16 467.685 499.376   2
   0   2 -16-290.714 421.316   4
   0  -2  16-271.353 430.479   7
   0   2  16-344.418 373.348   7
   0   2 -17 12304.6 1753.34   2
   0  -2 -17 11162.0 1621.18   2
   0  -2  17 11538.0 1665.19   7
   0   2  17 10447.0 1475.66   7
   0   2 -17 13581.1 1774.16   4
   0  -2 -17 13079.1 1832.86   4
   0  -2 -18 2036.81 839.250   2
   0  -2 -18 2425.13 903.303   4
   0   2  18 2382.37 791.328   7
   0   2 -18 3131.69 946.785   2
   0  -2  18 3017.96 916.984   7
   0   2 -18 2605.33 834.347   4
   0   2 -19 6479.90 1366.56   4
   0   2  19 6609.96 1323.13   7
   0   2 -19 4767.11 1187.52   2
   0  -2  19 6993.61 1478.03   7
   0  -2 -19 6212.51 1392.70   4
   0  -2 -19 5078.96 1214.63   2
   0   2 -20 8658.50 1645.76   2
   0   2 -20 7361.27 1493.95   4
   0  -2 -20 5804.79 1332.38   2
   0  -2 -20 6807.88 1466.46   4
   0   2  20 6610.68 1319.29   7
   0  -2  20 7803.82 1518.65   7
   0   4   0 233641. 4161.16   3
   0  -4   0 237669. 4152.70   6
   0  -4   0 237945. 3974.84   5
   0  -4   1 55531.2 1973.38   5
   0  -4  -1 60746.9 1931.50   5
   0   4  -1 57948.2 2062.01   3
   0  -4  -1 59082.4 2054.90   6
   0  -4  -1 59528.4 1987.04   4
   0   4   1 57013.4 2055.66   3
   0  -4  -2 16234.8 1091.55   6
   0   4   2 14135.7 1062.23   3
   0  -4  -2 16349.2 993.504   5
   0  -4  -2 15701.4 1079.97   4
   0  -4   2 15642.9 1094.26   5
   0   4  -2 16095.2 1090.31   3
   0   4  -3 123996. 3069.32   3
   0  -4  -3 125871. 1689.08   2
   0  -4  -3 128426. 2778.42   5
   0  -4  -3 125796. 3148.15   4
   0  -4   3 122022. 3165.55   5
   0   4   3 125600. 3209.48   3
   0  -4  -4 76663.8 1667.18   2
   0   4  -4 77329.2 2490.31   3
   0   4   4 76916.4 2622.64   3
   0  -4  -4 82036.9 2640.15   4
   0  -4  -4 84251.9 2263.14   5
   0  -4   4 77330.1 2637.90   5
   0  -4  -5 2528.32 412.305   5
   0  -4  -5 2207.03 336.873   2
   0  -4  -5 2612.69 554.292   4
   0   4   5 1683.18 466.992   3
   0  -4   5 2258.70 515.039   5
   0   4   6 522.764 245.344   7
   0  -4  -6 351.603 172.258   2
   0  -4  -6 289.123 321.005   4
   0   4   6 646.312 371.249   3
   0  -4   6 738.325 353.581   7
   0  -4   6 599.182 327.003   5
   0  -4   7 118602. 3542.40   7
   0  -4  -7 129495. 3037.78   2
   0  -4  -7 121154. 3702.33   4
   0   4   7 122445. 3742.14   3
   0   4   7 128264. 3023.81   7
   0  -4  -8 28184.0 1874.68   4
   0  -4  -8 29969.0 1579.79   2
   0   4   8 25809.9 1444.83   7
   0   4   8 28419.7 1903.58   3
   0  -4   8 29760.0 1881.29   7
   0  -4  -9 34332.9 1823.77   2
   0   4   9 33920.9 1765.30   7
   0   4   9 33485.9 2154.64   3
   0  -4   9 33582.8 2105.37   7
   0  -4  -9 33585.8 2142.25   4
   0   4 -10 9411.21 1059.46   4
   0  -4 -10 9006.94 1225.04   4
   0   4  10 9094.63 1193.87   3
   0  -4 -10 7370.89 924.387   2
   0  -4  10 10699.6 1270.12   7
   0   4  10 7311.47 887.245   7
   0  -4  11 29789.9 2193.68   7
   0  -4 -11 28111.2 2128.07   4
   0   4  11 35863.3 2020.81   7
   0   4 -11 34116.4 2109.91   4
   0  -4 -11 34417.1 2064.99   2
   0   4 -12 92.4238 324.402   4
   0  -4 -12-457.090 304.768   2
   0   4 -12 547.250 428.202   2
   0   4  12 88.4474 227.281   7
   0  -4 -12 314.620 396.280   4
   0  -4  12 152.834 503.025   7
   0   4  13 5062.54 866.158   7
   0   4 -13 5377.51 962.419   4
   0   4 -13 5478.76 784.239   1
   0  -4 -13 3901.01 819.749   2
   0  -4  13 4814.30 1009.40   7
   0   4 -13 4172.50 921.670   2
   0  -4 -13 3748.88 875.305   4
   0  -4  14 7052.65 1230.50   7
   0   4 -14 11165.7 1397.45   4
   0   4 -14 9386.13 1399.24   2
   0  -4 -14 10817.7 1579.29   4
   0   4  14 6598.55 1007.20   7
   0  -4 -14 8552.31 1223.61   2
   0   4  15 10918.0 1340.56   7
   0   4 -15 9035.02 1423.62   2
   0  -4 -15 12144.5 1699.98   4
   0   4 -15 11691.3 1492.55   4
   0  -4 -15 9395.08 1350.54   2
   0  -4  15 11142.4 1581.69   7
   0  -4 -16-372.121 375.498   2
   0   4 -16 450.165 432.135   2
   0  -4 -16 667.145 528.073   4
   0   4  16 57.8399 275.136   7
   0   4 -16 428.679 419.278   4
   0  -4  16 442.658 467.167   7
   0  -4 -17 800.538 560.898   4
   0  -4  17 541.239 471.681   7
   0   4 -17 175.197 414.596   2
   0   4  17 1614.69 573.459   7
   0   4 -17-133.699 489.439   4
   0  -4 -17-194.341 331.974   2
   0   4 -18 2364.75 845.222   2
   0  -4 -18-153.740 313.737   2
   0  -4 -18 1389.47 730.956   4
   0  -4  18 781.850 543.055   7
   0   4 -18 831.554 581.952   4
   0   4 -19 1924.32 785.024   4
   0   4 -19 2761.98 989.609   2
   0  -4  19 1809.64 746.453   7
   0  -4 -19 2682.75 1001.64   4
   0  -4 -19 1550.22 726.087   2
   0   4 -20 605.830 630.622   2
   0  -4 -20-141.103 224.591   2
   0  -4 -20-2.53665 808.257   4
   0   4 -20 910.203 611.918   4
   0  -4  20 184.187 505.653   7
   0   6   0 24686.1 1689.84   3
   0  -6   0 25518.3 1626.99   5
   0  -6   1 95697.6 3193.25   5
   0   6  -1 95136.0 3284.28   3
   0   6   1 95859.9 3328.35   3
   0  -6  -1 92908.7 3053.52   5
   0  -6  -1 100784. 3319.34   6
   0   6  -2 7598.91 951.811   3
   0   6   2 7983.43 1006.40   3
   0  -6  -2 9131.14 1014.34   6
   0  -6  -2 9770.22 1056.04   4
   0  -6   2 8194.20 984.333   5
   0   6  -2 8692.67 489.044   2
   0  -6  -2 7550.21 881.445   5
   0  -6   3 111994. 3645.66   5
   0   6  -3 113240. 2212.55   2
   0  -6  -3 118382. 3652.98   4
   0  -6  -3 118558. 3311.85   5
   0  -6  -3 119712. 3638.26   6
   0   6  -3 114316. 3636.64   3
   0   6   3 113663. 3715.85   3
   0   6   4 41798.7 2305.64   3
   0  -6  -4 41018.3 1959.85   5
   0   6  -4 40844.8 1549.56   2
   0  -6  -4 42338.4 2207.26   6
   0   6  -4 41857.4 2251.23   3
   0  -6   4 38228.8 2224.95   5
   0  -6  -4 41198.9 2227.79   4
   0  -6   5 10278.8 1207.46   5
   0   6  -5 10970.8 878.974   2
   0  -6  -5 10434.8 1194.59   4
   0   6   5 8215.15 1069.63   3
   0   6  -5 9212.24 1090.24   3
   0  -6  -5 11213.2 596.490   2
   0  -6  -5 10274.6 995.184   5
   0   6  -6 12503.5 1295.33   3
   0   6  -6 14035.2 1104.79   2
   0  -6  -6 14892.6 1193.47   5
   0  -6   6 12212.7 1377.51   5
   0   6   6 13406.1 1402.04   3
   0  -6  -6 14400.0 1427.78   4
   0  -6  -6 14460.1 825.604   2
   0  -6   7 37174.7 2397.29   5
   0   6   7 39307.4 1791.24   7
   0  -6  -7 38438.4 1518.00   2
   0   6  -7 37763.3 2274.66   3
   0  -6  -7 38628.0 2412.13   4
   0   6  -7 37502.5 1922.16   2
   0   6   7 34442.1 2301.45   3
   0  -6  -7 39466.5 1952.25   5
   0   6  -8 3084.82 697.553   3
   0   6   8 3975.79 619.441   7
   0   6  -8 3795.41 683.086   2
   0  -6  -8 4086.05 643.826   5
   0  -6  -8 3487.20 818.420   4
   0  -6  -8 4244.69 570.022   2
   0   6   8 3340.71 751.908   3
   0  -6  -9 50919.2 2118.97   2
   0  -6  -9 46003.0 2170.64   5
   0  -6  -9 45967.5 2811.38   4
   0   6   9 49128.4 2183.58   7
   0   6   9 46128.1 2800.72   3
   0   6  -9 45062.3 2638.02   3
   0   6  -9 49531.3 2510.61   2
   0   6  10 2973.18 578.336   7
   0   6  10 2708.08 783.144   3
   0   6 -10 2050.69 578.190   2
   0  -6 -10 1831.21 470.853   5
   0  -6 -10 2606.77 542.663   2
   0  -6 -10 2141.42 754.794   4
   0  -6 -11-225.731 242.129   2
   0  -6 -11-263.506 506.631   4
   0   6 -11 347.452 325.667   2
   0   6 -11 435.302 327.025   4
   0   6  11-466.902 310.719   7
   0   6  11 251.191 434.664   3
   0  -6 -12 703.676 676.300   4
   0   6 -12 441.235 294.524   4
   0   6 -12-489.754 378.428   2
   0   6  12-520.652 503.286   3
   0   6 -13 3330.83 816.410   2
   0  -6 -13 2460.44 824.645   4
   0   6 -13 2626.15 672.480   4
   0  -6 -14 1135.52 671.627   4
   0   6 -14 489.017 368.575   4
   0   6 -14 967.916 544.293   2
   0  -6 -15 575.009 505.805   4
   0   6 -15-237.719 327.613   4
   0   6 -15 490.062 356.371   2
   0   6 -16-90.3654 381.524   2
   0  -6 -16 307.262 592.987   4
   0  -6 -17 1439.23 759.180   4
   0   6 -17 1934.16 782.575   2
   0   6 -18-343.801 449.218   2
   0  -6 -18-428.282 584.426   4
   0   8   0 2474.44 712.875   3
   0  -8   0 3186.77 717.700   5
   0   8  -1 53687.3 2915.91   3
   0  -8   1 51918.2 2783.93   5
   0   8   1 49691.5 2828.36   3
   0  -8  -1 52666.6 2712.82   5
   0  -8  -2 2245.66 604.499   5
   0   8  -2 596.550 397.428   3
   0   8   2 1995.74 668.351   3
   0  -8  -2 1496.60 581.486   6
   0  -8   2 369.972 429.433   5
   0  -8   3 15398.7 1608.38   5
   0   8  -3 13709.0 1516.49   3
   0  -8  -3 16936.8 1618.76   6
   0  -8  -3 17191.2 1522.62   5
   0   8   3 15337.2 1638.73   3
   0  -8   4 471.022 431.029   5
   0  -8  -4 1523.29 524.491   6
   0   8  -4 1462.03 568.087   3
   0  -8  -4 346.352 462.802   4
   0   8   4 1001.91 470.749   3
   0  -8  -4 1134.04 426.941   5
   0  -8   5 19918.3 1889.26   5
   0  -8  -5 21773.8 1681.10   5
   0   8   5 24373.1 2097.93   3
   0  -8  -5 22895.8 1916.44   6
   0   8  -5 22769.5 1978.39   3
   0  -8  -5 22523.9 1966.61   4
   0  -8  -6 1789.06 660.570   4
   0  -8  -6 1657.96 532.647   5
   0  -8  -6 802.889 436.071   6
   0   8   6 2487.31 724.932   3
   0   8  -6 1204.97 511.569   3
   0  -8   6 917.795 548.846   5
   0  -8   7 1178.40 574.491   5
   0  -8  -7 1073.92 587.303   4
   0   8  -7 669.981 457.488   3
   0  -8  -7 926.592 423.927   6
   0  -8  -7 911.828 422.478   5
   0   8   8 10662.6 1495.47   3
   0  -8  -8 14237.0 1723.08   4
   0  -8  -8 13983.3 1566.55   6
   0   8  -8 14494.3 1662.97   3
   0   8  -9 14460.2 1702.67   3
   0  -8  -9 12153.1 1651.48   4
   0   8   9 11787.6 1621.31   3
   0  -8 -10 917.632 716.303   4
   0   8  10 98.6797 371.601   3
   0   8 -10 1703.79 621.120   3
   0   8  11 3153.41 895.212   3
   0  -8 -11 3256.33 990.750   4
   0   8 -11 2676.63 813.133   3
   0   8  12-374.994 515.752   3
   0  -8 -12-531.497 516.920   4
   0   8 -12-1354.35 617.828   3
   0   8 -13-127.689 326.256   3
   0  -8 -13-731.144 688.994   4
   0   8  13-707.092 621.957   3
   0   8 -14 219.611 393.906   3
   0  -8 -14 2443.43 952.383   4
   0   8 -15 1458.69 686.939   3
   0  -8 -15 707.855 713.181   4
   0  -8 -16-961.290 705.846   4
   0   8 -16 593.672 507.662   3
   0 -10   0 37415.3 2693.79   5
   0  10   0 38428.0 2863.17   3
   0  10  -1 8177.55 1356.26   3
   0  10   1 7359.45 1288.91   3
   0 -10   1 8650.74 1358.41   5
   0 -10  -1 8878.90 1318.08   5
   0 -10   2 561.673 384.293   5
   0  10   2 1034.00 593.984   3
   0 -10  -2 1880.91 622.227   5
   0  10  -2 1037.97 544.706   3
   0  10   3 421.866 540.823   3
   0 -10  -3 324.518 330.569   5
   0  10  -3 1186.72 592.461   3
   0 -10   3 1330.99 538.099   5
   0  10   4 4482.81 1110.54   3
   0 -10   4 2660.89 861.687   5
   0 -10  -4 2534.08 734.019   5
   0  10  -4 3099.52 908.556   3
   0 -10  -5 4426.88 1000.16   6
   0  10  -5 4908.67 1092.08   3
   0  10   5 5105.61 1100.94   3
   0 -10   5 3711.58 1022.32   5
   0  10  -6 4621.09 1047.17   3
   0 -10   6 2757.70 862.155   5
   0  10   6 3826.34 1021.63   3
   0 -10  -6 3384.41 910.397   6
   0 -10  -7 7436.96 1450.97   4
   0  10  -7 8187.76 1379.21   3
   0  10   7 6963.80 1329.67   3
   0 -10   7 7492.56 1434.99   5
   0  10   8 11183.6 1713.74   3
   0 -10  -8 7169.00 1385.63   4
   0  10  -8 12413.3 1729.42   3
   0  10  -9 816.882 625.971   3
   0  10   9-215.960 451.199   3
   0 -10  -9-536.768 527.976   4
   0  10 -10 461.127 422.347   3
   0  10  10 315.321 474.238   3
   0 -10 -10-131.760 461.670   4
   0  10  11 5229.37 1301.91   3
   0 -10 -11 7231.04 1478.62   4
   0  10 -11 5963.55 1321.85   3
   0  10  12 869.801 676.748   3
   0 -10 -12-700.178 541.857   4
   0  10 -12-414.885 481.929   3
   0 -10 -13 866.386 758.217   4
   0  10  13-853.300 697.085   3
   0 -12   0 9916.79 1589.12   5
   0  12   0 13753.7 1939.17   3
   0 -12  -1 1801.28 717.666   5
   0 -12   1 1078.15 602.147   5
   0  12  -1 180.069 376.502   3
   0  12   1 2429.50 869.597   3
   0  12  -2 14286.2 1982.04   3
   0 -12   2 13555.5 1908.47   5
   0  12   2 12005.0 1833.36   3
   0  12   3 862.300 624.418   3
   0  12  -3-27.4400 442.116   3
   0  12   4 355.470 602.804   3
   0 -12   4 924.190 639.943   5
   0  12  -4-283.254 423.796   3
   0  12   5 1420.13 735.501   3
   0 -12   5 850.541 588.111   5
   0  12  -5 822.621 651.255   3
   0  12  -6 15978.8 2142.46   3
   0  12   6 17733.0 2299.29   3
   0  12   7 1485.79 800.486   3
   1   1 -21-261.065 618.882   4
   1  -1 -21 241.933 561.103   4
   1  -1 -21 921.789 635.000   2
   1   1 -21 45.4000 397.256   2
  -1   1  21 1643.94 782.292   7
  -1  -1  21 1392.81 884.377   7
   1   1 -20 5486.69 1276.42   4
   1  -1 -20 4758.11 1222.32   2
  -1  -1  20 5787.62 1341.82   7
  -1   1  20 4060.47 1072.85   7
   1  -1 -20 3527.01 1086.06   4
   1   1 -20 3881.12 1150.62   2
   1   1 -19 11354.3 1756.05   4
  -1  -1  19 13726.6 1924.84   7
   1   1 -19 16557.9 2170.94   2
   1  -1 -19 10451.3 1721.58   2
  -1   1  19 13291.3 1827.00   7
   1  -1 -19 10761.5 1741.68   4
   1   1 -18 1317.12 713.292   4
   1  -1 -18 1305.76 668.103   2
   1   1 -18 2001.71 755.103   2
  -1  -1  18 1561.84 738.225   7
   1  -1 -18 1693.02 801.506   4
  -1   1  18 765.901 567.011   7
   1  -1 -17 7551.81 1372.65   4
  -1   1  17 5131.64 1110.05   7
   1   1 -17 7301.69 1302.82   4
   1   1 -17 5693.22 1209.65   2
  -1  -1  17 6180.32 1259.11   7
   1  -1 -17 6364.46 1265.41   2
   1   1 -16 2382.74 738.383   4
   1   1 -16 4424.83 1030.41   2
  -1  -1  16 3998.59 959.959   7
   1  -1 -16 2741.31 878.499   2
  -1   1  16 4876.18 1014.16   7
   1  -1 -16 3800.25 977.046   4
   1   1 -15 30794.2 2492.59   2
   1  -1 -15 36896.7 2671.01   4
  -1  -1  15 33932.1 2549.47   7
   1   1 -15 31371.0 2385.09   4
  -1   1  15 27663.5 2242.18   7
   1  -1 -15 37084.5 2695.25   2
   1  -1 -14 12970.2 1551.46   4
   1  -1 -14 16423.3 1720.97   2
  -1   1  14 16164.4 1640.70   7
   1   1 -14 12851.1 1549.42   2
   1   1 -14 15171.8 1597.79   4
  -1  -1  14 15330.2 1665.45   7
  -1  -1  13 74.3680 370.256   7
   1  -1 -13 359.513 407.357   4
  -1   1  13 727.301 426.393   7
   1   1 -13 655.677 380.560   4
   1   1 -13 898.341 499.073   2
   1  -1 -13 865.687 473.772   2
  -1   1  12-36.0628 326.305   7
  -1  -1  12 97.9448 367.072   7
   1   1 -12 59.9180 316.266   4
   1   1 -12 199.733 338.373   2
   1  -1 -12-89.5904 327.867   4
   1  -1 -12-28.0296 291.058   2
   1   1 -11 67672.3 3073.47   2
  -1  -1  11 70989.9 3033.42   7
   1  -1 -11 70656.9 3037.33   4
   1   1 -11 72995.1 1594.17   1
   1  -1 -11 71262.8 3084.44   2
  -1   1  11 65252.0 2826.32   7
   1   1 -11 72356.0 2945.78   4
   1   1 -10 27257.6 1007.85   1
  -1  -1  10 21832.2 1616.99   7
   1   1 -10 25598.3 1664.44   4
  -1   1  10 27406.2 1738.92   7
   1  -1 -10 24104.5 1705.62   2
   1  -1 -10 24190.2 1709.52   4
   1   1 -10 23539.8 1717.32   2
  -1   1   9 126080. 3517.83   7
   1   1  -9 127788. 3738.83   2
   1  -1  -9 127078. 3626.28   4
   1   1  -9 128835. 3480.03   4
  -1  -1   9 125512. 3585.27   7
   1  -1  -9 128748. 3684.08   2
   1   1  -8 188.910 242.668   2
   1  -1  -8-88.2781 263.713   2
  -1   1   8-134.273 236.367   7
   1  -1  -8 653.195 322.480   4
   1   1  -8 98.6730 197.627   4
  -1  -1   8 468.174 325.510   7
   1  -1  -7 21336.5 1320.83   4
  -1   1   7 21383.7 1284.72   7
   1   1  -7 20140.0 1185.79   4
   1   1  -7 20644.3 1330.48   2
  -1  -1   7 19361.7 1251.74   7
   1  -1  -7 19757.0 1279.64   2
   1  -1  -6 9940.84 844.048   4
  -1   1   6 10789.3 848.052   7
   1   1  -6 9649.21 860.815   2
   1   1  -6 9514.43 756.958   4
  -1  -1   6 9671.68 830.090   7
   1  -1  -6 9719.59 828.098   2
   1  -1  -5 279.425 212.846   4
  -1  -1   5 111.461 210.516   7
   1   1  -5 332.383 142.315   4
   1   1  -5 318.369 194.121   2
  -1   1   5 389.351 209.339   7
  -1   1   4 110469. 2217.81   7
   1   1  -4 110807. 1990.28   4
  -1  -1   4 115917. 2325.37   7
   1  -1  -4 108018. 2235.41   2
   1   1  -4 111381. 2342.03   2
   1  -1  -4 113151. 2334.77   4
   1  -1  -3 945560. 5761.16   2
  -1   1   3 996016. 3292.65   1
   1   1  -3 999999. 4942.80   4
   1   1  -3 953587. 5946.48   2
  -1  -1   3 973507. 5977.42   7
  -1  -1   2 340898. 3000.01   7
   1  -1  -2 334341. 3275.38   4
   1   1  -2 338723. 3038.14   2
   1  -1  -2 339807. 2960.61   2
   1   1  -2 344178. 2222.22   4
  -1   1   2 343680. 3094.78   3
  -1  -1   1 450471. 3583.02   6
   1   1   1 129590. 1839.52   3
   1  -1   1 133639. 1848.46   5
  -1  -1  -1 131261. 1712.85   1
  -1  -1  -2 182410. 2031.79   1
   1   1   2 179571. 2381.13   3
  -1  -1  -2 181610. 2253.32   4
   1  -1   2 183340. 2334.60   5
   1   1   2 182675. 1482.95   7
   1  -1   3 617049. 4693.85   5
  -1  -1  -3 585710. 3694.96   1
   1  -1   3 607414. 4856.16   7
   1   1   3 605553. 4858.35   3
  -1  -1  -3 597639. 4863.74   4
  -1   1  -3 598462. 4421.73   1
   1   1   3 620434. 3704.72   7
   1   1   4 11952.6 628.377   7
   1   1   4 12220.7 782.440   3
   1  -1   4 12177.0 770.214   7
  -1   1  -4 11977.1 661.137   1
  -1  -1  -4 11692.6 547.682   1
  -1  -1  -4 12365.3 794.450   4
   1  -1   4 11186.1 713.727   5
  -1  -1  -5 148760. 3013.35   4
  -1   1  -5 147381. 2429.87   1
   1   1   5 147340. 2945.79   3
   1   1   5 146580. 2477.64   7
  -1  -1  -5 142597. 1964.76   1
   1  -1   5 142527. 2856.46   7
  -1  -1  -6 43925.4 1108.34   1
  -1  -1  -6 43877.5 1786.62   4
  -1   1  -6 43747.6 1728.46   4
  -1   1  -6 44608.4 1380.04   1
   1   1   6 44393.3 1530.74   7
   1  -1   6 44009.6 1727.83   7
   1  -1   7 159245. 3547.71   7
  -1  -1  -7 161544. 2183.16   1
  -1   1  -7 164665. 3610.37   4
   1   1   7 165269. 3250.55   7
  -1  -1  -7 166344. 3720.41   4
  -1   1  -7 163874. 2777.51   1
  -1   1  -8 4096.37 637.575   4
  -1  -1  -8 4643.62 711.421   4
   1   1   8 4217.04 581.427   7
  -1   1  -8 4283.04 471.287   1
  -1  -1  -8 3952.10 351.909   1
   1  -1   8 4581.11 661.987   7
   1  -1   9 4021.94 676.078   7
  -1   1  -9 4543.89 493.011   1
  -1   1  -9 5998.81 814.021   4
  -1  -1  -9 4913.48 390.608   1
   1   1   9 5214.72 701.967   7
  -1  -1  -9 5634.60 836.509   4
  -1   1 -10 2383.55 554.702   4
  -1  -1 -10 1830.52 538.820   4
   1  -1  10 1903.52 579.947   7
   1   1  10 2264.64 527.728   7
  -1   1 -10 2742.16 406.379   1
  -1  -1 -10 2869.66 289.542   1
  -1   1 -11 34944.0 1384.42   1
   1   1  11 36053.5 2020.18   7
  -1  -1 -11 33654.3 2150.27   4
  -1   1 -11 34578.2 2130.30   4
   1  -1  11 34766.7 2114.95   7
  -1   1 -12 6383.27 1005.34   4
   1  -1  12 8237.53 1115.51   7
  -1  -1 -12 7888.57 1138.40   4
   1   1  12 7694.93 997.505   7
   1  -1  13 25881.0 2015.91   7
  -1  -1 -13 26524.1 2133.47   4
   1   1  13 28293.7 1998.57   7
  -1   1 -13 27175.3 2098.27   4
  -1   1 -14-253.780 511.359   4
   1   1  14-71.7587 304.019   7
   1  -1  14-254.931 446.916   7
  -1  -1 -14-253.750 416.919   4
  -1  -1 -15 9449.07 1371.96   2
   1  -1  15 8680.72 1296.25   7
  -1   1 -15 10275.8 1438.55   4
   1   1  15 10099.6 1343.16   7
  -1  -1 -15 8657.25 1366.40   4
  -1  -1 -16 3216.32 920.658   4
   1   1  16 3950.92 904.734   7
  -1   1 -16 5360.44 1116.26   2
   1  -1  16 4212.20 1010.36   7
  -1   1 -16 5045.58 1106.47   4
  -1  -1 -16 3511.24 895.883   2
  -1  -1 -17 39950.6 3041.01   2
   1  -1  17 41581.2 3026.70   7
  -1   1 -17 41444.5 3091.05   4
  -1  -1 -17 46709.2 3350.28   4
  -1   1 -17 49422.1 3456.65   2
   1   1  17 43728.8 3001.08   7
  -1  -1 -18 6306.41 1369.20   4
   1   1  18 5275.01 1143.86   7
  -1   1 -18 3565.92 1051.30   4
   1  -1  18 6105.49 1266.25   7
  -1   1 -18 4036.22 1049.27   2
  -1  -1 -18 4704.55 1125.62   2
   1   1  19 31629.5 2766.16   7
  -1   1 -19 32519.0 3019.54   2
  -1  -1 -19 37701.7 3181.40   2
  -1   1 -19 31598.8 2915.42   4
   1  -1  19 34149.2 2992.67   7
  -1  -1 -19 35885.9 3137.30   4
  -1   1 -20 385.431 540.827   4
  -1  -1 -20 211.175 458.176   4
   1  -1  20 607.444 497.717   7
  -1   1 -20 140.289 413.524   2
   1   1  20 463.353 421.657   7
  -1  -1 -20-9.12137 436.778   2
  -1   1 -21 9751.29 1772.94   2
  -1  -1 -21 10882.8 1891.06   2
   1   1  21 12063.1 1844.15   7
  -1  -1 -21 10881.9 1922.37   4
   1  -1  21 9413.35 1697.97   7
  -1   1 -21 12517.8 1997.34   4
   1   3 -20 75.1435 393.526   2
   1   3 -20 281.019 582.178   4
  -1  -3  20 1134.49 670.180   7
   1  -3 -20 1071.23 714.515   4
  -1   3  20 601.804 538.138   7
   1  -3 -20 2356.67 871.069   2
   1   3 -19 2288.25 821.969   2
  -1   3  19 3093.84 877.219   7
  -1  -3  19 1470.51 772.599   7
   1   3 -19 2603.72 829.722   4
   1  -3 -19 2567.21 936.595   4
   1  -3 -19 1352.63 700.323   2
  -1  -3  18 4372.88 1093.20   7
   1  -3 -18 5496.86 1304.41   4
   1   3 -18 6786.36 1399.75   2
  -1   3  18 4552.01 1035.96   7
   1   3 -18 4577.59 1124.19   4
   1  -3 -18 4481.43 1075.90   2
   1  -3 -17 31568.0 2855.10   4
   1   3 -17 31510.6 2791.38   2
  -1   3  17 27424.9 2362.16   7
  -1  -3  17 29848.6 2697.75   7
   1   3 -17 31724.6 2591.20   4
   1  -3 -17 31353.1 2682.43   2
   1   3 -16 7591.14 1347.28   2
   1  -3 -16 7441.81 1343.12   4
  -1  -3  16 8298.21 1440.97   7
   1   3 -16 8487.91 1312.78   4
  -1   3  16 6265.35 1129.63   7
   1  -3 -16 6331.89 1200.84   2
  -1   3  15 912.301 493.781   7
   1   3 -15 782.337 504.826   4
  -1  -3  15 1376.44 594.827   7
   1  -3 -15 942.448 512.423   2
   1  -3 -15-332.942 477.110   4
   1   3 -15 415.460 461.414   2
   1  -3 -14 22738.4 2009.80   2
   1   3 -14 21681.7 2045.67   2
  -1   3  14 20652.1 1837.59   7
   1  -3 -14 19331.8 1966.46   4
  -1  -3  14 20165.9 1995.77   7
   1   3 -14 23092.1 1953.90   4
   1  -3 -13 41481.8 2738.62   4
   1   3 -13 42673.5 2503.13   4
  -1  -3  13 38500.8 2592.67   7
   1   3 -13 37612.5 2570.04   2
  -1   3  13 39345.1 2405.91   7
   1  -3 -13 40744.1 2552.42   2
  -1   3  12 21959.4 1731.59   7
   1   3 -12 22116.2 1881.60   2
   1  -3 -12 24170.3 2022.05   4
   1  -3 -12 22506.0 1810.47   2
   1   3 -12 24938.8 1823.19   4
  -1  -3  12 21486.6 1873.14   7
   1   3 -11 47712.5 2373.07   4
  -1  -3  11 42490.9 2502.59   7
   1   3 -11 43941.4 2525.51   2
   1  -3 -11 44124.2 2596.90   4
  -1   3  11 47553.5 2416.24   7
   1  -3 -11 46848.8 2450.45   2
   1  -3 -10 81912.9 3073.87   2
  -1  -3  10 78943.8 3213.51   7
   1  -3 -10 76980.7 3269.38   4
   1   3 -10 77732.9 2861.09   4
   1   3 -10 75693.4 3139.56   2
  -1   3  10 79966.1 2970.53   7
   1   3  -9 263626. 5486.57   2
   1  -3  -9 249154. 5578.11   4
  -1   3   9 261628. 5071.41   7
  -1  -3   9 249403. 5428.06   7
   1   3  -9 261147. 4890.91   4
   1  -3  -9 262053. 5142.61   2
   1   3  -8 168239. 4116.00   2
  -1   3   8 167119. 3827.38   7
   1  -3  -8 168632. 3883.40   2
  -1  -3   8 174429. 4288.83   7
   1   3  -8 175137. 3749.11   4
   1  -3  -8 167137. 4329.45   4
   1   3  -7 44171.5 1987.77   2
  -1  -3   7 39721.2 1933.61   7
   1   3  -7 42618.3 1731.74   4
   1  -3  -7 44145.6 1855.60   2
  -1   3   7 41191.9 2045.62   3
  -1   3   7 44904.1 1874.67   7
   1  -3  -7 43508.2 2118.37   4
  -1   3   6 35943.5 1800.68   3
  -1  -3   6 34080.4 1692.69   7
   1   3  -6 36014.6 1676.88   2
   1  -3  -6 39510.6 1911.33   4
   1  -3  -6 35391.4 1524.84   2
   1   3  -5 214669. 3749.94   2
   1  -3  -5 227174. 3517.43   2
  -1   3   5 221356. 4159.67   3
  -1  -3   5 229845. 4058.65   7
   1  -3  -5 221321. 4305.53   4
  -1  -3   4 10904.1 831.770   7
  -1   3   4 9066.75 809.592   3
   1  -3  -4 10053.5 681.058   2
   1   3  -4 9353.91 711.111   2
   1  -3  -4 11416.9 948.013   4
   1  -3  -3 54230.1 1945.06   4
  -1  -3   3 56296.7 1924.74   5
  -1  -3   3 53650.3 1674.17   7
  -1   3   3 55652.0 1850.35   3
   1  -3  -3 53339.4 1397.78   2
   1   3  -3 54390.7 1481.55   2
   1   3  -3 54309.1 1896.88   3
   1   3  -2 290596. 2936.22   2
  -1  -3   2 299761. 4122.74   5
   1  -3  -2 290941. 4272.04   4
   1   3  -2 287305. 4264.36   3
  -1   3   2 296832. 4024.94   3
  -1  -3   2 284379. 3489.22   7
   1  -3  -2 294982. 2802.78   2
   1  -3  -2 296655. 4029.31   5
   1  -3  -1 110357. 2465.88   5
   1  -3  -1 113579. 2576.01   4
  -1  -3   1 112037. 2705.54   6
  -1  -3   1 110317. 2339.27   5
   1  -3  -1 111357. 2162.32   6
   1   3  -1 104874. 2531.02   3
   1   3  -1 113728. 1454.97   2
   1  -3  -1 113023. 1570.73   2
  -1   3   1 106348. 2308.85   3
  -1  -3   0 118330. 2259.82   5
   1   3   0 116478. 2650.88   3
  -1  -3   0 115922. 2088.18   4
  -1   3   0 116826. 2339.63   3
  -1  -3   0 118140. 2738.68   6
   1  -3   0 114854. 2545.81   5
  -1  -3  -1 10662.4 690.859   4
   1   3   1 9909.61 798.946   3
  -1  -3  -1 9561.20 620.535   5
  -1   3  -1 10604.2 705.187   3
   1  -3   1 10432.5 796.177   5
  -1  -3  -2 774.120 174.620   5
  -1   3  -2 606.605 196.218   3
   1   3   2 898.125 282.565   3
  -1  -3  -2 1090.62 265.479   4
   1  -3   2 596.222 251.580   5
   1   3   3 267310. 4330.37   3
   1  -3   3 269717. 4269.99   5
  -1   3  -3 263443. 3665.23   3
  -1  -3  -3 271601. 3924.34   4
   1   3   4 14143.6 1051.39   3
  -1  -3  -4 16003.7 1035.47   4
  -1  -3  -4 16518.9 764.015   5
   1  -3   4 13769.7 1033.79   5
   1   3   4 16150.4 723.305   7
   1   3   5 14062.0 1106.47   3
   1  -3   5 15132.4 1132.55   5
   1   3   5 14992.5 778.193   7
  -1  -3  -5 13104.9 1024.14   4
   1  -3   6 8195.02 870.433   7
   1  -3   6 6659.59 789.092   5
   1   3   6 6547.12 797.570   3
  -1  -3  -6 7432.94 826.134   4
   1   3   6 6952.43 598.729   7
   1   3   7 94316.9 3095.17   3
   1  -3   7 93263.9 3012.75   7
   1  -3   7 91186.0 3003.51   5
  -1  -3  -7 95901.4 3059.98   4
   1   3   7 92728.9 2346.94   7
  -1  -3  -8 8014.57 969.329   4
   1   3   8 8549.75 999.715   3
   1   3   8 9061.43 814.252   7
   1  -3   8 7345.28 923.099   7
  -1   3  -9 34677.3 1747.36   1
   1   3   9 32496.5 2028.08   3
   1   3   9 36111.1 1721.84   7
  -1  -3  -9 34770.8 2092.57   4
   1  -3   9 34854.4 2073.50   7
  -1  -3 -10 37974.4 2293.90   4
   1  -3  10 41705.4 2372.36   7
   1   3  10 42457.9 1990.64   7
  -1   3 -10 43331.6 1996.37   1
  -1   3 -10 43915.9 2304.96   4
  -1  -3 -11 44110.6 2596.57   4
  -1   3 -11 44555.8 2057.18   1
  -1   3 -11 45530.6 2483.91   4
   1  -3  11 43145.1 2540.88   7
   1   3  11 45454.2 2177.59   7
  -1  -3 -12 13572.7 1397.93   2
  -1  -3 -12 14480.8 1581.04   4
  -1   3 -12 13183.0 1151.38   1
   1  -3  12 15086.6 1601.07   7
  -1   3 -12 13148.6 1422.81   4
   1   3  12 13582.3 1275.46   7
   1   3  13 13118.5 1324.09   7
  -1  -3 -13 13580.2 1625.60   4
   1  -3  13 11084.5 1434.14   7
  -1  -3 -13 12515.0 1418.51   2
  -1   3 -13 15023.2 1587.65   4
  -1  -3 -14 210.326 477.027   4
  -1  -3 -14 346.544 383.014   2
  -1   3 -14-97.4543 324.220   4
   1   3  14 487.231 341.784   7
   1  -3  14 82.4370 452.331   7
   1   3  15 7782.91 1149.20   7
   1  -3  15 6409.58 1214.76   7
  -1   3 -15 8439.09 1358.49   4
  -1  -3 -15 6105.39 1098.89   2
  -1  -3 -15 6183.71 1253.55   4
  -1  -3 -16 7396.96 1280.16   2
   1   3  16 5814.70 1061.69   7
  -1   3 -16 8074.97 1387.93   2
   1  -3  16 7476.06 1341.93   7
  -1  -3 -16 6547.40 1345.73   4
  -1   3 -16 6104.94 1172.22   4
  -1   3 -17 2286.49 785.106   4
  -1  -3 -17 1767.76 655.272   2
   1   3  17 2452.85 725.182   7
   1  -3  17 1038.91 622.884   7
  -1  -3 -17 3431.00 1010.90   4
  -1   3 -17 2059.02 839.610   2
   1   3  18 13609.5 1685.79   7
  -1  -3 -18 14376.2 2058.32   4
  -1   3 -18 16200.9 2101.96   2
  -1   3 -18 13547.5 1896.18   4
   1  -3  18 12976.7 1864.09   7
  -1  -3 -18 17310.1 2070.66   2
  -1  -3 -19 9601.05 1638.16   2
  -1  -3 -19 9021.98 1667.58   4
  -1   3 -19 9851.75 1673.13   2
  -1   3 -19 9811.81 1653.91   4
   1  -3  19 7630.38 1477.40   7
  -1   3 -20 1545.77 764.551   2
  -1  -3 -20 3225.97 1007.93   2
   1  -3  20 1819.06 896.651   7
  -1  -3 -20 3154.79 1060.20   4
  -1   3 -20 1589.51 728.283   4
   1   5 -19 680.459 522.666   2
   1  -5 -19 109.466 454.574   4
  -1  -5  19-235.373 556.451   7
   1  -5 -18 2941.58 1197.10   4
   1   5 -18 3532.70 1086.86   2
  -1  -5  18 2316.15 929.489   7
   1  -5 -18 4480.28 1047.04   2
   1  -5 -17 101.387 253.692   2
  -1  -5  17 1330.13 678.157   7
   1  -5 -17 653.825 578.145   4
   1   5 -17 459.567 436.557   2
   1  -5 -16 1886.93 637.446   2
  -1  -5  16 3679.92 1093.42   7
  -1   5  16 1025.98 520.171   7
   1  -5 -16 1177.62 771.912   4
   1   5 -16 3074.26 883.180   2
   1   5 -16 2229.73 780.200   4
  -1   5  15 2379.40 712.473   7
   1   5 -15 3234.76 791.638   4
  -1  -5  15 2549.38 841.927   7
   1   5 -15 3099.64 861.844   2
   1  -5 -15 3373.54 806.858   2
   1  -5 -15 2399.15 972.461   4
   1  -5 -14 552.554 379.752   2
   1  -5 -14-39.3947 443.490   4
   1   5 -14 610.337 360.024   4
  -1   5  14-410.551 257.772   7
   1   5 -14-167.650 360.958   2
  -1  -5  14-323.151 484.735   7
  -1  -5  13 487.167 509.291   7
   1   5 -13-203.483 342.179   2
   1   5 -13 260.136 248.380   4
   1  -5 -13 643.384 409.345   2
   1  -5 -13 649.087 557.275   4
  -1   5  13 190.110 291.663   7
   1  -5 -12 28799.0 2404.54   4
  -1   5  12 30807.5 2075.21   7
   1   5 -12 31030.3 2073.73   4
   1   5 -12 30807.3 2253.98   2
   1  -5 -12 31676.7 2114.64   2
  -1  -5  12 30496.1 2368.57   7
   1   5 -11 32628.7 2032.87   4
   1  -5 -11 37984.2 2186.26   2
   1  -5 -11 33844.7 2529.82   4
  -1  -5  11 33433.2 2395.45   7
  -1   5  11 36812.1 2157.02   7
   1   5 -11 34435.1 2273.29   2
   1   5 -10 31308.4 1889.73   4
   1  -5 -10 31902.1 1894.00   2
  -1  -5  10 33108.3 2271.78   7
   1  -5 -10 32893.0 2397.07   4
  -1   5  10 29359.0 2185.73   3
  -1   5  10 33699.9 1980.65   7
   1   5 -10 33557.3 2143.22   2
   1  -5  -9 64.8742 203.596   2
   1   5  -9 108.001 218.149   2
   1  -5  -9-90.2508 412.834   4
  -1   5   9 657.949 360.885   7
  -1  -5   9 139.327 356.795   7
  -1   5   9 247.958 430.557   3
  -1   5   8 145752. 3748.99   7
  -1  -5   8 136029. 4171.07   7
   1  -5  -8 140926. 3456.45   2
   1   5  -8 136994. 3823.67   2
  -1   5   8 136934. 4355.35   3
   1  -5  -8 140703. 4526.91   4
  -1  -5   7 23675.7 1665.97   7
  -1   5   7 21696.7 1682.36   3
   1  -5  -7 20054.7 1675.95   4
   1   5  -7 23425.6 1479.78   2
   1  -5  -7 24955.4 1570.36   5
   1  -5  -7 22236.3 1276.70   2
  -1   5   6 38490.7 2134.77   3
   1  -5  -6 40703.5 2278.93   4
   1   5  -6 38090.7 1751.86   2
  -1  -5   6 38433.2 2001.93   7
   1  -5  -6 41132.6 1574.88   2
   1   5  -6 37561.7 2115.77   3
   1  -5  -6 38328.8 1900.38   5
   1  -5  -5 4422.71 750.407   4
   1   5  -5 3520.02 678.121   3
   1  -5  -5 4919.52 679.318   5
  -1   5   5 4156.83 710.890   3
   1   5  -5 4917.48 586.179   2
  -1  -5   5 3368.98 680.488   5
   1  -5  -5 4783.20 498.272   2
   1  -5  -4 111423. 3125.80   5
  -1  -5   4 107937. 3383.12   5
   1  -5  -4 111603. 2085.40   2
  -1   5   4 104978. 3267.53   3
   1  -5  -4 107242. 3423.70   4
   1   5  -4 106390. 2427.27   2
   1   5  -4 107530. 3404.88   3
   1  -5  -3-184.849 307.523   4
  -1   5   3-14.0384 221.451   3
   1  -5  -3 19.6862 192.832   5
   1   5  -3-26.7573 95.2579   2
   1   5  -3-24.9734 220.400   3
  -1  -5   3 507.140 300.795   5
   1  -5  -3-11.2208 74.2876   2
   1  -5  -3-82.8662 183.992   6
   1  -5  -2 53061.9 2044.70   6
  -1  -5   2 49448.7 2111.60   5
   1   5  -2 50910.8 1207.82   2
  -1   5   2 47201.7 2075.53   3
   1  -5  -2 49032.2 2069.09   5
   1   5  -2 49168.3 2248.66   3
   1  -5  -2 51125.2 2241.60   4
   1   5  -1 204.048 287.023   3
  -1   5   1 65.8702 208.922   3
   1  -5  -1 581.197 293.532   5
  -1  -5   1 216.395 275.372   5
   1  -5  -1 335.120 240.400   6
  -1  -5   0 393355. 5504.14   5
   1   5   0 391818. 6254.15   3
   1  -5   0 384948. 5905.04   5
  -1   5   0 397358. 5781.20   3
  -1  -5   0 375526. 6158.74   6
  -1  -5  -1 1646.42 457.663   6
  -1  -5  -1 2608.10 468.008   4
  -1   5  -1 1881.29 426.089   3
   1   5   1 1886.63 517.586   3
  -1  -5  -1 2161.24 423.736   5
   1  -5   1 1844.76 479.012   5
  -1  -5  -2 45535.0 1922.07   4
  -1   5  -2 42981.2 1904.27   3
  -1  -5  -2 47920.0 1823.02   5
   1  -5   2 44191.0 2096.46   5
   1   5   2 47771.1 2246.81   3
  -1  -5  -2 45610.6 2156.56   6
  -1   5  -3 47179.0 2027.56   3
   1  -5   3 45241.3 2185.55   5
  -1  -5  -3 48527.3 2072.65   4
  -1  -5  -3 47895.4 1775.16   5
   1   5   3 44185.6 2181.14   3
  -1  -5  -4 1000.21 285.547   5
   1  -5   4 480.496 366.883   5
   1   5   4 995.540 406.842   3
  -1  -5  -4 675.653 138.143   2
  -1  -5  -4 698.738 363.214   4
  -1   5  -4 577.187 278.124   3
  -1  -5  -5 2847.42 592.516   4
   1  -5   5 4345.52 758.942   5
  -1   5  -5 4123.81 654.590   3
  -1  -5  -5 4207.07 540.244   5
   1   5   5 4779.30 785.230   3
  -1  -5  -5 4444.90 420.974   2
   1  -5   6 14491.5 1374.47   5
  -1  -5  -6 15581.4 1013.73   5
  -1  -5  -6 16102.3 927.417   2
   1   5   6 15973.3 942.067   7
   1   5   6 19309.2 1585.34   3
  -1  -5  -6 17906.7 1458.44   4
  -1   5  -6 15632.9 1267.07   3
  -1  -5  -7 10694.1 1197.43   4
   1  -5   7 9035.27 1127.23   5
   1   5   7 10554.4 819.199   7
  -1   5  -7 10410.0 1077.87   3
   1   5   7 10480.1 1207.04   3
  -1  -5  -7 11570.9 890.810   5
  -1  -5  -7 10872.9 849.577   2
  -1  -5  -8 145.628 341.255   4
   1   5   8 206.014 315.413   3
   1  -5   8 123.612 300.835   5
  -1  -5  -8 468.949 228.047   5
  -1  -5  -8 556.698 265.578   2
   1   5   8 389.259 211.032   7
  -1  -5  -9 20983.9 1246.94   5
  -1  -5  -9 25624.8 1539.50   2
  -1  -5  -9 21584.0 1810.03   4
   1   5   9 18424.8 1717.20   3
   1   5   9 22960.5 1368.00   7
  -1  -5 -10 34129.0 2362.45   4
  -1  -5 -10 33696.7 1899.60   2
  -1  -5 -10 35352.9 1681.63   5
   1   5  10 31743.0 1701.21   7
   1   5  10 33420.8 2376.01   3
  -1  -5 -11 1330.92 604.017   4
   1   5  11 1443.82 540.587   3
  -1  -5 -11 2065.52 507.120   2
   1   5  11 1320.06 410.300   7
   1   5  12 7776.21 945.634   7
  -1   5 -12 9764.74 1206.44   1
  -1  -5 -12 9712.18 1154.85   2
  -1  -5 -12 8160.84 1314.06   4
  -1   5 -12 7067.04 1092.47   4
  -1  -5 -13 5571.42 1118.05   4
   1   5  13 4384.68 755.303   7
  -1   5 -13 5838.88 1029.75   4
  -1   5 -13 6126.41 975.291   1
  -1  -5 -13 6557.11 1012.71   2
  -1   5 -14 3604.48 878.821   4
  -1  -5 -14 3808.66 985.761   4
  -1  -5 -14 2487.57 655.294   2
  -1   5 -14 3337.59 867.630   2
  -1  -5 -15 2239.83 839.719   4
  -1   5 -15 2895.28 853.392   4
  -1  -5 -15 3530.69 817.622   2
  -1   5 -15 2846.72 851.735   2
  -1   5 -16 9742.97 1554.32   2
  -1   5 -16 7687.50 1342.83   4
  -1  -5 -16 5749.49 1338.49   4
  -1  -5 -16 9562.03 1376.81   2
  -1   5 -17 1018.37 587.205   4
  -1  -5 -17 939.653 629.095   4
  -1  -5 -17 213.231 283.978   2
  -1   5 -17 584.224 523.138   2
  -1   5 -18 9318.82 1652.03   2
  -1  -5 -18 7680.79 1348.85   2
  -1   5 -18 9868.75 1595.36   4
  -1  -5 -18 12999.4 2047.53   4
  -1   5 -19 675.013 607.552   2
  -1   5 -19 1882.32 845.982   4
  -1  -5 -19 1824.11 965.972   4
   1   7 -17 3039.67 989.302   3
   1  -7 -17 4978.22 1311.20   4
   1   7 -17 3591.77 1019.57   2
   1   7 -16 6281.48 1339.42   3
   1  -7 -16 6690.60 1487.80   4
   1   7 -16 5963.07 1279.13   2
   1   7 -15 846.204 538.251   3
   1   7 -15 1007.83 557.314   2
   1  -7 -15 1085.80 639.988   4
   1   7 -14 743.132 556.420   3
   1   7 -14 1315.45 593.909   2
   1   7 -13-87.3917 429.784   3
   1   7 -13 76.1231 118.799   2
   1  -7 -12 5748.37 1227.47   4
   1   7 -12 5128.24 1112.99   3
   1   7 -12 5583.58 1021.56   2
   1  -7 -11 1577.08 749.103   4
   1   7 -11 1604.49 619.228   3
   1   7 -11 763.550 417.065   2
  -1   7  11 1682.48 685.514   3
   1   7 -10 26368.2 1938.66   2
   1  -7 -10 28679.3 2493.66   4
   1  -7 -10 27820.9 1960.71   5
   1   7 -10 22190.2 2086.19   3
  -1   7  10 27093.6 1847.67   7
  -1   7  10 23176.0 2142.96   3
  -1   7   9 10318.5 1413.35   3
   1   7  -9 12228.6 1265.95   2
   1  -7  -9 10759.1 1514.12   4
  -1   7   9 10216.8 1116.47   7
   1   7  -9 11188.4 1458.55   3
   1  -7  -9 11508.2 1247.79   5
   1   7  -8 6182.01 859.255   2
   1  -7  -8 6001.22 1122.32   4
  -1   7   8 5834.22 1054.64   3
   1   7  -8 4190.28 898.918   3
   1  -7  -8 4971.56 813.926   5
  -1   7   7-44.4744 320.161   3
   1   7  -7-39.5578 149.803   2
   1   7  -7 221.964 408.341   3
   1  -7  -7 157.197 190.504   5
   1  -7  -7 75.0939 365.099   4
   1  -7  -6 37412.7 2195.28   6
   1   7  -6 43267.0 2644.59   3
  -1   7   6 37931.8 2453.10   3
   1  -7  -6 39550.9 2223.22   5
   1   7  -6 40596.9 1822.66   2
   1  -7  -6 35439.6 2428.64   4
  -1  -7   6 34825.2 2396.64   5
   1  -7  -5 4309.52 875.334   4
   1  -7  -5 6551.79 912.666   6
   1  -7  -5 5557.81 854.489   5
  -1   7   5 4558.15 858.625   3
   1   7  -5 4963.59 899.182   3
  -1  -7   5 5479.65 957.020   5
   1  -7  -4 566.698 345.233   6
   1  -7  -4 440.345 386.882   4
   1  -7  -4 245.351 338.306   5
  -1   7   4-154.668 310.085   3
  -1  -7   4 460.367 427.648   5
   1   7  -4 112.812 366.418   3
   1  -7  -3 1338.46 452.079   5
  -1   7   3 1420.30 514.949   3
  -1  -7   3 1936.02 564.198   5
   1  -7  -3 1092.91 626.023   4
   1  -7  -3 1643.57 497.522   6
   1   7  -3 1218.18 518.282   3
   1   7  -2 66706.8 3127.26   3
   1  -7  -2 65640.0 2847.51   5
  -1  -7   2 64744.3 2887.64   5
  -1   7   2 67506.1 2980.85   3
   1  -7  -1 43.7058 291.746   5
   1   7  -1 794.456 457.678   3
  -1  -7   1 220.337 245.330   5
  -1   7   1 90.0750 270.483   3
   1  -7   0 40501.1 2308.50   5
  -1  -7   0 34702.1 2020.22   5
  -1   7   0 36283.2 2151.10   3
   1   7   0 38497.7 2357.90   3
  -1  -7  -1 73.7863 262.158   5
  -1   7  -1 520.970 407.415   3
   1  -7   1 275.842 265.755   5
  -1  -7  -1 731.477 405.521   6
   1   7   1 534.890 379.465   3
  -1  -7  -2 7097.60 893.656   5
   1  -7   2 7523.76 1057.62   5
  -1  -7  -2 8130.63 1007.94   4
  -1   7  -2 7486.13 993.244   3
  -1  -7  -2 6892.77 1013.20   6
   1   7   2 6577.47 1048.98   3
  -1  -7  -3 20686.6 1463.98   5
   1  -7   3 19033.8 1681.26   5
   1   7   3 19280.7 1763.28   3
  -1  -7  -3 21266.6 1763.71   6
  -1   7  -3 20326.2 1627.68   3
  -1  -7  -3 21296.5 1648.99   4
   1   7   4 1248.92 494.528   3
  -1   7  -4 2261.70 594.354   3
  -1  -7  -4 1960.79 563.964   4
  -1  -7  -4 2264.89 503.017   5
   1  -7   4 3268.22 758.852   5
  -1  -7  -4 2391.37 669.015   6
  -1  -7  -5 1.52120 162.848   5
   1  -7   5 315.198 357.774   5
  -1  -7  -5 227.045 299.942   6
  -1  -7  -5 228.428 323.418   4
  -1   7  -5 378.741 307.166   3
   1   7   5 39.8988 390.745   3
   1  -7   6 37676.4 2529.13   5
   1   7   6 29192.9 2223.16   3
  -1  -7  -6 35445.2 1845.44   5
  -1   7  -6 36870.5 2290.98   3
  -1  -7  -6 36600.2 2362.29   4
   1  -7   7 8016.61 1200.88   5
  -1  -7  -7 11769.9 1417.39   4
  -1  -7  -7 10842.0 1018.74   5
  -1   7  -7 9780.94 1223.13   3
   1   7   7 11161.2 1456.86   3
  -1  -7  -8 3251.54 800.317   4
   1   7   8 2045.09 715.336   3
  -1   7  -8 3134.27 729.280   3
   1  -7   8 2268.71 690.080   5
  -1  -7  -9 1451.28 625.853   4
   1  -7   9 1159.87 615.154   5
  -1   7  -9 365.126 354.822   3
   1   7   9 784.799 489.215   3
  -1   7 -10 12179.2 1461.64   3
  -1  -7 -10 10415.5 1466.14   4
   1   7  10 13169.7 1668.73   3
  -1   7 -10 11429.7 1306.27   2
  -1  -7 -11 2974.38 883.103   4
  -1   7 -11 4019.04 900.479   3
  -1   7 -11 3990.45 822.907   2
   1   7  11 3417.02 895.381   3
  -1   7 -12 16322.3 1711.27   2
  -1  -7 -12 11647.6 1712.79   4
   1   7  12 10876.7 1643.59   3
  -1   7 -12 14425.9 1689.50   3
  -1   7 -13-212.555 312.164   3
  -1   7 -13 273.854 240.680   1
  -1   7 -13-39.6385 219.913   2
  -1   7 -13 11.8333 235.223   4
   1   7  13 62.9456 323.905   3
  -1  -7 -14 8414.27 1553.95   4
  -1   7 -14 9874.47 1405.68   1
  -1   7 -14 8097.59 1339.15   2
  -1   7 -14 9625.09 1462.76   3
  -1   7 -14 10871.8 1485.09   4
  -1   7 -15-87.7733 281.968   4
  -1   7 -15-1000.12 590.932   3
  -1   7 -15 57.4473 437.843   2
  -1  -7 -15 178.370 518.151   4
  -1   7 -16 9416.74 1554.67   2
  -1  -7 -16 8893.84 1701.75   4
  -1   7 -16 10526.1 1635.93   3
  -1  -7 -17 648.388 689.419   4
  -1   7 -17-123.300 257.327   2
   1  -9 -15 4788.94 1343.99   4
   1   9 -15 5017.60 1260.45   3
   1   9 -14 10524.9 1776.15   3
   1  -9 -14 8794.33 1707.56   4
   1   9 -13-73.3897 299.468   3
   1  -9 -13 446.038 543.082   4
  -1   9  12 2095.67 841.501   3
   1   9 -12 2784.17 922.458   3
   1  -9 -12 3106.57 1058.08   4
  -1   9  11 22749.6 2433.09   3
   1   9 -11 21077.6 2313.75   3
   1  -9 -11 24164.6 2586.53   4
   1  -9 -10 13920.3 1967.50   4
  -1   9  10 15603.3 1975.95   3
   1   9 -10 15773.9 1975.11   3
  -1   9   9 2441.10 852.927   3
   1  -9  -9 2034.50 758.615   4
   1   9  -9 1157.73 588.494   3
  -1   9   8 15829.8 1897.63   3
   1   9  -8 15400.1 1905.89   3
   1  -9  -8 15859.7 1974.10   4
  -1   9   7 4321.88 1017.81   3
   1  -9  -7 5106.15 942.487   5
   1   9  -7 5431.46 1141.69   3
   1  -9  -7 3939.88 999.697   4
   1  -9  -6 3794.39 820.100   6
  -1   9   6 5814.47 1100.71   3
   1  -9  -6 6131.22 1175.83   4
  -1  -9   6 5877.22 1146.52   5
   1   9  -6 5572.24 1117.36   3
   1  -9  -6 4850.80 927.989   5
   1  -9  -5-265.738 235.868   6
   1   9  -5 300.092 417.935   3
  -1  -9   5-37.0929 312.632   5
   1  -9  -5 329.119 348.601   5
  -1   9   5-247.019 381.082   3
   1  -9  -4 5280.37 958.130   5
  -1   9   4 7198.04 1199.23   3
  -1  -9   4 4623.23 989.778   5
   1   9  -4 4374.41 961.175   3
   1   9  -3 7819.96 1309.75   3
  -1   9   3 6162.22 1110.84   3
   1  -9  -3 9079.27 1259.21   5
  -1  -9   3 5886.37 1060.38   5
   1  -9  -2 15786.5 1646.67   5
  -1  -9   2 18140.6 1791.50   5
  -1   9   2 16943.1 1769.89   3
   1   9  -2 19003.5 1937.58   3
  -1  -9   1 2149.38 651.508   5
  -1   9   1 922.587 483.987   3
   1  -9  -1 2219.98 668.157   5
   1   9  -1 3154.26 833.422   3
   1   9   0 1850.16 685.612   3
   1  -9   0 1552.20 646.106   5
  -1  -9   0 1048.94 497.685   5
  -1   9   0 1220.92 520.632   3
  -1  -9  -1 458.119 360.363   5
   1  -9   1 103.927 289.844   5
   1   9   1-354.616 435.504   3
  -1   9  -1 337.862 368.423   3
  -1   9  -2 791.674 458.153   3
  -1  -9  -2 2086.83 624.635   5
   1  -9   2 2793.66 773.705   5
   1   9   2 938.423 510.742   3
   1   9   3 1259.87 556.666   3
  -1   9  -3 1146.09 559.532   3
  -1  -9  -3 422.208 385.143   6
   1  -9   3 609.915 459.499   5
  -1  -9  -3 1218.73 471.263   5
  -1  -9  -4 87.6927 251.625   5
  -1  -9  -4 213.273 359.615   6
  -1   9  -4-205.289 318.675   3
   1   9   4-22.3396 391.600   3
  -1  -9  -4 236.742 325.532   4
   1  -9   4 607.852 478.005   5
  -1   9  -5-141.599 305.034   3
   1  -9   5 85.5498 374.297   5
  -1  -9  -5 476.756 392.922   6
  -1  -9  -5 262.371 321.521   4
   1   9   5 304.765 406.333   3
  -1   9  -6 695.872 436.643   3
  -1  -9  -6 449.633 389.977   4
  -1  -9  -6 520.339 446.021   6
   1  -9   6 908.984 568.596   5
   1   9   6 426.475 443.707   3
   1  -9   7 1225.42 634.593   5
  -1  -9  -7 153.965 327.860   4
  -1   9  -7 104.474 348.590   3
  -1  -9  -7-86.3167 304.855   6
   1   9   7-83.9995 448.915   3
   1  -9   8 515.401 455.880   5
  -1   9  -8 265.167 323.960   3
   1   9   8-864.894 568.448   3
  -1  -9  -8 212.437 378.774   4
  -1  -9  -8-237.709 340.491   6
   1   9   9 4478.06 1064.50   3
  -1  -9  -9 2694.25 871.620   6
  -1   9  -9 4642.69 1016.47   3
   1  -9   9 3350.74 957.415   5
  -1  -9  -9 3842.47 993.332   4
  -1  -9 -10 11179.7 1641.45   6
   1   9  10 7595.40 1453.24   3
  -1   9 -10 9869.76 1467.50   3
  -1  -9 -10 8337.45 1486.64   4
  -1  -9 -11 621.169 572.953   4
  -1   9 -11 720.255 478.793   3
   1   9  11 584.120 618.359   3
  -1   9 -12 7016.64 1321.56   3
   1   9  12 5850.93 1325.93   3
  -1  -9 -12 8098.05 1556.82   4
   1   9  13 2918.96 989.004   3
  -1   9 -13 6401.14 1273.99   1
  -1  -9 -13 6120.76 1431.98   4
  -1   9 -14 1948.47 779.614   1
  -1  -9 -14 3185.41 1074.93   4
   1   9  14 4407.44 1189.13   3
  -1  -9 -15 571.938 675.805   4
   1  11 -11 2195.58 857.710   3
  -1  11  11 2773.84 1001.52   3
   1 -11 -11 879.804 734.484   4
  -1  11  10 993.137 638.688   3
   1  11 -10 2056.96 882.618   3
   1 -11 -10 758.866 602.828   4
   1  11  -9 13583.1 2009.13   3
  -1  11   9 17355.2 2235.76   3
   1  11  -8 8994.28 1643.47   3
  -1  11   8 13484.3 1957.33   3
  -1  11   7 678.376 609.698   3
   1  11  -7 973.247 666.835   3
   1  11  -6-308.162 489.690   3
  -1  11   6-257.971 532.232   3
  -1  11   5 2225.19 806.190   3
   1  11  -5 2599.70 909.647   3
  -1 -11   4 13858.7 1861.02   5
  -1  11   4 14230.1 1868.13   3
   1  11  -4 13360.0 1861.82   3
   1 -11  -4 16104.5 1861.25   5
   1  11  -3 9287.54 1555.81   3
   1 -11  -3 9883.57 1461.70   5
  -1 -11   3 8889.88 1477.50   5
  -1  11   3 13186.8 1798.27   3
   1  11  -2 1796.36 735.705   3
  -1 -11   2 518.807 428.653   5
   1 -11  -2 1564.89 626.599   5
  -1  11   2 425.659 467.171   3
  -1 -11   1 6171.22 1187.84   5
   1 -11  -1 7778.48 1346.17   5
   1  11  -1 6926.79 1356.16   3
  -1  11   1 6624.83 1280.31   3
  -1 -11   0 2180.38 735.109   5
   1 -11   0 1622.19 723.648   5
   1  11   0 2510.00 872.528   3
  -1  11   0 528.133 544.578   3
   1  11   1 526.843 497.188   3
  -1  11  -1 509.098 465.178   3
  -1 -11  -1 488.832 384.074   5
   1 -11   1 346.684 420.093   5
   1  11   2-564.635 480.274   3
  -1  11  -2 145.865 369.168   3
   1 -11   2 395.639 407.596   5
  -1  11  -3 5467.00 1128.07   3
   1 -11   3 2667.37 912.469   5
   1  11   3 5652.83 1262.39   3
   1  11   4 3044.29 947.755   3
   1 -11   4 560.273 509.618   5
  -1  11  -4 2173.94 700.616   3
  -1  11  -5 589.607 510.186   3
   1  11   5-435.772 514.340   3
   1 -11   5 622.984 564.736   5
   1  11   6 4737.64 1194.19   3
  -1  11  -6 4255.05 1089.87   3
   1 -11   6 4089.07 1162.56   5
   1  11   7 2217.56 840.988   3
   1 -11   7 110.430 568.440   5
   1  11   8 162.385 324.159   3
  -1 -11  -8-290.766 402.400   4
   1 -11   8 453.968 479.917   5
  -1 -11  -9-481.868 525.202   4
   1  11   9-739.899 567.280   3
   1  11  10-213.593 421.903   3
  -1 -11 -10 243.194 381.146   4
   2   0 -21-695.091 648.195   4
  -2   0  21-292.828 404.343   7
   2   0 -21-90.5913 424.273   2
  -2   0  20 6167.94 1351.94   7
   2   0 -20 8729.53 1568.48   4
   2   0 -20 7971.88 1562.63   2
   2   0 -19 954.290 637.384   2
  -2   0  19 113.469 392.203   7
   2   0 -18 46028.9 3465.67   2
  -2   0  18 44686.4 3294.11   7
   2   0 -18 40889.2 3089.02   4
   2   0 -17-106.009 388.021   2
  -2   0  17 725.302 573.948   7
   2   0 -17 151.929 513.768   4
   2   0 -16 34673.9 2618.44   4
  -2   0  16 33422.6 2633.50   7
   2   0 -16 30713.9 2604.39   2
  -2   0  15-612.388 515.068   7
   2   0 -15-324.267 387.052   4
   2   0 -15 89.1985 383.743   2
   2   0 -14 20971.6 1884.89   4
   2   0 -14 27139.0 2258.75   2
  -2   0  14 24137.5 2049.68   7
   2   0 -13 353.271 373.115   4
   2   0 -13 1233.38 576.303   2
  -2   0  13 66.0384 363.727   7
   2   0 -12 176305. 4906.48   4
   2   0 -12 165262. 5056.76   2
  -2   0  12 169178. 4914.12   7
   2   0 -11-198.728 313.737   2
   2   0 -11 138.471 386.300   4
  -2   0  11 528.028 452.339   7
   2   0 -10 57374.1 2507.63   4
   2   0 -10 51760.1 2542.24   2
  -2   0  10 55649.4 2566.53   7
  -2   0   9-86.8289 318.636   7
   2   0  -9-66.5419 244.553   4
   2   0  -9-609.499 352.190   2
   2   0  -8 9929.26 923.629   4
  -2   0   8 9912.82 975.400   7
   2   0  -8 8398.27 324.552   1
   2   0  -8 10379.7 1016.32   2
   2   0  -7 69.6865 205.403   2
   2   0  -7 212.041 223.713   4
  -2   0   7 79.9888 266.852   7
   2   0  -6 14270.5 943.061   4
   2   0  -6 13240.4 1023.34   2
  -2   0   6 14658.8 1033.58   7
  -2   0   5 68.3109 185.209   7
   2   0  -5-0.97614 197.858   2
   2   0  -5 39.6060 152.156   4
   2   0  -4 41407.2 1510.27   2
   2   0  -4 40707.4 1282.91   4
  -2   0   4 38642.9 1410.44   7
  -2   0   4 41789.4 931.736   1
  -2   0   3 35.9400 95.2780   1
   2   0  -3 21.4111 114.629   4
  -2   0   3 111.927 161.649   7
   2   0  -3 30.0043 141.827   2
   2   0  -2 98190.2 1963.49   2
  -2   0   2 99695.7 1569.27   1
   2   0  -2 102721. 1587.89   4
  -2   0   1 92.6203 78.1229   6
   2   0  -1-8.70563 109.575   2
  -2   0   1 89.6109 109.729   1
  -2   0   0 1507.46 229.462   1
   2   0   0 1643.87 253.653   2
   2   0   0 1816.92 170.377   3
   2   0   1-36.7894 113.604   2
   2   0   1 178.915 74.7108   3
  -2   0  -1-20.0756 107.115   1
   2   0   2 646066. 3625.16   3
  -2   0  -2 635496. 4641.96   1
   2   0   3 74.0077 114.160   3
   2   0   3 5.63678 69.4117   5
  -2   0  -3 116.898 156.274   1
  -2   0  -4 56000.9 1489.67   1
   2   0   4 57040.9 1535.12   7
   2   0   4 56287.0 1275.28   5
  -2   0  -5 29.9503 180.571   4
  -2   0  -5-5.65011 104.626   1
   2   0   5 191.751 186.843   7
   2   0   6 193388. 3417.68   7
  -2   0  -6 184558. 3675.45   4
  -2   0  -6 190520. 2940.43   1
   2   0   7 194.081 229.721   7
  -2   0  -7 467.242 310.614   4
  -2   0  -7 25.2401 109.528   1
  -2   0  -8 63901.5 2485.75   4
  -2   0  -8 64640.9 1828.57   1
   2   0   8 64551.3 2314.35   7
   2   0   9 31.6497 315.922   7
  -2   0  -9 118.584 121.622   1
  -2   0  -9 52.7506 285.227   4
  -2   0 -10 28768.7 1895.07   4
   2   0  10 28091.3 1735.63   7
  -2   0 -10 27654.3 1268.61   1
  -2   0 -11 62.4009 102.373   1
  -2   0 -11-550.342 410.986   4
   2   0  11-83.7485 261.077   7
   2   0  12 305.176 308.601   7
  -2   0 -12 1463.63 560.830   4
   2   0  13 259.278 353.096   7
  -2   0 -13 559.946 545.418   4
   2   0  14 6722.63 1077.00   7
  -2   0 -14 6826.64 1168.92   4
   2   0  15-138.466 395.191   7
  -2   0 -15-290.731 458.682   4
   2   0  16 27423.0 2311.99   7
  -2   0 -16 32088.4 2679.09   4
  -2   0 -17 879.392 699.899   4
   2   0  17-531.573 462.768   7
  -2   0 -18 24796.1 2553.10   4
  -2   0 -18 23106.0 2450.19   2
   2   0  18 17901.3 2035.35   7
  -2   0 -19-544.628 530.769   4
  -2   0 -19-96.2372 313.009   2
   2   0  19 436.957 584.818   7
   2   0  20 6794.90 1363.59   7
  -2   0 -20 10018.7 1734.43   2
  -2   0 -20 11550.5 1886.15   4
   2  -2 -20 14182.0 2042.23   2
   2   2 -20 14925.1 2005.60   4
   2  -2 -20 12701.2 1970.52   4
   2   2 -20 13715.1 2085.59   2
  -2   2  20 12594.4 1859.77   7
  -2  -2  20 14166.2 2066.07   7
  -2   2  19-91.8019 296.086   7
   2  -2 -19 276.910 509.730   4
   2   2 -19-3.73295 477.804   4
   2   2 -19-717.462 583.960   2
   2  -2 -19 813.607 605.375   2
  -2  -2  19 1045.95 628.789   7
   2   2 -18 17080.4 2150.64   2
  -2   2  18 15859.2 1974.30   7
   2  -2 -18 14693.0 1989.27   4
  -2  -2  18 17431.2 2119.56   7
   2   2 -18 13051.7 1737.94   4
   2  -2 -18 12993.2 1859.18   2
   2   2 -17 32778.2 2602.72   4
   2  -2 -17 31292.2 2718.91   2
  -2  -2  17 34220.6 2901.92   7
  -2   2  17 33954.8 2707.86   7
   2  -2 -17 30141.6 2683.50   4
   2   2 -17 34350.2 2917.34   2
   2  -2 -16 10168.6 1515.87   4
   2  -2 -16 11590.8 1614.45   2
   2   2 -16 10499.2 1418.95   4
   2   2 -16 8598.99 1423.96   2
  -2   2  16 9363.48 1408.41   7
  -2  -2  16 9702.21 1505.28   7
   2   2 -15 336.754 427.695   2
  -2   2  15 131.422 379.750   7
   2  -2 -15-320.152 469.174   4
  -2  -2  15 597.130 520.156   7
   2  -2 -15 985.490 505.587   2
   2   2 -15 836.681 527.426   4
   2  -2 -14 18159.4 1811.32   2
  -2   2  14 18396.9 1794.28   7
   2   2 -14 18572.0 1911.31   2
   2   2 -14 19262.1 1759.53   4
   2  -2 -14 18160.2 1837.03   4
  -2  -2  14 19072.0 1892.25   7
  -2   2  13 46380.7 2706.91   7
  -2  -2  13 41155.5 2648.91   7
   2  -2 -13 43267.7 2703.02   4
   2   2 -13 41061.5 2682.86   2
   2   2 -13 45790.1 2546.31   4
   2  -2 -13 49187.2 2866.53   2
   2  -2 -12 51128.5 2776.81   2
  -2   2  12 43486.4 2486.23   7
   2   2 -12 50903.2 2537.70   4
   2  -2 -12 50042.2 2758.37   4
  -2  -2  12 47094.7 2697.71   7
   2   2 -12 45422.2 2686.37   2
   2  -2 -11 99989.0 3719.75   4
   2   2 -11 100427. 3799.84   2
  -2  -2  11 97780.4 3685.25   7
   2   2 -11 93155.3 3237.76   4
  -2   2  11 101633. 3626.13   7
   2  -2 -11 93274.9 3541.99   2
   2   2 -10 57727.0 2744.18   2
   2  -2 -10 59236.4 2731.44   4
  -2   2  10 58759.3 2640.42   7
   2  -2 -10 57345.4 2654.21   2
   2   2 -10 55539.7 2350.62   4
  -2  -2  10 58625.1 2716.01   7
   2  -2  -9 78781.6 2903.39   2
  -2  -2   9 78309.7 2948.98   7
   2   2  -9 76596.3 2570.61   4
  -2   2   9 71740.4 2753.91   7
   2   2  -9 68828.3 2826.00   2
   2  -2  -9 72445.0 2883.44   4
   2  -2  -8 11871.1 1080.60   2
  -2   2   8 10964.1 1042.22   7
  -2  -2   8 12411.1 1122.72   7
   2  -2  -8 11668.8 1119.08   4
   2   2  -8 12326.0 968.797   4
   2   2  -8 12288.3 1125.77   2
   2  -2  -7 22243.6 1390.76   2
   2   2  -7 22650.1 1195.92   4
   2  -2  -7 22127.5 1444.55   4
  -2  -2   7 21512.5 1395.81   7
  -2   2   7 22691.8 1397.59   7
   2   2  -7 20845.3 1376.84   2
   2  -2  -6 26153.4 1483.08   4
   2  -2  -6 27029.1 1421.56   2
   2   2  -6 24500.3 1396.09   2
  -2   2   6 24371.1 1365.56   7
   2   2  -6 24741.8 1143.09   4
  -2   2   6 25588.2 686.612   1
  -2  -2   6 24948.9 1388.62   7
   2   2  -5 69223.0 2196.72   2
   2   2  -5 71390.3 1686.09   4
  -2   2   5 74044.4 1338.44   1
   2  -2  -5 73169.4 2335.14   4
   2  -2  -5 71715.8 2136.32   2
  -2  -2   5 71431.2 2151.13   7
   2  -2  -4 32940.1 1351.68   2
   2  -2  -4 30626.7 1435.84   4
  -2   2   4 31832.4 966.556   1
   2   2  -4 33233.9 1388.89   2
  -2  -2   4 31342.0 1308.18   7
   2   2  -4 31634.9 967.429   4
   2  -2  -3 68255.2 2038.47   4
   2  -2  -3 69517.2 1793.48   2
   2   2  -3 65344.6 1751.81   2
  -2   2   3 64297.2 1741.54   3
   2   2  -3 65725.6 1107.41   4
  -2  -2   3 61930.9 1666.97   7
  -2   2   3 68380.7 1513.36   1
  -2   2   2 107671. 1998.76   3
   2  -2  -2 112767. 2497.48   4
   2  -2  -2 107065. 2112.08   2
  -2   2   2 112227. 2057.49   1
   2   2  -2 106525. 2030.92   2
  -2  -2   2 107903. 1892.58   7
   2  -2  -1 2143.65 316.231   2
  -2  -2   1 2072.53 370.584   6
   2  -2  -1 2312.20 381.634   4
  -2   2   1 2011.28 307.035   1
  -2   2   1 2142.67 261.282   3
   2   2  -1 2355.35 288.105   2
  -2  -2   1 2101.07 236.328   7
   2   2  -1 2303.15 358.669   3
   2  -2   0 2567.34 322.683   2
  -2  -2   0 2370.18 202.592   4
   2   2   0 2145.26 259.088   2
   2   2   0 2156.99 345.554   3
  -2  -2   0 2454.17 397.111   6
  -2   2   0 2236.34 236.026   3
  -2  -2   0 2319.74 178.692   7
   2  -2   0 1799.11 331.402   5
  -2  -2  -1 52173.7 1554.99   1
   2   2   1 52290.1 1622.05   3
  -2  -2  -1 52342.7 1160.37   4
  -2   2  -1 53834.9 1045.20   3
   2   2   1 51836.6 1213.84   2
   2  -2   1 48329.2 1558.69   5
   2   2   2 145455. 2798.18   3
  -2   2  -2 152983. 2823.23   1
  -2  -2  -2 140878. 2543.93   1
  -2   2  -2 148227. 1847.67   3
   2  -2   2 144034. 2753.30   5
  -2  -2  -2 145941. 2335.74   4
  -2  -2  -3 73499.2 1861.70   4
  -2   2  -3 74580.0 2046.43   1
   2   2   3 77967.2 1041.60   7
   2  -2   3 73696.3 2056.64   5
   2   2   3 76643.0 2108.44   3
  -2  -2  -3 75740.3 1876.07   1
  -2  -2  -4 13668.5 895.600   4
   2   2   4 13216.1 937.312   3
  -2   2  -4 13094.7 892.581   1
  -2  -2  -4 13270.8 795.874   1
   2   2   4 14762.8 601.147   7
   2  -2   4 14037.8 936.581   5
  -2  -2  -5 2456.88 445.607   4
   2   2   5 2418.87 299.060   7
   2   2   5 2269.89 440.815   3
  -2  -2  -5 2192.49 354.928   1
   2  -2   5 1868.48 386.687   5
  -2   2  -5 2564.67 413.688   1
   2  -2   6 2840.89 526.760   7
   2   2   6 2987.61 383.886   7
  -2  -2  -6 2674.61 375.293   1
   2   2   6 2712.65 514.425   3
  -2   2  -6 2888.00 464.282   1
  -2  -2  -6 3130.93 537.675   4
   2  -2   6 2972.84 502.312   5
   2   2   7 19971.7 1075.04   7
   2   2   7 19607.7 1346.05   3
  -2   2  -7 19555.4 1182.80   1
  -2  -2  -7 19066.8 1341.62   4
   2  -2   7 19081.8 1330.86   7
  -2  -2  -7 18864.2 968.125   1
   2  -2   7 19815.9 1287.51   5
   2   2   8 113666. 2779.34   7
  -2  -2  -8 106804. 2329.84   1
  -2   2  -8 114661. 2920.08   1
   2  -2   8 114282. 3391.24   7
   2   2   8 110486. 3355.42   3
  -2  -2  -8 114370. 3453.44   4
  -2  -2  -9 57355.1 1701.26   1
  -2   2  -9 54476.0 2493.67   4
   2   2   9 57372.3 2131.36   7
   2  -2   9 53929.3 2475.12   7
  -2   2  -9 57145.7 2104.53   1
  -2  -2  -9 53861.5 2529.56   4
  -2  -2 -10 165643. 2891.78   1
  -2  -2 -10 166377. 4693.16   4
   2  -2  10 169048. 4595.11   7
  -2   2 -10 159784. 4477.50   4
  -2   2 -10 164584. 3687.55   1
   2   2  10 166356. 3888.29   7
   2   2  11 260.628 297.186   7
  -2  -2 -11 769.545 438.439   4
  -2   2 -11 635.601 440.681   4
  -2   2 -11 772.095 281.607   1
   2  -2  11 1206.51 529.598   7
   2   2  12 32324.7 1965.81   7
  -2   2 -12 30854.7 2186.65   4
   2  -2  12 31745.4 2200.25   7
  -2   2 -12 30621.3 1635.83   1
  -2  -2 -12 28069.4 2146.81   4
   2   2  13 17904.6 1543.69   7
  -2  -2 -13 21094.9 1971.30   4
   2  -2  13 18697.0 1794.20   7
  -2   2 -13 19636.6 1854.39   4
  -2  -2 -14 17460.7 1873.42   4
   2   2  14 21684.7 1795.58   7
   2  -2  14 17873.4 1837.72   7
  -2   2 -14 21024.3 1990.84   4
   2   2  15 2474.98 685.525   7
  -2  -2 -15 3394.16 949.618   4
   2  -2  15 1430.90 691.085   7
  -2   2 -15 2005.50 713.370   4
  -2  -2 -16 34715.0 2741.68   2
   2   2  16 35131.5 2482.04   7
  -2  -2 -16 33469.8 2801.51   4
   2  -2  16 31668.4 2610.89   7
  -2   2 -16 37835.2 2888.01   4
  -2   2 -17 7850.72 1439.05   4
   2  -2  17 10953.5 1625.76   7
  -2  -2 -17 10772.9 1667.11   4
   2   2  17 9484.48 1376.55   7
  -2  -2 -17 9279.97 1520.16   2
  -2   2 -18 18994.9 2278.21   2
  -2   2 -18 18747.4 2229.60   4
  -2  -2 -18 17341.9 2172.16   4
   2   2  18 18423.3 1973.34   7
   2  -2  18 18132.3 2156.31   7
  -2  -2 -18 19151.9 2215.83   2
  -2  -2 -19 1355.52 866.526   4
  -2  -2 -19 1940.40 845.219   2
  -2   2 -19 335.542 602.481   4
   2  -2  19 833.673 682.188   7
  -2   2 -19 1656.47 807.721   2
   2   2  19 2311.48 802.483   7
  -2   2 -20 2936.26 1050.02   4
  -2  -2 -20 2900.57 997.795   4
   2  -2  20 2051.63 891.880   7
  -2  -2 -20 2287.37 949.802   2
  -2   2 -20 2553.44 935.640   2
  -2  -4  20 7729.27 1640.58   7
   2   4 -20 6227.43 1409.38   2
   2  -4 -20 5821.39 1328.40   2
   2  -4 -20 9472.90 1819.28   4
  -2   4  20 6721.89 1372.91   7
   2  -4 -19 17305.1 2347.59   4
  -2   4  19 13416.7 1869.62   7
  -2  -4  19 15337.6 2117.96   7
   2  -4 -19 13448.2 1940.94   2
   2   4 -19 17152.8 2265.60   2
  -2  -4  18 2412.71 917.829   7
   2  -4 -18 2665.11 974.822   4
   2   4 -18 2290.15 819.382   2
   2  -4 -18 1341.25 609.678   2
  -2   4  18 815.430 540.010   7
   2  -4 -17 3461.93 922.143   2
   2   4 -17 3127.26 964.093   2
  -2   4  17 2301.99 753.139   7
   2  -4 -17 2778.74 955.246   4
  -2  -4  17 2792.53 996.884   7
   2  -4 -16 169.119 485.134   4
  -2  -4  16 850.820 591.865   7
   2   4 -16 898.836 517.643   4
   2   4 -16 890.112 545.446   2
   2  -4 -16 1058.14 541.608   2
  -2   4  16 102.019 376.850   7
  -2  -4  15 8708.57 1435.31   7
  -2   4  15 11721.4 1517.45   7
   2   4 -15 7303.78 1161.58   4
   2   4 -15 10808.7 1545.75   2
   2  -4 -15 9142.19 1362.12   2
   2  -4 -15 10040.7 1592.03   4
   2  -4 -14 15066.4 1842.95   4
   2  -4 -14 14697.0 1626.11   2
   2   4 -14 16042.7 1804.08   2
  -2   4  14 12741.2 1522.19   7
   2   4 -14 16467.5 1600.10   4
  -2  -4  14 15262.2 1774.55   7
   2   4 -13 467.434 347.034   2
  -2   4  13 97.1539 299.793   7
   2  -4 -13 688.233 588.602   4
   2   4 -13 244.018 264.068   4
   2  -4 -13 292.499 326.458   2
  -2  -4  13 12.9094 366.085   7
   2  -4 -12 1736.17 623.176   4
   2   4 -12 2210.25 560.836   4
   2  -4 -12 1200.21 491.839   2
  -2  -4  12 1002.36 528.406   7
  -2   4  12 801.302 426.952   7
   2   4 -12 903.337 452.485   2
   2   4 -11 66346.3 3166.21   2
   2  -4 -11 69385.6 3044.33   2
   2  -4 -11 70924.7 3491.51   4
   2   4 -11 71714.4 2826.69   4
  -2   4  11 66435.9 3003.10   7
  -2  -4  11 67674.4 3232.51   7
   2  -4 -10 25424.2 2018.44   4
  -2   4  10 24369.4 1752.74   7
   2   4 -10 23489.5 1530.54   4
   2   4 -10 23084.2 1761.50   2
  -2  -4  10 26167.0 1928.21   7
   2  -4 -10 25933.7 1770.54   2
  -2   4   9 14269.0 693.139   1
   2   4  -9 14116.7 1325.77   2
   2  -4  -9 15857.3 1558.53   4
   2   4  -9 14456.2 1125.10   4
  -2  -4   9 15665.3 1439.74   7
   2  -4  -9 15167.2 1288.43   2
  -2   4   9 14080.7 1285.12   7
   2  -4  -8 17258.4 1559.61   4
  -2   4   8 16625.5 855.932   1
   2   4  -8 17911.9 1397.27   2
   2  -4  -8 16684.5 1264.84   2
   2   4  -8 18202.2 1176.83   4
  -2  -4   8 17276.3 1417.25   7
  -2   4   8 17260.7 1355.22   7
   2  -4  -7 838.863 472.902   4
   2   4  -7 1099.15 300.780   4
  -2  -4   7 1176.76 425.892   7
   2   4  -7 1208.49 404.096   2
   2  -4  -7 731.048 281.803   2
  -2   4   7 1368.94 462.145   3
  -2   4   6 12793.8 1146.64   3
   2  -4  -6 12334.3 1226.99   4
  -2  -4   6 12235.8 1079.16   7
   2  -4  -6 12866.1 969.389   2
   2   4  -6 12800.9 1025.08   2
  -2  -4   5 33742.0 1648.38   7
   2  -4  -5 33936.7 1919.42   4
   2   4  -5 31370.7 1496.28   2
  -2   4   5 32299.8 1713.63   3
   2  -4  -5 33006.9 1447.76   2
   2  -4  -4 30488.7 1773.54   4
   2   4  -4 26449.5 1254.14   2
   2  -4  -4 29624.8 1280.07   2
  -2   4   4 26757.3 1479.40   3
   2   4  -4 25521.7 1585.62   3
  -2  -4   4 27286.2 1379.48   7
  -2  -4   3 204120. 3456.52   7
   2  -4  -3 207477. 4404.56   4
  -2   4   3 209537. 3913.22   3
   2   4  -3 207445. 3157.04   2
   2   4  -3 210814. 4428.22   3
   2  -4  -3 213850. 3259.80   2
   2  -4  -3 214858. 3262.26   6
   2  -4  -3 216179. 4227.73   5
   2  -4  -2 91333.9 2106.84   6
   2  -4  -2 90302.5 1968.73   2
  -2   4   2 90792.2 2444.50   3
   2  -4  -2 88719.4 2689.48   5
   2   4  -2 89573.5 1856.65   2
   2   4  -2 85500.6 2781.48   3
   2  -4  -2 88414.8 2819.18   4
  -2  -4   2 87824.5 2064.60   7
  -2  -4   2 85526.4 2496.43   5
  -2  -4   1 1939.22 386.505   5
   2  -4  -1 2077.98 447.373   5
   2   4  -1 2179.05 469.865   3
   2   4  -1 2414.77 274.634   2
   2  -4  -1 2308.45 320.961   2
  -2   4   1 1803.39 354.910   3
  -2   4   0 20570.7 1091.24   3
  -2  -4   0 20239.5 1079.35   5
  -2  -4   0 17632.3 1286.44   6
   2   4   0 19728.2 645.334   2
   2   4   0 20550.5 1363.91   3
   2  -4   0 20539.3 1309.93   5
  -2  -4  -1 39893.0 1924.60   6
  -2  -4  -1 42752.9 1490.59   4
   2   4   1 40301.5 1893.31   3
   2  -4   1 41325.2 1854.72   5
  -2  -4  -1 37726.8 1416.75   5
  -2   4  -1 39854.7 1496.70   3
  -2  -4  -2 14694.1 943.892   4
   2   4   2 15175.4 1183.66   3
   2  -4   2 14437.6 1140.33   5
  -2   4  -2 14652.4 923.460   3
  -2  -4  -2 13641.6 789.867   5
  -2  -4  -3 882.697 307.782   4
  -2   4  -3 419.896 187.955   3
   2   4   3 726.548 115.062   7
   2  -4   3 276.582 239.968   5
   2   4   3 387.289 272.066   3
  -2  -4  -3 909.501 220.976   5
  -2  -4  -4 32547.1 1582.98   4
  -2  -4  -4 32023.7 1095.58   5
  -2   4  -4 32113.0 1436.21   3
   2  -4   4 28838.8 1685.46   5
   2   4   4 32205.6 1800.60   3
   2   4   4 30893.3 826.522   7
  -2   4  -5 1206.53 302.896   3
   2   4   5 1760.93 479.423   3
  -2  -4  -5 1996.44 476.550   4
  -2  -4  -5 994.496 204.074   5
   2  -4   5 1591.39 484.790   5
   2   4   5 1443.16 217.731   7
  -2  -4  -6 135574. 3609.01   4
  -2  -4  -6 132163. 2189.83   5
   2   4   6 133166. 2289.15   7
   2   4   6 132976. 3866.36   3
   2  -4   6 131630. 3775.46   5
   2   4   7 88256.4 2065.66   7
  -2  -4  -7 90906.7 1881.72   5
  -2  -4  -7 89254.8 3114.67   4
   2   4   7 84109.0 3191.15   3
   2  -4   7 83293.8 3129.93   5
   2  -4   8 54610.5 2640.69   5
   2   4   8 54467.3 2666.34   3
  -2  -4  -8 57421.1 1580.59   5
  -2  -4  -8 58678.3 2654.62   4
  -2   4  -8 58125.4 2531.03   1
   2   4   8 56721.5 1827.00   7
  -2   4  -9 73672.1 2910.88   1
   2   4   9 71929.8 3199.96   3
  -2  -4  -9 73964.1 3153.23   4
   2   4   9 76449.8 2299.78   7
   2  -4   9 72812.6 3135.00   5
   2   4  10 137978. 4577.13   3
   2   4  10 142521. 3396.36   7
  -2   4 -10 139406. 4061.52   1
  -2  -4 -10 136189. 4483.48   4
  -2  -4 -11 68642.0 3335.77   4
   2   4  11 74555.5 2636.20   7
  -2   4 -11 67882.6 3183.69   4
  -2   4 -11 68108.5 2882.84   1
   2   4  11 70466.4 3419.99   3
  -2   4 -12 44957.3 2710.59   4
  -2  -4 -12 53927.1 3094.45   4
  -2   4 -12 52662.5 2597.60   1
   2   4  12 49508.8 2290.46   7
  -2   4 -13 11285.0 1218.77   1
  -2  -4 -13 13109.7 1641.28   4
   2   4  13 12473.1 1232.39   7
  -2  -4 -13 12803.9 1450.35   2
  -2   4 -13 13277.2 1560.51   4
  -2   4 -14 14167.5 1697.81   4
  -2  -4 -14 12582.6 1682.73   4
  -2  -4 -14 13394.7 1537.35   2
   2   4  14 12930.7 1309.49   7
  -2  -4 -15 26051.2 2231.15   2
  -2   4 -15 23949.4 2236.33   4
  -2  -4 -15 21136.5 2236.40   4
  -2  -4 -16 14377.2 1717.95   2
  -2  -4 -16 16103.7 2000.93   4
  -2   4 -16 12761.7 1746.72   4
  -2  -4 -17 8085.68 1380.29   2
  -2   4 -17 7601.17 1414.91   2
  -2  -4 -17 6924.37 1427.46   4
  -2   4 -17 6596.63 1293.41   4
  -2  -4 -18 7007.80 1468.74   4
  -2   4 -18 7236.40 1436.92   4
  -2   4 -18 7781.58 1497.62   2
  -2  -4 -18 8230.31 1454.84   2
  -2  -4 -19 12345.9 1808.50   2
  -2   4 -19 13411.6 1999.82   2
  -2  -4 -19 12727.9 2001.09   4
  -2   4 -19 13083.6 1920.38   4
   2   6 -18 1536.05 769.352   2
   2  -6 -18 723.966 644.060   4
  -2  -6  18 1157.33 660.598   7
   2   6 -17 5424.91 1251.08   2
  -2  -6  17 6646.64 1404.74   7
   2  -6 -17 3765.10 1239.34   4
  -2  -6  16 1107.00 703.224   7
   2  -6 -16 1209.45 718.339   4
   2   6 -16 70.4544 356.446   2
  -2   6  15 7811.90 1241.97   7
   2  -6 -15 9136.61 1620.29   4
   2   6 -15 7427.29 1317.78   2
  -2  -6  15 7096.35 1352.07   7
   2   6 -14 1139.58 562.980   2
  -2  -6  14 668.981 545.043   7
   2  -6 -14 925.401 725.608   4
  -2   6  14 241.417 338.141   7
   2  -6 -13 6316.58 1316.25   4
   2   6 -13 7895.58 1244.23   2
   2  -6 -13 7474.53 1110.08   2
  -2  -6  13 6987.92 1270.37   7
  -2   6  13 7010.11 1095.48   7
   2   6 -12 1966.88 706.985   2
  -2   6  12 1821.69 590.946   7
   2  -6 -12 1209.75 792.441   4
   2  -6 -12 3164.42 700.295   2
  -2  -6  12 1773.21 658.955   7
  -2  -6  11 10687.0 1408.42   7
   2   6 -11 14181.4 1496.24   2
   2  -6 -11 11577.0 1240.05   2
  -2   6  11 12630.6 1374.24   7
   2  -6 -11 14288.1 1768.00   4
  -2   6  10 189.138 285.965   7
   2  -6 -10 332.239 429.554   4
   2   6 -10 773.108 349.763   4
   2   6 -10-224.242 243.127   2
  -2   6  10 36.9224 388.529   3
   2   6 -10 343.848 406.350   3
  -2  -6  10 47.1626 314.968   7
   2  -6 -10 275.252 241.681   2
   2   6  -9 17878.3 1779.01   3
  -2  -6   9 16729.2 1606.09   7
   2  -6  -9 22745.7 2076.28   4
   2   6  -9 18842.1 1360.64   4
   2  -6  -9 18404.1 1592.49   5
   2  -6  -9 20740.4 1475.08   2
  -2   6   9 16705.8 1677.02   3
  -2   6   9 20192.3 1603.89   7
   2   6  -9 19081.6 1565.12   2
   2   6  -8 5275.75 793.612   2
   2  -6  -8 5051.59 1031.48   4
  -2  -6   8 4494.34 840.932   7
   2   6  -8 5137.55 957.876   3
  -2   6   8 5693.63 978.777   3
   2  -6  -8 5883.76 899.090   5
   2  -6  -8 4468.60 648.928   2
   2  -6  -7 16050.1 1639.89   4
   2  -6  -7 16115.4 1130.52   2
   2   6  -7 16448.8 1612.81   3
  -2  -6   7 15038.6 1389.79   7
  -2   6   7 16946.8 1558.39   3
   2  -6  -7 16536.2 1459.39   5
   2   6  -7 15088.1 1216.31   2
   2  -6  -6 2890.91 540.974   6
   2  -6  -6 4001.02 744.632   5
  -2   6   6 4016.01 777.386   3
   2   6  -6 2988.07 722.727   3
   2  -6  -6 2700.12 739.512   4
   2  -6  -6 3341.69 484.810   2
   2   6  -6 4430.07 625.716   2
   2   6  -5 1024.19 462.286   3
   2  -6  -5 552.981 323.312   5
   2   6  -5 368.422 197.959   2
   2  -6  -5 53.9266 290.201   4
  -2   6   5 521.045 332.798   3
   2  -6  -5 604.176 204.811   2
   2  -6  -5 523.014 261.539   6
   2  -6  -4 298.880 358.121   4
   2   6  -4 345.088 314.824   3
   2  -6  -4 3.41366 196.498   6
  -2   6   4 173.313 284.680   3
   2   6  -4 554.228 207.818   2
   2  -6  -4 184.007 127.959   2
   2  -6  -4-61.4782 257.590   5
   2  -6  -3 18233.0 1255.68   6
   2  -6  -3 16701.9 1393.95   5
  -2   6   3 19352.7 1455.09   3
   2  -6  -3 17038.7 831.216   2
   2   6  -3 17859.2 1584.86   3
  -2  -6   3 16122.8 1384.15   5
   2   6  -3 17822.5 904.827   2
   2  -6  -3 16322.2 1530.15   4
   2  -6  -2 10494.3 1113.05   5
   2   6  -2 14062.1 662.425   2
   2   6  -2 13556.6 1369.63   3
  -2   6   2 12766.0 1159.69   3
  -2  -6   2 12910.5 1185.77   5
  -2  -6   1 9741.90 1002.91   5
  -2   6   1 10474.9 1035.27   3
   2  -6  -1 9379.78 1062.55   5
   2   6  -1 9111.18 1108.42   3
  -2  -6   1 10564.1 1211.34   6
   2  -6   0 11729.5 1203.90   5
  -2  -6   0 14197.6 1399.33   6
  -2  -6   0 12810.6 1101.23   5
   2   6   0 15702.1 1465.87   3
  -2   6   0 16074.1 1265.86   3
  -2  -6  -1 87471.4 2729.88   4
  -2   6  -1 90065.6 2929.82   3
  -2  -6  -1 94064.9 2840.14   5
   2   6   1 86612.0 3381.86   3
  -2  -6  -1 85601.1 3377.73   6
   2  -6   1 90996.1 3343.65   5
  -2  -6  -2 1819.56 565.357   6
  -2   6  -2 1557.83 415.204   3
   2  -6   2 1862.30 552.917   5
   2   6   2 1910.87 565.575   3
  -2  -6  -2 1091.58 361.410   4
  -2  -6  -2 1801.51 400.162   5
  -2  -6  -3 531.113 238.001   5
   2  -6   3 601.328 430.022   5
  -2  -6  -3 227.351 237.276   4
  -2  -6  -3 393.248 353.518   6
  -2   6  -3 90.4185 173.666   3
   2   6   3-547.571 368.185   3
   2  -6   4 8060.88 1081.37   5
  -2  -6  -4 8761.64 986.838   4
  -2  -6  -4 9615.63 824.301   5
   2   6   4 8299.09 1079.89   3
  -2   6  -4 8878.38 953.854   3
  -2  -6  -5 33159.9 1495.23   5
   2  -6   5 32691.4 2172.96   5
  -2   6  -5 30442.3 1806.90   3
   2   6   5 30424.1 2117.16   3
  -2  -6  -5 29593.1 1871.15   4
   2   6   5 30477.6 1047.63   7
  -2   6  -6 3105.33 620.061   3
   2  -6   6 4070.51 836.395   5
  -2  -6  -6 2842.28 364.194   2
   2   6   6 1353.13 550.530   3
  -2  -6  -6 2776.14 643.685   4
  -2  -6  -6 3123.82 464.596   5
  -2  -6  -7 28844.0 2010.37   4
   2   6   7 24534.6 1994.31   3
  -2   6  -7 30874.3 1913.34   3
  -2  -6  -7 31051.7 1357.65   2
   2  -6   7 27576.2 2101.97   5
  -2  -6  -7 28368.0 1342.89   5
   2  -6   8 1722.54 638.466   5
  -2  -6  -8 1233.80 456.128   4
  -2   6  -8 1611.00 499.593   3
   2   6   8 529.141 413.336   3
  -2  -6  -8 901.569 284.872   2
   2  -6   9 40826.4 2678.83   5
  -2  -6  -9 39968.4 2562.36   4
  -2   6  -9 40233.5 2327.81   3
  -2  -6  -9 39284.5 1863.77   2
   2   6   9 39563.9 2651.15   3
  -2  -6 -10 1458.43 630.854   4
   2   6  10 964.128 620.459   3
   2  -6  10 1360.23 549.361   5
  -2   6 -10 1213.69 453.235   3
  -2  -6 -11 40174.8 2782.75   4
   2   6  11 37665.1 2752.85   3
  -2   6 -11 41233.6 2631.23   1
  -2  -6 -12 878.253 570.723   4
   2   6  12 2123.42 765.987   3
  -2   6 -12 1648.01 559.351   1
   2   6  13 12537.7 1695.69   3
  -2   6 -13 11841.9 1524.11   4
  -2  -6 -13 9968.36 1548.04   4
  -2   6 -13 11832.4 1459.26   1
  -2   6 -14 462.570 348.346   1
  -2   6 -14-172.442 450.894   4
  -2  -6 -14 354.788 525.436   4
  -2  -6 -15 7097.36 1431.43   4
  -2   6 -15 9845.62 1525.76   4
  -2  -6 -16-182.124 421.641   4
  -2   6 -16 212.873 338.725   4
  -2   6 -16 479.890 482.648   2
  -2  -6 -17 18911.4 2419.31   4
  -2   6 -17 21455.6 2420.57   2
  -2   6 -17 20865.8 2305.08   4
  -2   6 -18 483.610 453.260   2
  -2  -6 -18 849.424 608.191   4
  -2   6 -18 586.945 653.269   4
   2   8 -16-473.226 532.725   3
   2  -8 -16 851.341 682.518   4
   2  -8 -15 3948.06 1192.78   4
   2   8 -15 3839.88 1059.25   3
   2   8 -14 3352.49 1028.59   3
   2  -8 -14 3542.61 1183.93   4
   2  -8 -13 23461.9 2623.41   4
   2   8 -13 20929.6 2381.18   3
   2   8 -12 682.379 547.414   3
   2  -8 -12 1265.42 823.678   4
   2  -8 -11 18070.6 2191.93   4
  -2   8  11 17665.7 2039.62   3
   2   8 -11 18314.5 2111.04   3
   2  -8 -10 2628.41 717.261   5
   2  -8 -10 3006.94 956.887   4
  -2   8  10 2861.48 863.476   3
   2   8 -10 2672.86 825.098   3
   2  -8  -9 15653.8 1613.09   5
   2  -8  -9 14124.1 1822.42   4
   2   8  -9 15967.8 1891.98   3
  -2   8   9 16540.4 1869.47   3
   2   8  -8 3911.98 977.487   3
   2  -8  -8 3581.43 970.395   4
   2  -8  -8 3450.39 804.407   5
  -2   8   8 4559.56 957.710   3
   2   8  -7 269.988 392.144   3
   2  -8  -7-61.3375 404.347   4
  -2   8   7 919.228 493.484   3
   2  -8  -7 410.583 340.265   5
  -2   8   6 358.268 345.433   3
   2  -8  -6 516.063 442.535   4
   2  -8  -6-19.7616 227.781   5
   2   8  -6 48.8455 450.647   3
   2  -8  -5 323.660 317.547   5
   2  -8  -5 734.867 380.125   6
   2  -8  -5 410.188 418.653   4
  -2   8   5 1094.07 491.500   3
   2   8  -5 514.624 432.960   3
   2   8  -4 759.324 454.767   3
  -2  -8   4 635.092 444.989   5
  -2   8   4 772.467 566.235   3
  -2  -8   3 1695.82 607.329   5
   2  -8  -3 314.974 349.550   5
  -2   8   3 1048.33 451.580   3
   2   8  -3 2364.33 746.572   3
   2   8  -2 6514.13 1113.68   3
  -2   8   2 7506.37 1070.72   3
  -2  -8   2 5120.19 909.022   5
   2  -8  -2 5775.50 983.930   5
   2  -8  -1 12292.0 1411.96   5
  -2  -8   1 11486.6 1283.95   5
   2   8  -1 10707.3 1435.34   3
  -2   8   1 11748.4 1320.63   3
  -2   8   0 2133.80 574.537   3
   2  -8   0 2700.67 703.052   5
   2   8   0 2278.19 724.893   3
  -2  -8   0 2741.63 641.243   5
  -2  -8  -1 20623.1 1611.66   5
   2  -8   1 18712.3 1773.17   5
   2   8   1 22918.9 2055.49   3
  -2   8  -1 20686.9 1709.68   3
  -2  -8  -1 21699.3 1981.80   6
  -2   8  -2 4852.07 852.466   3
  -2  -8  -2 5452.23 835.243   5
   2  -8   2 4182.91 888.392   5
   2   8   2 5213.53 1025.92   3
  -2  -8  -2 4494.44 934.666   6
  -2  -8  -3 15791.2 1695.32   6
   2  -8   3 18520.0 1828.69   5
  -2  -8  -3 15104.1 1317.74   5
  -2   8  -3 16864.4 1547.23   3
   2   8   3 18254.9 1854.19   3
  -2  -8  -3 12932.0 1400.27   4
  -2  -8  -4 3434.60 643.597   5
  -2  -8  -4 3495.62 746.975   4
  -2   8  -4 4761.71 853.388   3
   2  -8   4 2861.25 797.670   5
   2   8   4 3434.24 865.607   3
  -2  -8  -4 3464.66 823.381   6
  -2  -8  -5 5929.19 1109.89   6
   2  -8   5 5792.72 1082.66   5
  -2  -8  -5 7484.70 1101.12   4
   2   8   5 6312.25 1138.49   3
  -2   8  -5 8740.19 1158.77   3
  -2  -8  -6 5548.91 1083.31   6
  -2  -8  -6 6833.52 1091.64   4
   2  -8   6 3994.48 945.779   5
   2   8   6 5768.57 1092.89   3
  -2   8  -6 5726.52 969.689   3
  -2  -8  -7 21063.1 2083.35   6
   2   8   7 21085.7 2100.94   3
  -2   8  -7 19660.2 1777.97   3
   2  -8   7 17509.7 1910.66   5
  -2  -8  -7 19924.6 1912.32   4
  -2   8  -8 6778.99 1101.82   3
  -2  -8  -8 6579.01 1190.19   4
   2  -8   8 5593.08 1144.50   5
   2   8   8 5945.45 1206.47   3
   2  -8   9 26748.5 2462.99   5
  -2   8  -9 26297.9 2146.42   3
   2   8   9 21492.3 2207.80   3
  -2  -8  -9 21821.2 2130.41   4
   2  -8  10 23582.2 2366.47   5
  -2  -8 -10 25497.0 2382.72   4
  -2   8 -10 24778.4 2140.17   3
   2   8  10 21640.2 2275.31   3
  -2   8 -11 8623.74 1411.88   1
   2   8  11 9323.64 1527.14   3
  -2   8 -11 8390.05 1281.28   3
  -2  -8 -11 8990.87 1495.30   4
  -2   8 -12 4828.60 1075.96   1
   2   8  12 4781.92 1198.90   3
  -2  -8 -12 3898.33 1091.42   4
  -2  -8 -13 8440.97 1539.13   4
   2   8  13 8719.72 1566.91   3
  -2   8 -13 11806.9 1641.44   1
  -2   8 -14 1369.03 661.412   4
  -2   8 -14-97.3820 265.386   1
  -2  -8 -14 626.249 577.911   4
   2   8  14 154.435 484.857   3
  -2  -8 -15 1930.72 867.375   4
  -2  -8 -16 3822.00 1192.18   4
   2  10 -13 1601.83 808.934   3
   2 -10 -13 1694.26 798.363   4
   2 -10 -12 7053.39 1566.92   4
   2  10 -12 5495.53 1324.48   3
   2  10 -11 16168.9 2150.39   3
  -2  10  11 15727.9 2131.18   3
   2 -10 -11 14356.7 2124.17   4
   2  10 -10 2046.56 856.337   3
   2 -10 -10 685.553 678.851   4
  -2  10  10 553.646 639.401   3
   2 -10  -9-272.573 462.280   4
  -2  10   9-424.822 479.966   3
   2  10  -8 3755.32 1072.54   3
  -2  10   8 3852.16 1026.15   3
   2 -10  -8 3794.01 1051.10   4
   2 -10  -7 9149.36 1367.10   5
  -2  10   7 9186.98 1475.36   3
   2  10  -7 10599.9 1707.69   3
  -2  10   6 243.923 353.358   3
   2 -10  -6 118.752 296.907   5
   2  10  -6 330.966 452.244   3
   2  10  -5 5713.30 1238.96   3
  -2  10   5 6139.66 1139.68   3
   2 -10  -5 5412.01 1076.25   5
   2  10  -4 535.991 542.513   3
  -2  10   4 664.893 470.558   3
   2 -10  -4 1106.80 554.018   5
   2 -10  -3-68.4547 355.267   5
  -2 -10   3 772.013 540.991   5
   2  10  -3 970.664 564.868   3
  -2  10   3 1335.05 593.789   3
   2  10  -2 518.046 517.339   3
   2 -10  -2-11.2246 336.818   5
  -2  10   2 327.880 380.065   3
  -2 -10   2-189.513 361.582   5
  -2 -10   1 837.997 442.493   5
   2 -10  -1 548.805 590.152   5
  -2  10   1 103.692 286.659   3
  -2  10   0 1802.66 612.347   3
   2 -10   0 1500.79 608.294   5
  -2 -10   0 1412.86 537.927   5
   2  10   0 899.028 590.943   3
  -2  10  -1-67.6721 298.748   3
  -2 -10  -1 112.998 228.035   5
   2 -10   1-191.758 363.129   5
   2  10   1 456.249 447.228   3
   2 -10   2 10648.1 1549.27   5
  -2 -10  -2 11883.0 1389.32   5
   2  10   2 12010.1 1724.21   3
  -2  10  -2 14741.7 1700.08   3
   2 -10   3 10711.1 1596.66   5
  -2 -10  -3 10018.7 1558.85   6
  -2  10  -3 11903.3 1520.43   3
   2  10   3 8177.84 1431.71   3
   2 -10   4 9125.83 1497.18   5
  -2  10  -4 9630.17 1366.60   3
  -2 -10  -4 8521.89 1459.87   6
   2  10   4 7317.74 1379.80   3
   2  10   5 456.875 527.750   3
  -2 -10  -5-344.978 436.030   6
   2 -10   5-318.625 507.792   5
  -2  10  -5-209.657 365.472   3
   2 -10   6 342.916 517.127   5
  -2 -10  -6 28.4644 358.316   6
  -2 -10  -6-1205.75 628.194   4
   2  10   6 365.175 475.804   3
   2  10   7 11414.6 1732.18   3
  -2 -10  -7 8418.27 1383.32   4
   2 -10   7 10754.4 1700.27   5
  -2 -10  -7 13609.3 1878.73   6
   2 -10   8 10457.5 1715.85   5
   2  10   8 15044.9 2044.70   3
  -2 -10  -8 13475.6 1871.25   6
  -2 -10  -8 11009.2 1620.23   4
  -2 -10  -9 10350.1 1625.58   4
   2 -10   9 10778.4 1745.02   5
   2  10   9 11068.1 1792.48   3
  -2 -10  -9 9296.86 1597.40   6
  -2 -10 -10 8483.43 1537.85   4
  -2 -10 -10 9020.05 1557.33   6
   2  10  10 9396.02 1707.85   3
  -2  10 -11 4179.26 1154.95   1
  -2 -10 -11 2357.78 886.482   4
   2  10  11 2597.55 967.122   3
  -2  10 -12 3665.24 1025.25   1
   2  10  12 3018.05 985.248   3
  -2 -10 -12 3945.13 1194.72   4
  -2  10 -13 1584.58 720.459   1
  -2 -10 -13 2317.97 890.027   4
   2  10  13 1840.12 911.810   3
   2  12  -7-177.093 375.079   3
  -2  12   7-347.999 555.436   3
   2  12  -6 3643.16 1117.09   3
  -2  12   6 2770.20 936.416   3
   2  12  -5 1016.78 696.861   3
  -2  12   5 2737.83 875.037   3
   2  12  -4-346.961 510.489   3
  -2  12   4 574.149 518.207   3
   2 -12  -3 57.3571 294.792   5
  -2  12   3 675.920 479.515   3
   2  12  -3 369.690 561.534   3
   2 -12  -2 588.899 597.019   5
   2  12  -2 253.633 432.634   3
   2 -12  -1 1416.15 670.637   5
   2  12  -1 3331.80 1062.00   3
   2  12   0 61.9927 435.265   3
   2 -12   0 257.142 463.312   5
   2 -12   1 690.265 573.950   5
   2  12   1 797.605 600.932   3
   2  12   2 5037.08 1263.38   3
   2 -12   2 3139.02 1157.94   5
   2 -12   3 428.663 500.690   5
   2  12   3 70.1839 435.780   3
   2 -12   4-249.411 558.341   5
   2  12   4 2557.40 938.654   3
   2 -12   5-402.299 611.894   5
   2  12   5 1212.10 692.290   3
   2  12   6 441.192 465.314   3
   2 -12   6 323.828 489.441   5
   2 -12   7-221.904 362.982   5
   2  12   7-807.600 722.923   3
  -3  -1  20 102.488 442.751   7
   3  -1 -20 1089.54 684.395   4
   3   1 -20 265.189 542.494   4
   3  -1 -20 261.332 441.804   2
  -3   1  20 998.924 602.728   7
   3   1 -20 1241.44 717.486   2
   3   1 -19 15349.8 2110.01   2
   3  -1 -19 13857.5 1985.44   2
   3  -1 -19 12132.6 1830.80   4
   3   1 -19 13802.8 1838.34   4
  -3   1  19 14365.0 1967.77   7
  -3  -1  19 15317.7 2047.06   7
   3   1 -18 378.777 509.864   2
  -3  -1  18 1077.16 720.408   7
   3   1 -18 935.698 566.415   4
  -3   1  18 1402.23 701.952   7
   3  -1 -18 1404.20 673.742   2
   3  -1 -18 1896.15 840.216   4
   3  -1 -17 705.308 604.047   4
   3   1 -17 1957.93 735.781   4
   3  -1 -17 2530.75 847.754   2
  -3  -1  17 1949.49 785.848   7
   3   1 -17 908.601 594.445   2
  -3   1  17-123.579 470.050   7
   3   1 -16 647.429 500.121   2
   3  -1 -16 1075.98 541.342   2
  -3  -1  16 734.806 544.984   7
   3  -1 -16 2443.25 778.796   4
   3   1 -16 654.135 462.954   4
  -3   1  16 1033.33 612.045   7
  -3  -1  15 9001.94 1384.74   7
   3   1 -15 8407.30 1356.85   2
  -3   1  15 9193.34 1366.39   7
   3  -1 -15 7316.91 1232.19   4
   3   1 -15 10622.9 1374.22   4
   3  -1 -15 8734.27 1362.43   2
   3   1 -14 2741.32 796.739   2
  -3   1  14 4464.17 941.377   7
  -3  -1  14 3885.68 904.762   7
   3  -1 -14 3678.57 858.079   4
   3   1 -14 3522.59 797.959   4
   3  -1 -14 3265.18 845.048   2
   3  -1 -13 19721.5 1855.05   2
   3  -1 -13 18462.4 1729.33   4
   3   1 -13 19036.8 1641.07   4
  -3  -1  13 17800.7 1741.06   7
   3   1 -13 17893.8 1788.97   2
  -3   1  13 18831.8 1786.90   7
   3  -1 -12 1567.01 582.497   2
   3   1 -12 1496.72 564.392   2
  -3  -1  12 2272.81 672.317   7
   3  -1 -12 2109.75 633.659   4
   3   1 -12 1450.93 487.047   4
  -3   1  12 1679.15 589.835   7
  -3  -1  11 11146.2 1277.91   7
   3  -1 -11 11361.4 1242.19   4
   3  -1 -11 10731.1 1259.82   2
   3   1 -11 9316.71 1043.75   4
  -3   1  11 10128.0 1207.67   7
   3   1 -11 9788.64 1234.04   2
   3   1 -10 7696.65 1044.19   2
   3  -1 -10 10462.4 1122.03   4
  -3   1  10 9396.77 1126.57   7
   3   1 -10 11608.4 1093.33   4
   3  -1 -10 9471.00 1131.99   2
  -3  -1  10 10562.3 1194.62   7
  -3  -1   9 2285.41 574.065   7
   3  -1  -9 1746.87 516.600   2
   3   1  -9 2006.06 560.666   2
   3   1  -9 711.710 306.891   4
   3  -1  -9 850.507 406.084   4
  -3   1   9 575.528 350.137   7
   3   1  -8 33967.8 1900.76   2
   3  -1  -8 36307.7 1849.71   4
   3  -1  -8 36921.7 1973.78   2
   3   1  -8 35835.7 1639.06   4
  -3  -1   8 36234.5 1932.31   7
  -3   1   8 35644.7 1904.44   7
   3   1  -7 78487.7 2720.54   2
   3  -1  -7 76989.6 2675.68   2
   3  -1  -7 77452.8 2534.44   4
  -3   1   7 76753.9 1209.84   1
   3   1  -7 76692.2 2206.54   4
  -3   1   7 73710.5 2602.96   7
  -3  -1   7 79185.2 2678.55   7
   3   1  -6 21929.1 1385.59   2
   3  -1  -6 23014.2 1315.04   4
  -3  -1   6 24023.3 1389.80   7
   3   1  -6 23230.4 1113.80   4
  -3   1   6 23388.2 763.454   1
   3  -1  -6 22384.9 1395.63   2
  -3   1   6 23137.4 1381.17   7
   3  -1  -5 2669.50 498.108   2
  -3  -1   5 2035.57 419.750   7
   3   1  -5 1828.16 431.878   2
   3  -1  -5 1788.24 394.881   4
   3   1  -5 1831.68 301.728   4
  -3   1   5 1851.66 244.833   1
   3   1  -4 229396. 2661.12   4
   3   1  -4 222890. 3883.58   2
  -3  -1   4 229694. 3188.50   1
   3  -1  -4 231011. 3661.05   4
   3  -1  -4 222130. 3891.53   2
  -3  -1   4 227654. 3640.99   7
  -3   1   4 230361. 2787.90   1
  -3  -1   3-13.9359 136.961   7
   3  -1  -3-37.1230 152.847   4
  -3   1   3 103.251 125.579   1
  -3  -1   3 81.0857 168.864   1
   3   1  -3 109.906 98.0927   4
   3  -1  -3 282.973 221.879   2
   3   1  -3-40.7157 175.107   2
  -3  -1   2 74.4738 124.873   7
  -3  -1   2-20.1790 144.000   1
  -3  -1   2-104.404 157.307   6
  -3   1   2 280.658 155.714   1
   3  -1  -2 237.977 202.548   2
   3  -1  -2 304.603 188.074   4
   3   1  -2 276.095 190.603   2
   3   1  -1 830680. 5887.90   3
   3  -1  -1 811949. 6552.82   2
  -3   1   1 834309. 5922.27   1
  -3  -1   1 834792. 6138.47   1
  -3  -1   1 804563. 6189.31   6
   3  -1   0 40325.7 1456.85   2
   3   1   0 41729.7 1404.81   2
  -3  -1   0 42099.4 1417.83   1
  -3   1   0 39886.3 1358.38   1
   3   1   0 41669.8 1273.96   3
  -3   1  -1 802129. 6211.01   1
   3  -1   1 794930. 6567.34   2
   3   1   1 788620. 5547.63   3
  -3  -1  -1 814976. 6279.76   1
   3  -1   1 789910. 5935.71   5
   3   1   1 778024. 6092.87   2
  -3  -1  -2 86814.9 2110.68   1
   3  -1   2 84829.6 1960.41   5
  -3   1  -2 84978.1 2105.45   1
   3   1   2 89353.0 1912.12   3
  -3  -1  -2 86529.7 1825.52   4
   3   1   3 11602.9 361.609   5
  -3   1  -3 11348.1 806.003   1
   3   1   3 10923.4 718.132   3
   3  -1   3 11601.5 743.065   5
  -3  -1  -3 10454.4 729.438   4
  -3  -1  -3 11456.6 792.811   1
  -3  -1  -4 51591.5 1746.58   4
   3  -1   4 49786.0 1575.82   5
  -3  -1  -4 49545.9 1672.24   1
  -3   1  -4 51333.2 1738.17   1
   3   1   4 50738.6 1635.51   3
   3  -1   5 205698. 3323.82   5
  -3   1  -5 195371. 3489.23   1
  -3  -1  -5 199561. 3403.30   1
   3   1   5 206699. 3531.78   3
  -3  -1  -5 198978. 3713.98   4
  -3  -1  -6 122646. 3146.08   4
  -3  -1  -6 122582. 2720.50   1
   3   1   6 122850. 2977.45   3
   3   1   6 128870. 2619.45   7
   3  -1   6 127149. 2768.31   5
  -3   1  -6 124934. 2872.76   1
  -3  -1  -7 285137. 5154.74   4
  -3   1  -7 282648. 4423.33   1
  -3  -1  -7 281880. 4219.67   1
   3   1   7 299110. 4356.31   7
   3   1   7 291754. 4854.07   3
   3  -1   7 296701. 4456.61   5
   3   1   8-85.3529 200.179   7
  -3   1  -8 7.98021 184.791   1
  -3  -1  -8 273.413 206.175   1
  -3  -1  -8-194.550 355.617   4
  -3   1  -8 396.451 345.842   4
   3  -1   8 80.3330 320.226   7
  -3  -1  -9 35923.4 1549.10   1
   3   1   9 34131.1 1727.77   7
  -3  -1  -9 34226.0 2033.90   4
  -3   1  -9 32424.4 1581.35   1
   3  -1   9 36203.2 1958.97   7
  -3   1  -9 33064.8 1991.90   4
  -3  -1 -10 32192.2 2080.22   4
   3  -1  10 32373.0 1971.71   7
  -3   1 -10 32144.1 2067.30   4
  -3   1 -10 36563.2 1747.06   1
  -3  -1 -10 34110.2 1521.88   1
   3   1  10 35578.5 1869.64   7
  -3  -1 -11 24280.7 1908.38   4
  -3  -1 -11 22614.8 1260.67   1
  -3   1 -11 21584.1 1371.45   1
  -3   1 -11 22439.9 1813.27   4
   3   1  11 23014.5 1598.55   7
   3  -1  11 22400.1 1735.25   7
  -3   1 -12-252.068 192.414   1
  -3  -1 -12 82.7092 423.420   4
  -3   1 -12 552.094 424.712   4
   3   1  12 658.465 338.338   7
   3  -1  12 586.891 360.135   7
   3   1  13 1034.25 453.145   7
  -3  -1 -13 375.641 381.314   4
  -3   1 -13 1290.04 580.714   4
   3  -1  13 743.904 418.777   7
   3  -1  14 695.881 507.435   7
   3   1  14 393.124 323.273   7
  -3  -1 -14 850.783 501.535   4
  -3   1 -14-183.863 390.289   4
  -3  -1 -15 7882.12 1337.27   4
  -3   1 -15 8930.05 1407.67   4
   3  -1  15 7220.28 1181.69   7
   3   1  15 6517.60 1059.96   7
  -3  -1 -16 332.550 504.174   4
  -3   1 -16 713.534 583.517   4
   3  -1  16 878.473 543.714   7
   3   1  16 1304.47 574.593   7
   3   1  17 16.9066 276.915   7
  -3   1 -17-280.676 592.087   4
  -3  -1 -17-562.967 636.926   4
   3  -1  17-536.795 463.612   7
  -3  -1 -18-1269.59 805.922   4
   3   1  18-43.4085 384.751   7
   3  -1  18-408.619 519.950   7
  -3   1 -18 445.043 588.839   4
  -3  -1 -19 1339.30 809.460   4
  -3   1 -19 276.802 625.726   4
  -3  -1 -19 2104.02 793.297   2
   3   1  19 1383.24 680.890   7
  -3   1 -20 717.506 649.681   2
  -3  -1 -20 1212.40 712.666   4
  -3   1 -20 211.361 542.029   4
   3   1  20-7.72864 263.259   7
  -3   3  20 4504.94 1175.61   7
   3   3 -20 6574.84 1503.54   2
  -3  -3  20 5239.80 1306.98   7
   3  -3 -20 3808.60 1103.12   2
   3   3 -19 6800.77 1479.10   2
   3  -3 -19 3560.30 1021.27   2
  -3  -3  19 7137.96 1536.69   7
   3  -3 -19 6173.00 1475.09   4
  -3   3  19 3106.65 967.587   7
  -3   3  18 1566.02 666.502   7
   3  -3 -18 304.411 536.522   4
  -3  -3  18 1479.13 735.692   7
   3  -3 -18 2067.65 770.189   2
   3   3 -18 1139.26 672.846   2
   3   3 -17 10237.3 1654.27   2
   3  -3 -17 9558.56 1602.33   4
  -3  -3  17 11028.2 1704.61   7
  -3   3  17 10252.6 1523.16   7
   3  -3 -17 10594.4 1650.40   2
   3   3 -16 1705.86 720.611   2
  -3   3  16 616.304 502.639   7
  -3  -3  16 1665.87 709.900   7
   3  -3 -16 1599.88 651.916   2
   3  -3 -16 1274.88 823.776   4
   3   3 -16 1356.89 538.761   4
   3  -3 -15-166.335 361.554   2
   3  -3 -15 28.7330 375.472   4
   3   3 -15 403.059 395.393   4
  -3  -3  15 325.336 452.675   7
  -3   3  15 39.4410 343.571   7
   3   3 -15-782.962 540.321   2
   3  -3 -14 7574.79 1229.46   2
   3  -3 -14 7672.61 1304.72   4
   3   3 -14 7757.43 1077.68   4
   3   3 -14 9276.29 1375.32   2
  -3  -3  14 7877.53 1278.21   7
  -3   3  14 7915.53 1244.91   7
  -3   3  13 1554.41 609.706   7
   3   3 -13 760.762 433.070   2
   3  -3 -13 1491.72 713.982   4
   3   3 -13 1834.71 519.773   4
  -3  -3  13 1633.54 663.975   7
   3  -3 -13 1909.41 651.382   2
  -3  -3  12 815.269 497.759   7
   3   3 -12 1254.23 538.216   2
  -3   3  12 761.176 494.900   7
   3  -3 -12 713.469 436.542   4
   3   3 -12 1171.46 417.453   4
   3  -3 -12 1160.17 548.129   2
   3  -3 -11 4188.67 828.901   2
  -3   3  11 4340.54 846.162   7
  -3  -3  11 5010.90 924.856   7
   3  -3 -11 3771.25 832.912   4
   3   3 -11 4522.67 706.597   4
   3   3 -11 3458.01 764.823   2
   3   3 -10 115.907 326.877   2
   3  -3 -10-149.964 294.622   2
   3  -3 -10-173.331 410.841   4
   3   3 -10 79.9221 231.776   4
  -3   3  10 5.00633 314.604   7
  -3  -3  10-35.3918 371.156   7
  -3  -3   9 49359.0 2442.21   7
   3  -3  -9 44544.5 2471.40   4
   3  -3  -9 49492.5 2405.97   2
   3   3  -9 50567.6 2496.29   2
   3   3  -9 50945.7 1997.38   4
  -3   3   9 49401.0 2443.85   7
   3   3  -8-443.002 321.135   2
  -3  -3   8-62.7730 302.401   7
  -3   3   8 249.497 281.336   7
   3  -3  -8 345.915 299.320   2
   3  -3  -8-99.2504 435.464   4
   3   3  -8 73.6635 144.945   4
  -3   3   8 102.637 71.6611   1
   3   3  -7 23632.6 1534.25   2
   3   3  -7 22065.8 1100.13   4
   3  -3  -7 24241.4 1517.18   2
  -3   3   7 23350.1 929.213   1
  -3  -3   7 22098.2 1470.85   7
   3  -3  -7 24618.3 1690.02   4
  -3  -3   6 4449.73 637.627   7
   3   3  -6 4449.69 647.544   2
   3   3  -6 5120.30 478.823   4
  -3   3   6 4850.24 468.937   1
   3  -3  -6 4353.70 651.403   2
   3  -3  -6 4882.27 750.817   4
   3  -3  -5 17837.3 1338.00   4
   3   3  -5 15520.5 1104.21   2
   3   3  -5 16434.4 725.009   4
  -3  -3   5 16000.9 1092.77   7
   3  -3  -5 17422.6 1156.90   2
  -3   3   5 16944.2 909.621   1
   3   3  -4 25210.2 1319.39   2
   3  -3  -4 25446.3 1528.62   4
  -3   3   4 24832.1 1285.87   3
   3   3  -4 24867.8 733.369   4
   3  -3  -4 26612.6 1355.17   2
  -3  -3   4 26226.4 1283.89   7
  -3   3   4 27572.8 1209.01   1
   3   3  -3 3103.71 459.268   2
   3   3  -3 2162.39 169.518   4
   3   3  -3 1946.80 155.133   4
   3  -3  -3 2895.38 540.108   4
   3  -3  -3 3015.40 470.962   2
   3  -3  -3 2579.86 230.275   6
  -3   3   3 3161.29 452.087   1
  -3   3   3 2361.74 390.637   3
  -3  -3   3 2155.67 355.852   7
   3   3  -3 1412.09 385.084   3
   3   3  -2 3074.50 519.401   3
   3  -3  -2 1639.85 425.730   4
  -3   3   2 3320.07 405.679   3
   3  -3  -2 3387.67 462.968   2
   3   3  -2 3015.58 404.634   2
  -3  -3   2 3599.41 589.428   6
  -3  -3   2 3142.70 370.101   7
  -3   3   2 3394.14 485.119   1
  -3  -3   1 94835.1 1678.13   7
   3  -3  -1 100036. 2378.58   2
   3  -3  -1 98679.5 2747.37   5
   3   3  -1 95478.9 2708.30   3
  -3   3   1 94237.2 1926.89   3
   3   3  -1 95320.5 2128.07   2
  -3  -3   1 96405.6 2838.74   6
  -3   3   1 95878.4 2507.57   1
   3   3   0 10281.8 899.794   3
   3  -3   0 10301.5 768.729   2
   3  -3   0 10115.9 894.982   5
  -3  -3   0 11133.7 520.297   4
  -3   3   0 10235.9 853.666   1
  -3  -3   0 9530.76 423.497   7
  -3   3   0 10811.2 608.352   3
   3   3   0 10272.3 668.773   2
  -3  -3   0 10111.6 939.165   6
   3  -3   1 22020.3 1301.14   5
   3   3   1 22157.3 965.811   2
  -3  -3  -1 21141.3 836.679   4
  -3   3  -1 21564.0 802.483   3
   3   3   1 20991.2 1279.10   3
  -3   3  -1 20586.9 1233.39   1
   3  -3   2 10637.6 918.024   5
  -3   3  -2 10579.8 924.501   1
  -3  -3  -2 12347.0 743.119   4
   3   3   2 10364.1 918.777   3
  -3   3  -2 10604.9 577.028   3
  -3  -3  -2 10216.7 860.417   1
   3   3   3 172.215 233.279   3
  -3   3  -3 239.380 119.330   3
   3  -3   3 318.242 226.535   5
  -3   3  -3 179.877 238.500   1
  -3  -3  -3 82.8970 138.265   4
  -3  -3  -3 31.6547 185.459   1
   3  -3   4 172.662 222.941   5
  -3   3  -4 374.833 271.289   1
  -3  -3  -4 185.533 158.135   4
  -3  -3  -4 77.0274 197.094   1
   3   3   4 120.225 194.825   3
   3  -3   5 8895.86 907.315   5
  -3  -3  -5 8091.94 812.360   4
  -3  -3  -5 8404.42 788.330   1
   3   3   5 9715.91 483.810   7
   3   3   5 8596.46 904.763   3
  -3   3  -5 9209.32 926.059   1
   3   3   6 39693.5 1995.72   3
   3  -3   6 38472.0 1907.17   5
  -3  -3  -6 37504.4 1649.22   1
  -3  -3  -6 39219.6 1886.81   4
  -3   3  -6 38060.4 1874.20   1
   3   3   6 39503.6 1176.81   7
   3  -3   7 42023.5 2087.60   5
   3   3   7 40867.9 1370.11   7
  -3  -3  -7 39044.0 1686.65   1
   3   3   7 39911.1 2062.97   3
  -3   3  -7 38094.5 1912.87   1
  -3  -3  -7 41687.1 2073.96   4
   3  -3   8 53079.2 2408.87   5
  -3  -3  -8 53011.0 999.091   5
  -3  -3  -8 53642.1 2005.43   1
  -3  -3  -8 57066.7 2575.98   4
   3   3   8 53957.6 1768.18   7
   3   3   8 54322.6 2523.88   3
  -3   3  -8 53356.0 2331.54   1
  -3  -3  -9 106845. 3708.28   4
   3   3   9 111715. 2788.03   7
   3  -3   9 110378. 3605.61   5
   3   3   9 107453. 3716.07   3
  -3   3  -9 108900. 3380.47   1
  -3  -3  -9 113199. 2888.00   1
  -3   3 -10 41656.2 2128.03   1
  -3  -3 -10 43134.5 2490.51   4
   3   3  10 45061.9 2517.02   3
   3   3  10 42809.2 1862.93   7
  -3   3 -11 325.730 265.446   1
  -3  -3 -11-673.128 465.931   4
   3   3  11 25.3912 218.440   7
  -3   3 -11-318.806 388.207   4
  -3   3 -12 4314.68 904.283   4
  -3  -3 -12 5476.11 1027.31   4
  -3   3 -12 4471.06 756.497   1
   3   3  12 4823.22 730.360   7
  -3   3 -13 54014.5 3123.26   4
  -3   3 -13 60599.4 2703.88   1
   3   3  13 58016.3 2632.08   7
  -3  -3 -13 57383.5 3312.09   4
   3   3  14 2232.15 544.617   7
  -3  -3 -14 2250.99 703.534   4
  -3   3 -14 1787.75 637.806   4
  -3  -3 -15 2922.44 985.153   4
  -3   3 -15 4332.62 1029.10   4
   3   3  15 3636.90 746.632   7
  -3  -3 -16 11822.5 1743.82   4
  -3   3 -16 12259.1 1722.54   4
  -3  -3 -17 13203.9 1772.63   2
  -3  -3 -17 14035.5 1959.79   4
  -3   3 -17 13686.7 1884.01   4
  -3  -3 -18 517.524 394.737   2
  -3   3 -18-565.620 593.271   4
  -3  -3 -18 598.270 562.059   4
  -3  -3 -19 598.842 433.449   2
  -3   3 -19 1714.40 793.393   2
  -3  -3 -19-81.9525 488.755   4
  -3   3 -19 1552.92 808.699   4
  -3   3 -20 2928.15 1056.16   2
  -3  -3 -20 1735.14 744.706   2
  -3  -3 -20 3355.60 1155.14   4
  -3   3 -20 1131.22 747.564   4
   3   5 -19 834.956 579.970   2
   3  -5 -19 1368.75 632.203   2
   3  -5 -19 1082.62 703.367   4
  -3  -5  19-597.282 672.695   7
  -3   5  19 383.453 416.892   7
   3  -5 -18 8669.87 1735.66   4
   3  -5 -18 5722.84 1258.12   2
  -3   5  18 7492.29 1390.77   7
  -3  -5  18 8348.33 1591.82   7
   3   5 -18 8304.61 1559.39   2
   3   5 -17 1508.76 697.652   2
   3  -5 -17 981.085 719.601   4
  -3   5  17 1553.80 666.162   7
  -3  -5  17 974.387 594.193   7
   3  -5 -17 1671.25 679.096   2
  -3   5  16 4117.55 1000.22   7
  -3  -5  16 3753.44 1065.35   7
   3  -5 -16 3195.80 1051.97   4
   3   5 -16 4318.30 1027.89   2
   3  -5 -16 1493.97 669.780   2
   3  -5 -15 290.338 316.242   2
   3  -5 -15 35.8269 433.321   4
  -3   5  15 304.178 427.316   7
   3   5 -15 313.774 385.564   2
  -3  -5  15 362.830 497.169   7
   3  -5 -14 1866.99 844.524   4
   3  -5 -14 2381.69 699.311   2
   3   5 -14 2229.55 743.606   2
  -3  -5  14 875.722 451.380   7
  -3   5  14 2055.31 708.191   7
   3   5 -13-73.6668 340.681   2
  -3  -5  13 691.498 478.688   7
   3  -5 -13 1089.58 668.184   4
   3  -5 -13-102.931 306.395   2
  -3   5  13 593.007 453.742   7
  -3   5  12 11022.6 1367.32   7
   3  -5 -12 9397.11 1428.31   4
   3  -5 -12 11546.7 1362.81   2
   3   5 -12 10319.8 1355.20   2
  -3  -5  12 10914.7 1435.43   7
   3  -5 -11 2646.81 862.218   4
  -3   5  11 1457.26 585.678   7
  -3  -5  11 940.982 503.616   7
   3   5 -11 2342.18 655.832   2
   3  -5 -11 1307.56 459.866   2
   3  -5 -10 16748.8 1471.58   2
   3  -5 -10 19431.8 1925.18   4
   3   5 -10 19172.2 1312.49   4
  -3  -5  10 16616.7 1614.47   7
  -3   5  10 18309.1 1627.95   7
   3   5 -10 18259.1 1622.47   2
   3   5  -9 4806.24 824.014   2
   3  -5  -9 5197.05 979.812   4
   3   5  -9 3477.57 555.959   4
   3  -5  -9 4451.94 745.238   2
  -3  -5   9 3226.92 686.481   7
   3  -5  -8 53000.1 2928.94   4
  -3  -5   8 54025.6 2610.08   7
   3   5  -8 54125.8 1947.62   4
   3   5  -8 53514.0 2485.48   2
  -3   5   8 53495.7 1886.97   1
   3  -5  -8 54742.5 2418.62   2
   3   5  -7 797.457 341.062   2
   3  -5  -7 295.438 228.610   2
   3   5  -7 306.558 342.843   3
   3  -5  -7 831.151 527.637   4
  -3   5   7 180.431 163.794   1
   3   5  -7 765.894 246.914   4
  -3  -5   7 189.796 246.378   7
  -3   5   7 172.110 249.730   3
   3   5  -6 18070.5 1595.69   3
   3  -5  -6 15760.2 1528.38   4
   3  -5  -6 16401.5 1189.39   2
   3   5  -6 16318.8 908.012   4
  -3   5   6 18831.2 1468.01   3
  -3  -5   6 16432.6 1301.33   7
   3   5  -6 18541.7 1302.89   2
  -3   5   5 458.763 288.590   3
   3   5  -5 366.210 362.352   3
  -3  -5   5 241.352 250.741   7
   3  -5  -5 194.439 255.476   5
   3   5  -5-4.31353 131.925   2
   3  -5  -5 426.371 186.246   6
   3  -5  -5 125.502 157.047   2
   3  -5  -5 413.283 453.772   4
   3  -5  -4 104689. 2759.27   2
   3  -5  -4 101373. 3593.42   4
  -3   5   4 100876. 3066.40   3
   3   5  -4 103430. 2672.61   2
   3  -5  -4 108792. 2449.09   6
  -3  -5   4 105321. 2834.60   7
   3   5  -4 103321. 3611.05   3
   3  -5  -4 103669. 3446.10   5
   3  -5  -3 18529.1 1102.32   2
   3  -5  -3 18897.5 1460.64   5
   3  -5  -3 17471.9 1629.06   4
   3   5  -3 18779.0 1050.91   2
  -3   5   3 20846.9 1341.84   3
  -3  -5   3 18370.9 1108.36   7
   3   5  -3 18318.1 1522.59   3
   3  -5  -2 69369.7 2778.57   5
   3  -5  -2 73322.9 2102.39   2
   3   5  -2 75428.6 1925.80   2
   3   5  -2 67651.1 2860.38   3
  -3   5   2 72571.9 2382.45   3
  -3  -5   2 72562.1 3034.97   6
  -3   5   1 4612.68 607.896   3
   3   5  -1 5303.99 824.614   3
   3  -5  -1 4439.98 724.078   5
   3   5  -1 6168.09 505.741   2
  -3  -5   1 5518.80 851.648   6
   3   5   0 178371. 4566.43   3
  -3  -5   0 177192. 3071.76   4
   3  -5   0 175354. 4385.98   5
  -3   5   0 180855. 3543.87   3
   3   5   0 185666. 2445.50   2
  -3  -5   0 177346. 4688.46   6
  -3  -5  -1 7234.49 998.139   6
   3   5   1 6888.75 922.477   3
   3  -5   1 7203.57 927.322   5
  -3  -5  -1 8003.73 707.041   4
  -3   5  -1 7998.29 750.670   3
  -3  -5  -1 7795.49 716.626   5
   3  -5   2 51367.0 2435.50   5
   3   5   2 47909.4 2404.51   3
  -3  -5  -2 55625.6 1967.58   4
  -3   5  -2 51147.5 1865.82   3
  -3  -5  -2 53179.8 1745.81   5
  -3  -5  -2 49431.3 2504.12   6
  -3  -5  -3 47839.9 1555.67   5
   3  -5   3 45592.3 2345.71   5
  -3  -5  -3 48058.6 1940.14   4
   3   5   3 46163.5 2370.70   3
  -3   5  -3 47845.7 1812.73   3
  -3  -5  -4 93300.5 1992.10   5
  -3  -5  -4 95271.0 2894.40   4
  -3   5  -4 90258.0 2558.58   3
   3  -5   4 92244.7 3371.31   5
   3   5   4 88638.8 3337.73   3
  -3  -5  -5 725.229 182.556   5
  -3   5  -5 730.477 273.718   3
   3   5   5 930.348 450.789   3
  -3  -5  -5 877.415 392.607   4
   3  -5   5 718.013 461.352   5
   3  -5   6 882.713 498.284   5
  -3  -5  -6 1096.60 454.600   4
   3   5   6 852.883 460.818   3
  -3   5  -6 589.645 247.830   3
  -3  -5  -6 1190.56 198.368   5
   3  -5   7 45661.7 2547.30   5
  -3   5  -7 48674.7 2564.47   1
  -3   5  -7 49367.0 2135.48   3
  -3  -5  -7 48092.4 2392.15   4
   3   5   7 49282.2 2681.97   3
   3  -5   8 162466. 4928.50   5
  -3  -5  -8 166504. 4679.92   4
  -3   5  -8 167418. 4790.00   1
   3   5   8 160226. 4943.42   3
  -3   5  -8 168640. 4115.95   3
   3  -5   9 11418.2 1360.47   5
  -3   5  -9 10416.2 1236.66   1
  -3  -5  -9 11188.7 1316.33   4
   3   5   9 12006.3 1439.82   3
   3  -5  10 14634.7 1576.54   5
  -3  -5 -10 11578.8 1384.17   4
   3   5  10 13360.3 1552.91   3
  -3   5 -10 12721.3 1390.51   1
   3   5  11 6146.31 1103.99   3
  -3   5 -11 6513.58 1008.16   1
  -3  -5 -11 7496.84 1189.83   4
   3   5  12 5668.62 1093.91   3
  -3  -5 -12 4634.49 1001.07   4
  -3   5 -12 5353.16 956.821   1
  -3  -5 -13 1500.79 1041.24   4
  -3   5 -13 1553.51 560.330   1
  -3   5 -13 1417.18 643.996   4
  -3  -5 -14 5387.20 972.521   2
  -3  -5 -14 5196.55 1176.73   4
  -3   5 -14 5337.53 1112.33   4
  -3   5 -14 4897.66 933.731   1
  -3  -5 -15 6046.83 1234.66   4
  -3  -5 -15 8479.34 1314.17   2
  -3   5 -15 6240.48 1237.52   4
  -3  -5 -16 6239.10 1302.68   4
  -3   5 -16 6446.72 1318.11   4
  -3  -5 -17 1686.81 756.129   4
  -3   5 -17 1618.84 744.853   4
  -3   5 -18-339.176 503.862   2
  -3  -5 -18-623.713 664.219   4
  -3   5 -18 108.137 395.389   4
  -3   5 -19 2007.28 886.276   2
  -3   5 -19 1366.64 677.008   4
  -3  -5 -19 633.607 580.313   4
   3  -7 -17-1091.28 780.630   4
  -3  -7  17 1092.68 603.830   7
   3   7 -17 585.340 503.219   3
   3   7 -17 1045.70 686.175   2
   3   7 -16 2521.34 973.822   3
   3  -7 -16 4715.00 1287.09   4
   3   7 -16 5025.73 1141.42   2
  -3  -7  16 2922.14 959.032   7
   3   7 -15-870.628 656.136   3
  -3  -7  15 368.157 488.442   7
   3  -7 -15 450.446 519.139   4
   3   7 -15 509.476 432.227   2
  -3  -7  14 1917.56 749.939   7
   3   7 -14 1920.92 782.105   3
   3  -7 -14 4048.61 1170.68   4
   3   7 -14 3062.63 842.903   2
  -3   7  14 2520.04 825.723   7
  -3  -7  13-135.577 364.759   7
   3   7 -13 284.940 376.529   3
   3  -7 -13-1023.71 551.785   5
  -3   7  13-106.762 327.929   7
   3  -7 -13 8.37935 368.063   4
   3   7 -13 178.879 320.567   2
   3  -7 -12 13593.2 1625.07   5
  -3   7  12 12305.4 1497.65   7
   3   7 -12 10321.8 1585.10   3
  -3  -7  12 13506.9 1689.65   7
   3   7 -12 15588.3 1688.96   2
   3  -7 -12 11526.6 1743.97   4
  -3  -7  11 1774.72 672.059   7
   3   7 -11 2402.11 869.347   3
   3  -7 -11 2235.13 718.110   5
   3   7 -11 3367.71 820.134   2
  -3   7  11 2548.95 756.025   7
   3  -7 -11 1909.18 849.670   4
   3   7 -10 129.177 408.403   3
   3  -7 -10 802.692 486.372   5
  -3  -7  10 2123.88 736.811   7
   3   7 -10 1334.95 506.841   2
  -3   7  10 800.988 478.663   7
   3  -7 -10 360.135 548.190   4
   3   7  -9 5391.03 1072.82   3
  -3   7   9 3286.67 800.317   3
  -3  -7   9 4498.19 876.164   7
   3  -7  -9 4338.82 893.608   5
   3  -7  -9 3540.37 979.182   4
   3   7  -9 4583.73 813.073   2
  -3   7   8 5307.69 779.915   1
   3   7  -8 6843.51 1209.00   3
   3  -7  -8 5913.46 1020.33   5
  -3   7   8 6010.64 1027.32   3
   3  -7  -8 6360.84 1198.41   4
   3   7  -8 5778.30 855.671   2
   3   7  -7 464.311 429.608   3
   3  -7  -7 116.314 308.433   5
   3  -7  -7 132.020 322.473   4
  -3   7   7 31.5005 259.243   3
   3  -7  -6 9775.44 1260.49   5
   3   7  -6 6574.22 1164.60   3
   3  -7  -6 6115.15 1129.91   4
  -3   7   6 6856.20 1015.13   3
   3   7  -5 317.324 421.612   3
   3  -7  -5 28.3606 290.146   5
   3  -7  -5 631.766 503.627   4
  -3   7   5 65.8271 335.483   3
   3  -7  -4 16292.2 1575.53   5
  -3   7   4 20469.0 1654.63   3
   3   7  -4 21544.3 1943.54   3
  -3   7   3 4140.48 734.856   3
   3  -7  -3 3547.19 781.645   5
   3   7  -3 5285.63 1047.67   3
   3   7  -2 110349. 4275.43   3
  -3   7   2 123238. 3811.88   3
   3  -7  -2 112683. 4101.64   5
   3   7  -1 2294.55 713.116   3
   3  -7  -1 2864.94 759.268   5
  -3  -7   1 3064.15 657.869   5
  -3   7   1 2312.97 576.328   3
  -3  -7   0 60798.6 2567.40   5
  -3  -7   0 59247.2 3165.42   6
   3  -7   0 58893.2 2995.11   5
  -3   7   0 63856.2 2645.91   3
   3   7   0 62747.7 3224.90   3
   3   7   1 715.760 573.147   3
   3  -7   1 1467.56 652.663   5
  -3   7  -1 496.813 371.245   3
  -3  -7  -1 1162.71 410.197   5
  -3  -7  -1 667.779 448.533   6
   3   7   2 174321. 5355.99   3
  -3  -7  -2 173871. 4036.65   5
   3  -7   2 167112. 5147.63   5
  -3   7  -2 193507. 4550.87   3
  -3  -7  -2 172169. 5426.65   6
  -3  -7  -2 202562. 4515.75   4
   3   7   3 1524.16 582.891   3
  -3   7  -3 2373.47 590.447   3
  -3  -7  -3 2099.50 450.447   5
   3  -7   3 2427.22 711.458   5
  -3  -7  -3 1982.12 516.418   4
  -3  -7  -3 1656.65 615.706   6
  -3  -7  -4 34105.7 1631.09   5
  -3  -7  -4 32167.0 2399.08   6
  -3   7  -4 34613.0 1959.59   3
   3  -7   4 34945.0 2430.86   5
  -3  -7  -4 36842.9 2096.57   4
   3   7   4 30505.7 2305.99   3
   3   7   5 3134.60 867.614   3
  -3   7  -5 3609.00 669.879   3
   3  -7   5 2785.39 792.719   5
  -3  -7  -5 2862.26 672.453   4
   3  -7   6 59669.0 3267.12   5
  -3  -7  -6 59670.8 2903.90   4
  -3   7  -6 65911.4 2821.63   3
   3   7   6 56931.7 3238.47   3
  -3   7  -7 445.126 291.780   3
  -3  -7  -7 240.440 394.818   4
   3  -7   7 171.347 447.672   5
   3   7   7 927.862 545.449   3
   3  -7   8 43662.0 2923.27   5
  -3  -7  -8 47625.8 2812.46   4
   3   7   8 46165.8 3032.88   3
  -3   7  -8 45002.6 2459.88   3
   3  -7   9 2236.02 773.711   5
  -3   7  -9 4044.29 772.559   3
  -3  -7  -9 3949.38 895.746   4
  -3   7  -9 3736.97 898.522   1
   3   7   9 3571.43 903.753   3
   3  -7  10 30274.8 2539.62   5
  -3   7 -10 27738.5 2326.38   1
  -3  -7 -10 24852.6 2215.00   4
   3   7  10 23051.6 2240.97   3
  -3   7 -10 26501.2 2011.47   3
  -3  -7 -11 1389.98 649.434   4
  -3   7 -11 941.655 518.162   1
   3   7  11 1300.49 639.043   3
   3  -7  11 499.608 503.093   5
   3   7  12-347.236 482.108   3
  -3   7 -12-334.835 374.599   1
  -3  -7 -12 249.181 466.442   4
  -3  -7 -13 5500.62 1222.44   4
  -3   7 -13 6345.36 1155.80   1
   3   7  13 5368.80 1182.53   3
  -3  -7 -14 3541.19 1016.42   4
  -3   7 -14 3641.13 926.556   1
  -3   7 -14 2616.62 807.868   4
   3   7  14 3521.63 1020.98   3
  -3  -7 -15-109.295 449.310   4
  -3   7 -15-144.063 431.311   4
  -3   7 -16 1258.23 619.335   2
  -3  -7 -16 722.220 661.344   4
  -3   7 -16 1201.98 616.309   4
  -3   7 -17 2071.51 855.248   2
  -3  -7 -17 3820.36 1233.87   4
  -3   7 -17 1283.53 688.443   4
   3  -9 -14 4910.53 1343.28   4
   3   9 -14 5235.62 1328.09   3
   3   9 -13-526.734 572.693   3
   3  -9 -13 434.189 618.268   4
   3   9 -12-604.927 559.749   3
   3  -9 -12-680.398 688.631   4
   3   9 -11 2834.73 978.335   3
   3  -9 -11 1420.02 832.060   4
   3   9 -10 1786.18 761.453   3
   3  -9 -10 2707.72 776.611   5
   3  -9 -10 2223.74 923.159   4
  -3   9  10 1468.26 646.432   3
   3   9  -9 691.978 516.451   3
   3  -9  -9 1263.22 593.519   5
   3  -9  -9 35.2459 373.912   4
  -3   9   9 886.222 539.638   3
   3   9  -8 262.452 417.301   3
   3  -9  -8 532.966 431.199   5
   3  -9  -8 22.0810 429.870   4
  -3   9   8-850.166 525.051   3
  -3   9   7 4830.27 1023.82   3
   3   9  -7 4308.96 1041.87   3
   3  -9  -7 5024.17 1182.58   4
   3  -9  -7 3830.70 899.203   5
   3  -9  -6 354.502 363.416   5
   3   9  -6 213.946 417.859   3
  -3   9   6-149.028 260.461   3
   3   9  -5 1330.78 623.551   3
   3  -9  -5 988.702 445.597   5
  -3   9   5 1697.67 622.977   3
   3   9  -4 113.524 480.900   3
  -3   9   4 812.544 456.746   3
   3  -9  -4 980.065 488.908   5
   3  -9  -3 2182.54 709.003   5
  -3   9   3 1557.46 560.011   3
   3   9  -3 1788.97 737.476   3
   3  -9  -2 3328.74 812.829   5
   3   9  -2 1619.63 718.031   3
  -3   9   2 3768.80 820.621   3
   3  -9  -1 9110.36 1362.41   5
  -3   9   1 10246.4 1298.69   3
   3   9  -1 9659.36 1464.84   3
  -3  -9   0 15819.3 1563.50   5
   3  -9   0 16417.5 1826.75   5
  -3   9   0 19503.0 1747.26   3
   3   9   0 18200.4 2005.85   3
  -3  -9  -1 13743.3 1410.25   5
   3  -9   1 14637.1 1749.62   5
  -3  -9  -1 13878.3 1761.70   6
  -3   9  -1 16311.1 1596.35   3
   3   9   1 14104.7 1780.63   3
  -3  -9  -2 9055.28 1100.72   5
  -3   9  -2 11151.7 1329.81   3
   3  -9   2 8716.72 1367.41   5
  -3  -9  -2 8801.87 1391.24   6
   3   9   2 11353.7 1587.79   3
  -3   9  -3 6646.81 1042.50   3
   3  -9   3 6676.60 1230.72   5
   3   9   3 7086.68 1292.78   3
  -3  -9  -3 4919.98 1092.55   6
   3  -9   4 8901.08 1420.70   5
  -3  -9  -4 9980.76 1537.74   6
  -3  -9  -4 9141.83 1216.91   4
   3   9   4 8975.27 1499.75   3
  -3   9  -4 10280.4 1276.03   3
   3  -9   5 2128.08 783.388   5
  -3  -9  -5 2038.70 635.341   4
   3   9   5 3135.87 970.451   3
  -3  -9  -5 3350.43 959.994   6
   3  -9   6 22453.9 2300.71   5
  -3  -9  -6 25579.9 2146.41   4
  -3  -9  -6 25820.1 2461.55   6
   3   9   6 23651.4 2366.84   3
   3  -9   7 36099.8 2952.36   5
  -3  -9  -7 35711.4 2624.63   4
   3   9   7 33612.4 2851.98   3
  -3  -9  -7 34683.6 2904.83   6
  -3  -9  -8 6032.13 1233.17   6
   3   9   8 5992.78 1236.82   3
   3  -9   8 4128.61 1086.19   5
  -3  -9  -8 6113.10 1156.23   4
  -3  -9  -9 4405.56 1087.29   6
   3  -9   9 6151.14 1316.68   5
  -3  -9  -9 4418.15 1014.33   4
  -3   9  -9 5208.99 1146.93   1
   3   9   9 4683.96 1144.01   3
   3  -9  10 9778.70 1647.62   5
  -3   9 -10 9325.11 1571.27   1
  -3  -9 -10 10406.4 1594.43   4
   3   9  10 9908.93 1647.86   3
   3  -9  11 5978.49 1332.71   5
  -3  -9 -11 3931.25 1039.43   4
  -3   9 -11 6118.06 1296.63   1
   3   9  11 5469.78 1319.71   3
  -3  -9 -12 1321.56 655.711   4
   3   9  12 2048.95 879.254   3
  -3   9 -12 1682.06 685.248   1
  -3   9 -13 185.362 314.153   1
  -3  -9 -13 493.008 442.224   4
   3   9  13 639.450 496.850   3
   3   9  14 12.3846 477.568   3
  -3   9 -14 101.805 182.046   1
   3  11 -10-55.7433 275.821   3
  -3  11  10-498.614 422.833   3
   3  11  -9 125.718 264.070   3
  -3  11   9 1003.32 647.357   3
   3  11  -8 31.2226 456.222   3
  -3  11   8 184.664 431.093   3
   3  11  -7 6000.63 1399.13   3
  -3  11   7 5992.50 1236.48   3
   3 -11  -6 1000.76 547.344   5
  -3  11   6-182.722 387.051   3
   3  11  -6 305.408 423.671   3
   3  11  -5-756.137 638.687   3
   3 -11  -5 13.1939 391.690   5
  -3  11   5 384.475 407.124   3
   3 -11  -4-206.342 382.110   5
   3  11  -4 267.267 463.256   3
  -3  11   4 100.743 295.831   3
   3 -11  -3 1076.19 552.122   5
   3  11  -3 1421.44 750.673   3
  -3  11   3 1329.73 635.178   3
   3  11  -2 28.1059 417.713   3
   3 -11  -2 95.6595 413.809   5
   3  11  -1 11385.6 1793.26   3
   3 -11  -1 10524.5 1654.40   5
   3  11   0 5183.69 1279.41   3
   3 -11   0 3232.26 1011.64   5
   3 -11   1 19721.5 2257.77   5
   3  11   1 17577.7 2193.27   3
   3  11   2 2017.48 847.531   3
   3 -11   2 1438.57 727.050   5
   3 -11   3 277.305 542.882   5
   3  11   3 506.577 612.416   3
  -3 -11  -4 2336.29 814.949   6
   3  11   4 5268.91 1278.08   3
   3 -11   4 2923.12 944.568   5
  -3 -11  -5 16864.5 2184.04   6
   3 -11   5 14099.2 2003.74   5
   3  11   5 13597.7 2019.36   3
   3 -11   6 1067.15 670.819   5
   3  11   6 912.775 693.473   3
  -3 -11  -6 1204.03 728.567   6
   3 -11   7 8461.09 1658.66   5
   3  11   7 9021.47 1684.27   3
  -3 -11  -7 7193.18 1479.73   6
  -3  11  -8 1351.42 677.933   1
   3 -11   8 2237.54 891.100   5
   3  11   8 925.636 646.718   3
  -3 -11  -8 748.330 546.881   6
   3 -11   9 7168.16 1566.41   5
  -3  11  -9 5482.32 1380.51   1
  -3 -11  -9 5174.69 1293.30   6
   3  11   9 3399.89 1066.67   3
  -3 -11 -10 971.352 625.271   6
   3  11  10 500.942 508.278   3
  -3  11 -10 225.268 376.248   1
   3 -11  10-638.988 511.788   5
   4   0 -20 578.625 608.982   4
  -4   0  20 123.917 458.306   7
   4   0 -20 668.398 585.419   2
   4   0 -19-475.131 455.830   4
  -4   0  19 499.750 530.487   7
   4   0 -19 1001.07 653.832   2
  -4   0  18 556.776 664.536   7
   4   0 -18 1145.29 602.208   2
   4   0 -17-9.86173 330.853   2
   4   0 -17-394.131 391.486   4
  -4   0  17 124.307 481.379   7
   4   0 -16 2721.74 839.040   2
   4   0 -16 2465.94 764.235   4
  -4   0  16 3251.74 922.156   7
  -4   0  15-374.858 434.375   7
   4   0 -15-198.577 331.769   4
   4   0 -15 95.4919 391.293   2
   4   0 -14 4482.74 993.177   2
  -4   0  14 3719.89 885.101   7
   4   0 -14 4176.15 888.943   4
  -4   0  13-52.4197 436.569   7
   4   0 -13 239.467 266.612   4
   4   0 -13 29.6048 432.828   2
   4   0 -12 7781.76 1043.38   4
  -4   0  12 6024.41 1034.50   7
   4   0 -12 7397.83 1159.80   2
   4   0 -11 152.111 343.195   2
   4   0 -11-62.0829 335.805   4
  -4   0  11 277.494 336.393   7
   4   0 -10 76847.4 3295.18   2
  -4   0  10 79228.9 3258.18   7
   4   0 -10 80900.0 2940.54   4
   4   0  -9 21.5525 263.221   2
   4   0  -9-87.3191 251.764   4
  -4   0   9-256.010 309.263   7
   4   0  -8 111150. 3075.40   4
   4   0  -8 103403. 3483.94   2
  -4   0   8 106235. 3412.63   7
  -4   0   7-24.2494 259.554   7
  -4   0   7 35.7380 121.284   1
   4   0  -7-53.7250 206.955   4
   4   0  -7-182.018 270.782   2
  -4   0   6 89546.7 2038.40   1
   4   0  -6 91586.4 2467.57   4
   4   0  -6 90937.9 2957.43   2
  -4   0   6 90777.9 2830.13   7
   4   0  -5 75.4315 132.641   4
   4   0  -5 602.947 290.824   2
  -4   0   5 149.422 144.251   1
  -4   0   5-98.7428 256.568   7
   4   0  -4 322425. 5123.11   2
   4   0  -4 331517. 4135.90   4
  -4   0   3 94.7050 155.463   1
   4   0  -3 24.5071 139.964   4
   4   0  -3 12.6136 208.285   2
  -4   0   2 24582.6 969.964   6
   4   0  -2 21656.6 1266.30   2
  -4   0   2 24463.1 1167.29   1
  -4   0   1 7.86643 207.710   1
   4   0  -1 213.762 209.036   2
   4   0   0 205231. 3735.24   2
  -4   0   0 209498. 3566.32   1
   4   0   0 211923. 2497.83   3
   4   0   1 163.135 90.2710   3
  -4   0  -1-48.8429 171.541   1
   4   0   1 13.0389 183.972   2
   4   0   2 1072.67 222.245   5
  -4   0  -2 925.147 310.592   1
   4   0   2 1371.00 215.513   3
   4   0   3 106.348 134.110   5
   4   0   3 34.2819 112.066   3
  -4   0  -3 25.8890 218.069   1
  -4   0  -4 371310. 5116.35   1
   4   0   4 368860. 3766.25   5
   4   0   4 375340. 3925.36   3
   4   0   5 232.588 152.154   5
   4   0   5-10.7529 107.841   3
  -4   0  -5-122.144 205.389   1
   4   0   6 4385.70 454.484   5
  -4   0  -6 3674.26 568.817   1
   4   0   7 28.0847 111.751   5
  -4   0  -7 113.424 251.821   4
  -4   0  -7-2.48911 186.223   1
  -4   0  -8 233334. 5088.86   4
  -4   0  -8 238697. 4475.44   1
  -4   0  -9 15.4054 349.655   4
  -4   0  -9 359.399 229.842   1
  -4   0 -10 13317.4 1392.83   4
  -4   0 -10 12407.9 1077.96   1
  -4   0 -11-51.1376 175.713   1
  -4   0 -11 195.796 332.440   4
  -4   0 -12 2633.19 520.836   1
  -4   0 -12 4209.71 934.641   4
   4   0  13 112.275 379.440   7
  -4   0 -13-147.779 438.424   4
  -4   0 -14-351.156 452.215   4
   4   0  14 579.072 349.160   7
  -4   0 -15-320.857 511.753   4
  -4   0 -16 12515.1 1773.59   4
  -4   0 -17 200.683 490.809   4
  -4   0 -18 37123.6 3212.72   4
  -4   0 -19-617.061 672.906   4
  -4   0 -20 22486.6 2687.41   4
   4   2 -20 810.827 621.208   2
  -4  -2  20 197.770 509.341   7
  -4   2  20 360.154 517.089   7
   4  -2 -20-573.174 597.769   4
   4  -2 -20-61.0382 198.517   2
  -4   2  19 833.969 609.917   7
   4  -2 -19 266.939 537.578   4
  -4  -2  19-111.418 364.278   7
   4   2 -19 1026.83 641.938   2
   4  -2 -19 343.850 451.554   2
   4   2 -18 1198.74 696.436   2
  -4  -2  18 1010.78 706.028   7
   4  -2 -18-534.452 566.956   4
   4  -2 -18 1125.20 702.791   2
  -4   2  18 520.866 472.388   7
   4   2 -17 5255.83 1192.65   2
  -4   2  17 2561.55 895.522   7
   4  -2 -17 6000.98 1241.53   4
  -4  -2  17 3043.89 995.489   7
   4  -2 -17 3779.02 1005.70   2
   4  -2 -16 789.947 485.157   2
   4   2 -16 27.8779 385.828   2
  -4   2  16 1620.68 761.940   7
   4  -2 -16 1328.76 639.658   4
   4   2 -16 1973.23 641.255   4
  -4  -2  16 1357.73 707.555   7
   4   2 -15 4038.93 984.419   2
  -4  -2  15 5485.75 1124.94   7
   4  -2 -15 5240.01 1110.18   4
   4   2 -15 3710.00 785.496   4
  -4   2  15 3696.07 967.083   7
   4  -2 -15 4321.40 1006.11   2
   4  -2 -14 659.058 462.186   2
  -4  -2  14-235.969 382.604   7
   4   2 -14 251.734 439.390   2
   4  -2 -14-512.687 490.366   4
   4   2 -14 128.720 268.587   4
  -4   2  14 368.057 400.091   7
  -4   2  13 31604.9 2379.81   7
   4  -2 -13 34720.4 2480.98   4
   4   2 -13 33084.0 2080.36   4
   4  -2 -13 34760.5 2523.86   2
   4   2 -13 32182.6 2460.63   2
  -4  -2  13 25787.4 2165.98   7
   4  -2 -12 4983.59 963.706   2
   4  -2 -12 3463.72 837.300   4
   4   2 -12 3498.14 677.354   4
   4   2 -12 4381.06 916.866   2
  -4  -2  12 3676.19 843.474   7
  -4   2  12 4594.92 940.192   7
  -4  -2  11 541.653 466.792   7
  -4   2  11 389.713 410.172   7
   4  -2 -11 582.742 417.688   4
   4   2 -11 621.839 470.882   2
   4   2 -11 1092.13 406.882   4
   4  -2 -11 1258.28 556.130   2
   4  -2 -10 91500.8 3517.60   4
   4   2 -10 92171.0 2867.32   4
   4  -2 -10 89911.2 3546.35   2
   4   2 -10 89888.2 3566.29   2
  -4   2  10 87699.8 3456.97   7
  -4  -2  10 87044.3 3442.47   7
   4   2  -9 120149. 3040.99   4
  -4   2   9 111482. 3750.01   7
   4  -2  -9 110762. 3717.03   4
   4  -2  -9 113043. 3803.09   2
   4   2  -9 116711. 3903.45   2
  -4  -2   9 108433. 3653.06   7
   4   2  -8 37517.0 1561.16   4
  -4  -2   8 35455.1 1990.71   7
  -4   2   8 37271.5 2102.02   7
   4  -2  -8 37224.4 2069.50   4
   4  -2  -8 38718.2 2130.83   2
  -4   2   8 37083.4 1066.07   1
   4   2  -8 37730.3 2115.01   2
   4   2  -7 3507.65 639.441   2
   4  -2  -7 5290.61 767.923   4
  -4   2   7 3752.51 392.523   1
   4   2  -7 3046.47 406.643   4
   4  -2  -7 3525.45 671.595   2
  -4  -2   7 4056.08 665.617   7
   4  -2  -6 49413.5 2198.79   4
   4   2  -6 47043.8 1395.86   4
   4   2  -6 47551.1 2169.85   2
  -4   2   6 50387.5 1499.73   1
   4  -2  -6 47956.0 2169.11   2
  -4  -2   6 45695.0 2012.25   7
   4   2  -5 4468.55 649.123   2
   4   2  -5 4434.08 377.741   4
   4  -2  -5 5130.25 704.106   4
  -4   2   5 4638.39 490.888   1
   4  -2  -5 2788.61 548.604   2
  -4  -2   5 4172.70 595.655   7
   4  -2  -4 86491.6 2671.47   4
   4   2  -4 92068.5 1358.11   4
  -4  -2   4 83860.8 2388.33   7
   4  -2  -4 90125.5 2746.52   2
   4   2  -4 86919.1 2650.14   2
  -4   2   4 90869.8 2171.48   1
   4  -2  -3 21402.8 1304.33   4
  -4  -2   3 20541.5 1208.69   1
   4   2  -3 20345.8 1243.63   2
  -4   2   3 19130.7 1046.01   1
  -4  -2   3 20459.3 1075.96   7
   4  -2  -3 22949.9 1359.86   2
   4   2  -2 466725. 5746.90   3
  -4  -2   2 463225. 5970.10   6
  -4  -2   2 472636. 4652.29   7
  -4  -2   2 468132. 5682.78   1
   4  -2  -2 463159. 5892.17   2
  -4   2   2 466698. 5252.50   1
   4   2  -2 455146. 5573.31   2
  -4  -2   1 14073.7 732.610   7
   4  -2  -1 12872.4 976.536   2
  -4  -2   1 14235.3 1020.22   1
   4   2  -1 13555.4 956.576   2
  -4   2   1 13460.8 942.383   1
   4   2  -1 13460.1 964.450   3
  -4  -2   1 15217.5 1100.15   6
   4  -2   0 44618.2 1806.38   5
   4  -2   0 47524.0 1842.86   2
   4   2   0 44980.8 1681.19   2
  -4  -2   0 44568.9 1784.68   1
  -4  -2   0 49617.0 1001.01   4
  -4   2   0 43691.7 1720.82   1
   4   2   0 46567.0 1746.91   3
   4   2   1 141681. 2961.33   2
   4  -2   1 128280. 3019.55   5
   4   2   1 134945. 2951.25   3
  -4  -2  -1 130646. 3039.22   1
  -4  -2  -1 136313. 2068.33   4
  -4   2  -1 132713. 3069.58   1
   4  -2   1 132782. 3119.94   2
   4  -2   2 109767. 2796.49   5
  -4  -2  -2 109729. 2190.25   4
  -4  -2  -2 111980. 2835.05   1
  -4   2  -2 111765. 2874.16   1
   4   2   2 113708. 2716.86   3
  -4  -2  -3 61873.8 1830.33   4
  -4  -2  -3 61945.1 2129.89   1
  -4   2  -3 60084.1 2166.31   1
  -4   2  -3 60465.5 852.962   3
   4   2   3 63255.1 2102.02   3
  -4   2  -3 60452.0 855.539   3
   4  -2   3 59735.7 2058.24   5
   4  -2   4 508.168 254.415   5
  -4   2  -4 786.425 330.925   1
  -4  -2  -4 263.759 215.046   4
   4   2   4 586.684 265.673   3
  -4  -2  -4 418.823 303.145   1
   4  -2   5 8390.58 824.319   5
  -4  -2  -5 7179.90 760.194   4
  -4  -2  -5 7832.25 785.318   1
  -4   2  -5 8385.28 877.081   1
   4   2   5 7628.45 790.946   3
   4  -2   6 66197.4 2330.14   5
  -4  -2  -6 67724.3 2465.85   4
  -4   2  -6 66855.2 2444.93   1
   4   2   6 65169.2 2382.17   3
  -4  -2  -6 67316.0 2293.54   1
   4  -2   7-195.286 202.220   5
  -4  -2  -7 140.416 210.643   1
   4   2   7-19.0741 168.310   3
  -4  -2  -7 153.005 239.376   4
  -4   2  -7-0.72546 216.153   1
   4  -2   8 318.195 262.380   5
  -4  -2  -8 454.598 230.542   1
  -4  -2  -8 747.105 388.774   4
  -4   2  -8 339.510 271.683   1
   4   2   8 358.528 256.455   3
   4   2   9 5801.12 681.924   7
  -4   2  -9 6313.17 825.717   1
   4   2   9 5733.80 835.679   3
  -4  -2  -9 6186.46 930.247   4
  -4  -2  -9 6864.39 776.148   1
   4  -2   9 6608.18 850.830   5
   4   2  10 629.472 273.030   7
  -4   2 -10 415.638 237.837   1
  -4  -2 -10-119.525 429.998   4
  -4   2 -10 717.681 428.839   4
  -4  -2 -10 8.64600 175.433   1
   4   2  11 34212.2 1860.57   7
  -4  -2 -11 36362.8 1771.42   1
  -4  -2 -11 31445.7 2224.93   4
  -4   2 -11 31379.8 1862.52   1
  -4   2 -11 33948.2 2334.07   4
  -4  -2 -12 17800.4 1787.43   4
   4   2  12 18567.9 1466.09   7
  -4   2 -12 17435.6 1425.25   1
  -4   2 -12 17077.6 1740.68   4
  -4   2 -13 16458.0 1786.58   4
  -4  -2 -13 17665.7 1864.57   4
  -4   2 -13 15990.3 1391.30   1
   4   2  13 17122.8 1484.97   7
  -4  -2 -14 877.818 520.887   4
  -4   2 -14 367.936 443.910   4
   4   2  14 152.475 253.795   7
   4   2  15 1699.22 572.283   7
  -4  -2 -15 2562.99 921.708   4
  -4   2 -15 2826.05 892.666   4
  -4  -2 -16 4337.52 1085.50   4
  -4   2 -16 3279.10 958.509   4
   4   2  16 3490.84 797.084   7
  -4  -2 -17-496.503 513.884   4
  -4   2 -17 1061.36 616.204   4
  -4  -2 -18 13652.5 2003.99   4
  -4   2 -18 14730.7 2073.31   4
  -4  -2 -19 3445.45 1061.29   4
  -4   2 -19 5604.61 1294.78   4
  -4  -2 -20 10222.5 1770.71   2
  -4   2 -20 10917.0 1960.64   4
  -4  -2 -20 9325.79 1803.07   4
   4   4 -19 1597.39 845.782   2
   4  -4 -19 1013.35 618.731   2
   4  -4 -19 1217.12 755.557   4
  -4  -4  19 726.195 596.377   7
  -4   4  19-1113.00 678.009   7
   4  -4 -18 1511.59 777.899   2
  -4   4  18 990.480 505.457   7
   4  -4 -18-66.9782 631.842   4
  -4  -4  18 585.787 528.496   7
   4   4 -18 1394.90 719.207   2
   4   4 -17 842.911 534.650   2
   4  -4 -17 1663.34 946.911   4
   4  -4 -17 153.279 316.029   2
  -4  -4  17 57.1397 464.040   7
  -4   4  17 836.212 567.632   7
   4   4 -16 1467.93 678.527   2
   4  -4 -16 650.865 647.162   4
  -4   4  16 144.150 325.332   7
  -4  -4  16 1247.04 748.491   7
   4  -4 -16 855.572 540.387   2
   4   4 -15 1457.07 671.951   2
  -4   4  15 2042.98 827.328   7
   4  -4 -15 1555.43 852.954   4
   4  -4 -15 2548.70 812.893   2
  -4  -4  15 1050.91 681.440   7
   4   4 -14 1600.47 615.693   2
  -4  -4  14 1024.39 575.342   7
   4  -4 -14 1887.96 754.353   4
  -4   4  14 167.058 442.502   7
   4  -4 -14 1107.14 477.918   2
   4   4 -13 530.532 484.886   2
   4  -4 -13 379.838 373.927   2
   4  -4 -13-241.280 468.321   4
  -4   4  13 620.818 496.857   7
  -4  -4  13 746.806 615.489   7
   4  -4 -12 13794.5 1688.96   4
   4  -4 -12 12523.2 1469.22   2
   4   4 -12 12478.0 1514.41   2
  -4   4  12 14143.7 1585.24   7
  -4  -4  12 12105.9 1492.36   7
   4  -4 -11 28375.0 2316.33   4
   4  -4 -11 30147.4 2165.29   2
   4   4 -11 30058.4 2214.42   2
  -4   4  11 27654.1 2115.59   7
  -4  -4  11 25902.6 2066.01   7
   4  -4 -10 18275.4 1810.97   4
   4   4 -10 22943.5 1358.25   4
   4  -4 -10 21147.7 1741.41   2
   4   4 -10 22420.1 1834.36   2
  -4  -4  10 18844.3 1676.46   7
  -4   4  10 21304.2 1800.24   7
   4  -4  -9 27474.4 2121.22   4
   4   4  -9 25131.0 1299.85   4
   4   4  -9 25979.7 1884.18   2
   4  -4  -9 24279.8 1775.79   2
  -4  -4   9 23655.8 1789.18   7
   4   4  -8 8457.24 683.394   4
   4  -4  -8 7934.41 983.345   2
   4  -4  -8 8689.74 1198.88   4
  -4   4   8 8937.99 707.233   1
  -4  -4   8 7671.08 985.568   7
   4   4  -8 7446.15 979.495   2
   4  -4  -7 120235. 3600.81   2
   4  -4  -7 115623. 4020.22   4
   4   4  -7 116029. 3571.23   2
  -4  -4   7 115098. 3486.97   7
  -4   4   7 114671. 2663.33   1
   4   4  -7 118935. 2246.41   4
   4  -4  -6 89931.7 3428.36   4
   4  -4  -6 93692.8 3048.10   2
   4   4  -6 90364.9 3024.53   2
  -4   4   6 93452.1 2511.77   1
  -4  -4   6 85536.1 2843.38   7
   4   4  -6 94467.9 1693.88   4
  -4  -4   5 7309.25 800.321   7
   4   4  -5 6510.26 932.189   3
   4  -4  -5 7580.78 866.489   2
   4   4  -5 6716.22 797.306   2
  -4   4   5 6545.90 701.416   1
   4  -4  -5 7159.58 995.547   4
   4   4  -5 6744.35 350.779   4
   4  -4  -5 6426.99 415.854   6
   4  -4  -4 18515.7 1298.49   2
   4  -4  -4 16929.4 1452.20   4
   4   4  -4 18775.9 1255.47   2
  -4   4   4 18728.8 1201.22   3
  -4   4   4 17851.6 1186.62   1
  -4  -4   4 18632.1 1165.52   7
   4   4  -4 15368.9 1365.93   3
   4  -4  -3 144632. 4101.71   4
   4  -4  -3 150941. 3565.61   2
   4   4  -3 144332. 3243.62   2
  -4   4   3 140993. 3387.33   1
  -4   4   3 146341. 3115.91   3
  -4  -4   3 144200. 2905.16   7
   4   4  -3 146950. 4065.80   3
   4   4  -2 139594. 3873.94   3
   4  -4  -2 144507. 3360.86   2
   4   4  -2 145122. 3151.65   2
  -4  -4   2 143053. 2622.59   7
  -4   4   2 142223. 2841.07   3
  -4  -4   2 145725. 4112.48   6
  -4   4   2 142139. 3476.51   1
   4  -4  -2 142186. 3901.93   5
   4  -4  -1 197158. 4549.21   5
   4  -4  -1 201567. 3920.62   2
   4   4  -1 202385. 3534.73   2
   4   4  -1 198839. 4577.47   3
  -4   4   1 212222. 3192.81   3
  -4  -4   1 204956. 2676.95   7
  -4   4   1 206114. 4285.05   1
  -4  -4   1 200630. 4797.24   6
   4  -4   0 26248.2 1661.88   5
  -4  -4   0 25574.5 755.854   7
   4  -4   0 27322.4 1451.38   2
  -4  -4   0 27648.9 903.371   4
   4   4   0 27399.9 1258.00   2
  -4   4   0 26636.6 1600.51   1
   4   4   0 26590.4 1680.01   3
  -4   4   0 27884.8 1082.50   3
  -4  -4   0 29102.3 1847.33   6
   4  -4   1 40815.8 2071.03   5
  -4  -4  -1 43884.0 1350.72   4
   4   4   1 44187.5 2160.51   3
  -4   4  -1 44140.1 1310.30   3
  -4   4  -1 44384.4 2103.54   1
  -4  -4  -1 45163.9 2312.54   6
   4  -4   2 17561.0 1391.89   5
  -4   4  -2 18483.1 1413.97   1
   4   4   2 18850.4 1425.01   3
  -4  -4  -2 18566.3 989.978   4
  -4   4  -2 19100.8 853.816   3
  -4   4  -3 381.670 137.998   3
  -4  -4  -3 169.870 167.758   4
  -4   4  -3 224.883 327.624   1
   4  -4   3 44.4454 215.254   5
   4   4   3 0.83361 258.019   3
   4  -4   4 1157.29 417.405   5
  -4   4  -4 1136.46 236.478   3
  -4   4  -4 1908.62 514.510   1
  -4  -4  -4 978.185 343.134   4
   4   4   4 771.261 358.548   3
   4  -4   5 7317.02 952.503   5
  -4   4  -5 8240.45 664.366   3
  -4  -4  -5 7948.56 841.199   4
   4   4   5 9712.48 1097.01   3
  -4   4  -5 8489.97 1028.26   1
   4  -4   6 29879.2 1896.81   5
  -4  -4  -6 31236.7 1761.17   4
   4   4   6 30570.0 1953.21   3
  -4   4  -6 27081.9 1804.33   1
  -4   4  -6 30838.2 1362.62   3
   4  -4   7 58768.5 2722.38   5
  -4  -4  -7 55489.9 2481.78   4
   4   4   7 50973.8 2589.62   3
  -4   4  -7 56067.7 2654.99   1
   4  -4   8 17218.7 1528.79   5
  -4  -4  -8 16643.4 1459.54   4
   4   4   8 16168.4 1503.37   3
  -4   4  -8 18026.9 1534.69   1
   4  -4   9 18490.0 1632.14   5
  -4  -4  -9 20033.0 1687.75   4
   4   4   9 19109.6 1699.07   3
  -4   4  -9 18011.2 1560.17   1
   4  -4  10 230.783 281.366   5
  -4   4 -10 178.580 222.295   1
  -4  -4 -10-313.433 379.815   4
   4   4  10-90.8371 255.850   3
   4  -4  11 1010.79 519.946   5
  -4  -4 -11 254.283 387.451   4
  -4   4 -11 786.428 414.427   1
   4   4  11 734.022 435.357   3
  -4   4 -12 1573.56 504.190   1
  -4  -4 -12 1223.18 581.964   4
   4   4  12 1246.95 463.700   3
  -4  -4 -13 4047.86 1142.59   4
  -4   4 -13 4288.47 987.004   4
  -4   4 -13 2294.57 613.009   1
  -4  -4 -14 1035.04 630.212   4
  -4   4 -14 2269.39 645.196   1
  -4   4 -14 3136.82 893.325   4
  -4  -4 -15 402.831 528.787   4
  -4   4 -15 931.723 575.861   4
  -4  -4 -16 152.838 555.787   4
  -4   4 -16 352.026 479.357   4
  -4  -4 -17 15537.4 1914.44   2
  -4  -4 -17 11080.5 1784.49   4
  -4   4 -17 14072.8 1952.24   4
  -4  -4 -18 1234.24 606.528   2
  -4  -4 -18-254.816 522.695   4
  -4   4 -18 2171.13 809.463   4
  -4  -4 -19 2725.27 1013.10   4
  -4   4 -19 2028.94 864.397   4
  -4  -4 -19 2648.33 881.790   2
  -4  -6  18-1145.24 753.778   7
   4  -6 -18-238.933 548.671   4
   4   6 -18-67.1075 426.712   2
  -4   6  18 808.463 522.520   7
   4   6 -17 1382.41 673.335   2
  -4  -6  17 332.835 397.773   7
   4  -6 -17 1458.28 780.755   4
  -4   6  17 1100.23 692.825   7
   4  -6 -16 347.992 535.597   4
   4   6 -16 1039.08 632.876   2
  -4  -6  16-268.954 521.892   7
  -4   6  16-399.209 413.353   7
  -4   6  15 297.677 436.693   7
   4  -6 -15 795.743 666.914   4
  -4  -6  15 3.84509 451.222   7
   4   6 -15 326.314 386.660   2
   4   6 -14 1305.39 629.625   2
   4  -6 -14 1230.66 722.805   4
   4  -6 -14 1828.12 645.840   2
  -4   6  14 1314.43 592.765   7
  -4  -6  14 2874.12 887.849   7
   4   6 -13 712.667 457.801   2
   4  -6 -13 352.805 313.170   2
   4  -6 -13-646.466 608.928   4
  -4  -6  13-883.973 568.149   7
  -4   6  13 103.931 289.589   7
   4  -6 -12 3200.47 940.575   4
  -4  -6  12 3019.32 848.164   7
   4  -6 -12 4215.75 863.658   2
  -4   6  12 4409.04 927.376   7
   4   6 -12 5400.87 1032.57   2
   4   6 -11 12825.9 1690.33   3
   4  -6 -11 14462.2 1495.63   2
   4  -6 -11 11973.5 1690.84   4
  -4  -6  11 12233.5 1503.18   7
  -4   6  11 13230.1 1532.89   7
   4   6 -11 13097.8 1507.76   2
  -4   6  10 687.278 443.817   7
   4   6 -10-128.294 347.540   3
   4  -6 -10 736.502 486.026   4
  -4  -6  10 196.453 385.107   7
   4  -6 -10 434.794 289.473   2
   4   6 -10 73.4076 277.080   2
   4   6  -9 12298.2 1575.46   3
   4  -6  -9 10214.0 1159.29   2
   4   6  -9 12404.9 1334.18   2
   4  -6  -9 10633.0 1488.55   4
  -4  -6   9 11779.5 1346.78   7
   4  -6  -8 5925.88 860.063   2
   4   6  -8 5318.54 1038.77   3
   4  -6  -8 5910.38 1007.29   5
   4  -6  -8 5700.38 1077.13   4
  -4   6   8 5801.49 754.154   1
  -4  -6   8 6274.58 962.259   7
   4   6  -8 5283.88 832.054   2
   4  -6  -7 54533.1 2477.70   2
   4   6  -7 51382.0 3023.47   3
   4  -6  -7 53492.6 3112.71   4
  -4   6   7 53401.4 2307.93   1
  -4   6   7 59277.1 2861.48   3
   4   6  -7 60002.5 2635.11   2
  -4  -6   7 55687.0 2613.84   7
   4  -6  -7 53601.9 2907.47   5
  -4  -6   6 685.953 383.390   7
   4   6  -6 102.598 442.606   3
   4  -6  -6 620.980 444.180   5
   4  -6  -6 969.664 606.089   4
   4  -6  -6 465.849 257.484   2
  -4   6   6 115.634 208.568   1
   4   6  -6 510.278 299.727   2
  -4   6   6 254.082 316.456   3
   4  -6  -5 40486.4 2461.68   5
  -4   6   5 41940.7 2142.66   1
   4  -6  -5 35289.5 2491.79   4
   4  -6  -5 43776.2 2023.29   2
   4   6  -5 38574.1 2527.22   3
  -4   6   5 40528.5 2163.81   3
  -4  -6   5 43152.3 2043.42   7
   4   6  -5 42991.0 1977.63   2
   4   6  -4 12428.3 1453.15   3
   4  -6  -4 13602.7 1422.51   5
   4  -6  -4 13479.9 1086.33   2
   4   6  -4 13241.6 1033.97   2
  -4   6   4 14243.9 1248.84   3
  -4  -6   4 13690.7 1081.99   7
  -4   6   4 13400.8 1249.77   1
   4  -6  -3 83807.7 3478.53   5
   4  -6  -3 83817.5 2609.89   2
   4   6  -3 82786.4 2444.45   2
   4   6  -3 85999.8 3656.62   3
  -4   6   3 86420.2 2907.54   3
  -4   6   3 84808.0 3171.24   1
   4  -6  -2 15811.8 1531.98   5
   4  -6  -2 16950.3 1158.22   2
   4   6  -2 16171.5 995.922   2
   4   6  -2 15887.5 1581.39   3
  -4   6   2 15339.3 1204.40   3
   4   6  -1 287256. 3757.30   2
   4  -6  -1 261230. 6043.06   5
  -4   6   1 285205. 4899.16   3
   4   6  -1 261414. 6306.16   3
  -4  -6   1 259078. 6431.20   6
   4  -6   0 23061.3 1837.62   5
  -4   6   0 23626.5 1381.57   3
   4   6   0 23566.1 1930.15   3
  -4  -6   0 22563.7 1925.77   6
   4  -6   1 120922. 4146.47   5
  -4  -6  -1 121707. 2843.40   4
  -4   6  -1 128499. 3164.22   3
   4   6   1 119652. 4240.40   3
  -4  -6  -1 124689. 4456.08   6
   4  -6   2 11184.9 1308.63   5
  -4  -6  -2 10821.6 923.098   4
  -4   6  -2 12019.4 962.881   3
   4   6   2 12179.7 1393.77   3
  -4  -6  -2 11172.4 1387.74   6
   4  -6   3 17176.2 1613.90   5
  -4  -6  -3 17474.8 1255.91   4
  -4   6  -3 18958.8 1199.95   3
  -4   6  -3 16056.9 1535.76   1
   4   6   3 15379.6 1558.20   3
  -4  -6  -3 15852.0 1646.00   6
   4  -6   4 33053.1 2253.41   5
  -4  -6  -4 36568.5 1908.01   4
  -4   6  -4 38860.8 2423.88   1
   4   6   4 34699.8 2337.09   3
  -4   6  -4 34542.1 1658.40   3
   4  -6   5 108964. 4155.51   5
  -4  -6  -5 123676. 3688.16   4
  -4   6  -5 120364. 4277.32   1
   4   6   5 109566. 4202.67   3
  -4   6  -5 120298. 3168.40   3
  -4   6  -6 2703.73 515.845   3
   4   6   6 1929.85 646.359   3
  -4  -6  -6 2109.13 601.145   4
  -4   6  -6 1680.42 603.822   1
  -4  -6  -7 53732.6 2669.68   4
  -4   6  -7 58263.5 2380.83   3
   4  -6   7 54033.2 3028.89   5
   4   6   7 50556.4 2958.42   3
  -4   6  -7 51599.6 2917.19   1
   4  -6   8 12841.1 1587.40   5
  -4  -6  -8 10154.7 1249.95   4
   4   6   8 10731.0 1422.73   3
  -4   6  -8 11286.1 1417.15   1
  -4   6  -8 10963.4 1081.12   3
   4  -6   9 428.233 422.371   5
  -4   6  -9 415.285 401.917   1
  -4  -6  -9 204.822 363.360   4
   4   6   9 738.834 494.376   3
   4  -6  10 82.7534 284.909   5
  -4  -6 -10-243.710 312.374   4
   4   6  10-84.3522 429.903   3
  -4   6 -10 231.267 413.315   1
   4  -6  11 296.023 417.526   5
  -4  -6 -11-609.529 478.445   4
  -4   6 -11 242.766 308.805   1
   4   6  11 144.935 340.186   3
  -4   6 -12 4973.00 961.901   1
  -4  -6 -12 4748.95 1065.20   4
   4   6  12 3738.15 986.986   3
  -4   6 -13 2214.82 661.669   1
  -4  -6 -13 1290.31 610.182   4
   4   6  13 1446.66 729.985   3
  -4   6 -14 1439.33 577.203   1
  -4  -6 -14-342.919 561.517   4
  -4   6 -14 627.269 513.314   4
  -4  -6 -15 1341.18 747.526   4
  -4   6 -15 1869.28 846.846   4
  -4  -6 -16 119.502 539.014   4
  -4   6 -16 29.0371 317.837   4
  -4  -6 -17 4205.34 1163.18   4
  -4   6 -17 4580.55 1177.13   4
   4   8 -15 631.023 542.888   3
   4  -8 -15 281.170 429.285   4
   4   8 -14 1235.28 783.762   3
   4  -8 -14 1168.13 855.559   4
   4   8 -13 6480.36 1415.21   3
   4  -8 -13 4538.13 1240.20   4
  -4   8  13 5799.12 1179.68   7
   4   8 -12 3050.49 992.161   3
   4  -8 -12 4878.13 1088.45   5
   4  -8 -12 3992.12 1157.63   4
  -4   8  12 4583.76 1022.02   7
   4   8 -11 1332.32 692.155   3
   4  -8 -11 1689.26 842.356   4
   4  -8 -11 1270.85 626.786   5
  -4   8  11 1791.77 558.900   7
   4  -8 -10 4307.53 1017.68   5
   4  -8 -10 4322.63 1130.56   4
   4   8 -10 4552.03 1169.11   3
   4  -8  -9 30148.9 2478.41   5
   4   8  -9 28012.5 2635.06   3
   4  -8  -9 30204.6 2792.91   4
   4   8  -8 2527.72 881.206   3
   4  -8  -8 1743.72 667.358   5
   4  -8  -8 3474.97 989.701   4
  -4   8   8 3745.09 862.712   3
   4   8  -7 4895.85 1111.60   3
   4  -8  -7 4151.33 936.420   5
  -4   8   7 3859.68 782.803   1
   4  -8  -7 3928.01 1000.10   4
  -4   8   7 4740.13 901.698   3
   4   8  -6 840.416 633.834   3
   4  -8  -6 477.484 448.464   5
  -4   8   6 596.715 404.383   3
  -4   8   6 817.239 405.679   1
   4  -8  -5 18687.9 1883.10   5
  -4   8   5 20073.8 1772.34   3
   4   8  -5 19785.6 2082.63   3
  -4   8   5 18469.9 1705.06   1
   4   8  -4 6030.92 1181.65   3
   4  -8  -4 7885.74 1243.57   5
  -4   8   4 5640.15 940.508   3
   4   8  -3 10425.6 1503.17   3
  -4   8   3 12401.8 1323.19   3
   4  -8  -3 11887.0 1510.85   5
   4   8  -2 338.551 487.959   3
   4  -8  -2 1248.01 582.906   5
  -4   8   2 1515.28 492.179   3
   4  -8  -1 48339.8 2976.25   5
  -4   8   1 53605.5 2597.57   3
   4   8  -1 50780.6 3203.12   3
   4  -8   0 13914.2 1638.13   5
  -4  -8   0 12796.8 1648.45   6
   4   8   0 12080.7 1588.66   3
  -4   8   0 16314.3 1426.10   3
   4  -8   1 16376.2 1773.86   5
  -4   8  -1 15735.9 1377.23   3
   4   8   1 18246.7 1942.82   3
  -4  -8  -1 15976.2 1843.76   6
   4   8   2 1507.29 595.613   3
   4  -8   2 778.004 522.087   5
  -4   8  -2 1316.37 431.312   3
  -4  -8  -2 1971.16 691.978   6
   4  -8   3 4485.16 1004.53   5
  -4  -8  -3 4876.31 786.050   4
  -4  -8  -3 3271.51 893.160   6
   4   8   3 4487.71 1001.42   3
  -4  -8  -4 2950.27 925.576   6
   4  -8   4 3955.14 938.703   5
  -4  -8  -4 5434.48 862.673   4
   4   8   4 3001.05 850.941   3
   4  -8   5 25462.7 2304.14   5
  -4  -8  -5 29929.2 2038.86   4
   4   8   5 25485.5 2330.79   3
  -4   8  -5 28550.6 2422.97   1
  -4  -8  -5 28218.1 2514.52   6
  -4  -8  -6 556.566 510.714   6
   4   8   6 513.617 518.182   3
   4  -8   6 1033.84 635.866   5
  -4   8  -6 735.987 543.985   1
  -4  -8  -6 884.035 464.134   4
   4  -8   7 4502.86 1066.40   5
  -4   8  -7 5770.02 1140.84   1
  -4  -8  -7 7408.70 1141.37   4
   4   8   7 7209.97 1297.90   3
   4  -8   8 1829.95 747.565   5
  -4  -8  -8 666.732 408.499   4
  -4   8  -8 1591.84 679.580   1
   4   8   8 1747.68 817.483   3
   4  -8   9 3295.92 944.824   5
  -4  -8  -9 4554.06 974.614   4
  -4   8  -9 3210.18 895.478   1
   4   8   9 3935.01 1043.10   3
   4  -8  10 703.748 642.903   5
  -4  -8 -10 606.690 534.397   4
  -4   8 -10-142.601 403.100   1
   4   8  10 140.261 372.602   3
   4  -8  11 8023.50 1439.91   5
  -4   8 -11 5745.20 1187.50   1
   4   8  11 8964.36 1524.12   3
  -4  -8 -11 7044.83 1321.70   4
   4   8  12-195.607 429.135   3
  -4  -8 -12 847.315 565.475   4
  -4   8 -12 280.093 329.172   1
  -4  -8 -13 65.2574 347.114   4
  -4   8 -13-692.326 474.646   1
  -4   8 -14 635.562 437.440   1
  -4  -8 -14-1122.60 679.592   4
   4   8  14-545.490 525.911   3
  -4  -8 -15 4591.06 1229.66   4
  -4   8 -15 4015.39 1100.61   4
   4  10 -12 1756.66 831.318   3
   4 -10 -12 59.7099 460.843   4
   4 -10 -11 882.454 765.015   4
   4  10 -11 2766.10 1057.49   3
   4  10 -10 8970.87 1687.45   3
   4  10  -9 5831.34 1348.25   3
   4 -10  -9 4028.04 1012.36   5
  -4  10   9 7066.90 1294.83   3
  -4  10   8 6212.19 1230.92   3
   4 -10  -8 5549.27 1165.21   5
   4  10  -8 6167.06 1426.73   3
   4  10  -7 2826.15 958.165   3
   4 -10  -7 5095.21 1107.56   5
  -4  10   7 3170.20 868.682   3
   4  10  -6 1180.66 669.377   3
   4 -10  -6 2186.23 760.734   5
  -4  10   6 1028.65 567.238   3
  -4  10   6 1167.03 533.250   1
  -4  10   5 276.511 373.296   1
  -4  10   5-211.366 410.265   3
   4 -10  -5 1374.81 654.188   5
   4  10  -5 1201.66 776.526   3
   4 -10  -4 12602.6 1751.92   5
  -4  10   4 15906.9 1752.77   3
   4  10  -4 16483.7 2110.67   3
  -4  10   4 15970.8 1845.16   1
   4 -10  -3 11620.9 1678.79   5
   4  10  -3 10190.5 1669.57   3
   4  10  -2 8295.50 1547.15   3
   4 -10  -2 6460.04 1303.37   5
   4  10  -1 661.687 600.156   3
   4 -10  -1 376.621 429.266   5
   4  10   0 10729.5 1674.91   3
   4 -10   0 10658.7 1633.09   5
   4  10   1 17.9790 497.631   3
   4 -10   1-250.456 416.645   5
   4 -10   2 1038.03 564.102   5
   4  10   2 711.935 645.681   3
  -4 -10  -2 2474.91 854.443   6
   4 -10   3 2847.81 915.770   5
  -4 -10  -3 2364.11 852.256   6
   4  10   3 1377.63 674.625   3
   4 -10   4 11171.9 1744.93   5
  -4  10  -4 12132.6 1758.78   1
   4  10   4 12102.3 1826.35   3
  -4 -10  -4 11581.1 1805.10   6
  -4  10  -5 3050.45 935.858   1
  -4 -10  -5 3632.96 1044.36   6
   4 -10   5 1755.25 771.573   5
   4  10   5 3667.52 1038.30   3
   4 -10   6 1741.10 815.777   5
   4  10   6 518.393 517.118   3
  -4  10  -6 943.012 605.218   1
  -4 -10  -6 777.743 565.122   6
  -4  10  -7 574.168 472.298   1
   4 -10   7 537.087 561.753   5
   4  10   7 965.197 584.950   3
  -4 -10  -7 580.413 487.000   6
   4 -10   8 7568.36 1484.64   5
   4  10   8 6441.29 1424.54   3
  -4  10  -8 6143.09 1339.55   1
  -4 -10  -8 7011.29 1454.50   6
  -4 -10  -9 265.856 347.919   6
   4 -10   9 805.436 619.175   5
   4  10   9 1378.96 686.882   3
  -4  10  -9 598.879 538.755   1
  -4  10 -10-1046.66 599.618   1
   4 -10  10 144.083 318.136   5
  -4 -10 -10-794.941 689.006   6
   4 -10  11 1441.43 764.915   5
   4  10  11 68.2896 254.342   3
  -4  10 -11 477.914 431.218   1
  -4 -10 -11 713.784 534.899   6
  -4 -10 -12 418.178 403.761   6
   4  10  12 328.935 527.958   3
  -4  10 -12 163.160 317.390   1
   4  12  -5 1010.50 596.671   3
   4 -12  -5 521.605 485.153   5
   4  12  -4 2021.35 858.521   3
   4 -12  -4 2486.83 900.388   5
  -4  12   4 3077.62 917.374   1
   4  12  -3 2093.28 903.926   3
   4 -12  -3 1179.67 621.482   5
  -4  12   3 1677.16 694.929   1
   4  12  -2 19262.6 2472.17   3
  -4  12   2 17730.1 2253.01   1
   4 -12  -2 16080.7 2204.98   5
   4  12  -1 57.5537 445.573   3
   4 -12  -1-90.5512 393.855   5
  -4  12   1 546.058 512.758   1
   4 -12   0 574.142 544.821   5
  -4  12   0-847.275 589.255   1
   4  12   0 437.327 526.928   3
   4 -12   1 81.2219 452.767   5
  -4  12  -1 104.160 329.299   1
   4  12   1 613.642 501.259   3
   4 -12   2 12598.3 1977.68   5
  -4  12  -2 13189.8 2015.78   1
   4  12   2 9665.48 1783.71   3
   4 -12   3 860.566 631.569   5
  -4  12  -3 254.472 409.192   1
   4  12   3 106.121 469.411   3
   4 -12   4 331.463 516.529   5
  -4  12  -4-161.501 375.958   1
   4  12   4-782.905 642.490   3
   4 -12   5 707.149 582.192   5
  -4  12  -5 941.109 623.247   1
   4  12   5 1216.67 746.429   3
   5  -1 -20 449.693 545.937   4
  -5  -1  20-801.926 591.653   7
   5   1 -20 807.014 539.628   2
   5  -1 -20 427.849 545.511   2
  -5   1  20 445.793 541.129   7
   5  -1 -19 10893.0 1765.10   4
  -5  -1  19 9003.63 1647.92   7
  -5   1  19 9111.48 1633.69   7
   5  -1 -19 12879.4 2000.64   2
   5   1 -19 9189.24 1718.86   2
  -5   1  18 1028.38 704.275   7
  -5  -1  18 1018.99 640.461   7
   5  -1 -18-416.972 480.167   4
   5  -1 -18 649.517 507.199   2
  -5  -1  17 2870.15 1005.36   7
   5  -1 -17 4647.54 1119.33   4
  -5   1  17 3889.28 1019.71   7
   5  -1 -17 4001.48 1174.87   2
   5   1 -17 5234.35 1207.12   2
  -5   1  16 1419.84 596.484   7
   5  -1 -16 1563.65 682.320   4
   5   1 -16 1945.08 655.804   4
   5   1 -16 1903.12 761.366   2
  -5  -1  16 550.714 482.352   7
   5  -1 -16 2017.65 777.180   2
   5  -1 -15 11520.7 1684.42   2
   5   1 -15 13382.1 1514.35   4
   5  -1 -15 11502.0 1515.16   4
  -5   1  15 12177.6 1654.89   7
  -5  -1  15 9700.21 1454.80   7
   5   1 -15 9854.66 1557.59   2
   5  -1 -14 1386.10 572.752   4
   5   1 -14 63.4442 277.220   4
  -5   1  14-303.419 460.360   7
  -5  -1  14 1089.57 640.828   7
   5  -1 -14 420.181 466.066   2
   5   1 -14 504.054 552.503   2
   5  -1 -13 22389.3 1957.71   4
   5   1 -13 20608.2 1692.47   4
   5  -1 -13 20511.7 2007.33   2
   5   1 -13 19122.3 1971.07   2
  -5   1  13 20263.8 1959.07   7
  -5  -1  13 16538.8 1796.55   7
   5  -1 -12 18001.9 1675.01   4
   5   1 -12 17879.9 1495.88   4
   5  -1 -12 17739.1 1801.05   2
   5   1 -12 18411.9 1847.87   2
  -5   1  12 19838.6 1878.40   7
  -5  -1  12 18596.8 1795.94   7
   5  -1 -11 119634. 4086.90   4
   5   1 -11 116711. 3592.84   4
   5  -1 -11 106548. 4208.70   2
   5   1 -11 111434. 4311.96   2
  -5  -1  11 108737. 4138.49   7
  -5   1  11 111486. 4224.89   7
   5  -1 -10 49499.1 2507.48   4
   5   1 -10 53071.6 2289.67   4
   5  -1 -10 57066.2 2962.09   2
   5   1 -10 50652.9 2809.86   2
  -5   1  10 54013.4 2815.10   7
  -5  -1  10 49916.5 2670.58   7
   5  -1  -9 14620.3 1321.95   4
  -5   1   9 13832.8 749.083   1
   5   1  -9 12519.5 1060.49   4
   5  -1  -9 11653.1 1312.75   2
   5   1  -9 11005.6 1287.90   2
  -5  -1   9 12975.3 1325.04   7
  -5   1   9 13091.1 1350.58   7
   5  -1  -8 979.421 427.116   4
   5   1  -8 955.819 316.492   4
   5  -1  -8 669.909 447.429   2
  -5  -1   8 1495.47 513.507   7
  -5   1   8-118.913 363.318   7
   5   1  -8 1000.42 507.333   2
  -5   1   8 1098.07 246.006   1
   5  -1  -7 61948.3 2447.62   4
   5  -1  -7 56884.8 2629.46   2
  -5   1   7 55512.8 1700.24   1
   5   1  -7 57746.4 2667.19   2
  -5   1   7 53427.0 2462.46   7
  -5  -1   7 55565.0 2438.65   7
   5   1  -7 57322.6 1942.11   4
   5  -1  -6 104879. 3033.38   4
   5   1  -6 108082. 2479.86   4
  -5  -1   6 108852. 2762.06   1
   5  -1  -6 104863. 3431.47   2
   5   1  -6 99295.3 3327.34   2
  -5   1   6 106612. 2467.62   1
  -5  -1   6 108258. 3201.14   7
   5  -1  -5 24438.4 1409.49   4
   5   1  -5 23452.3 1065.21   4
  -5  -1   5 23624.5 1290.01   1
   5  -1  -5 25063.2 1629.05   2
   5   1  -5 24442.4 1603.17   2
  -5   1   5 25115.2 1250.14   1
  -5  -1   5 25892.2 1491.66   7
   5   1  -4 8200.82 595.711   4
   5  -1  -4 7273.22 754.560   4
  -5  -1   4 8419.22 787.072   1
   5  -1  -4 8729.71 941.154   2
   5   1  -4 6645.89 820.010   2
  -5   1   4 8473.63 753.696   1
  -5  -1   4 7521.30 770.044   7
   5  -1  -3 16393.8 1270.60   2
   5   1  -3 17280.6 1282.53   2
  -5  -1   3 16279.7 1095.22   1
  -5   1   3 15758.0 1043.90   1
  -5   1   2 52059.6 1188.82   6
   5  -1  -2 48195.5 2114.39   2
   5   1  -2 48634.3 2093.71   2
  -5  -1   2 44690.9 1823.34   1
  -5   1   2 49300.4 1869.47   1
  -5  -1   2 52066.5 1882.31   6
   5   1  -1 34291.7 1417.51   3
   5  -1  -1 35193.3 1763.58   2
   5   1  -1 33968.5 1708.78   2
  -5  -1   1 36505.1 1656.91   1
  -5   1   1 36155.4 1635.74   1
  -5  -1   1 35408.7 1563.72   6
   5  -1   0 91784.3 2828.86   2
   5   1   0 87816.5 2688.76   2
  -5  -1   0 90679.1 2659.72   1
  -5   1   0 92104.5 2653.77   1
   5   1   0 96525.6 2291.49   3
   5  -1   0 91214.3 1366.86   3
   5  -1   1 60380.5 2307.69   2
   5   1   1 59192.2 2225.05   2
  -5  -1  -1 60579.4 2209.12   1
  -5   1  -1 59115.9 2166.83   1
   5   1   1 61921.5 1824.83   3
   5  -1   2 19988.1 1160.60   5
  -5  -1  -2 20617.9 1336.67   1
  -5   1  -2 21269.8 1344.08   1
   5   1   2 21116.1 1060.81   3
   5  -1   3 71228.7 2140.62   5
   5   1   3 74978.8 1602.58   5
  -5  -1  -3 79348.2 2613.08   1
  -5   1  -3 72635.9 2507.99   1
   5   1   3 83050.2 2143.21   3
   5   1   4 131243. 1947.14   5
   5  -1   4 131625. 2903.90   5
  -5  -1  -4 129844. 3391.99   1
  -5   1  -4 129827. 3397.57   1
   5   1   4 134786. 2860.99   3
   5   1   5 11113.0 547.124   5
   5  -1   5 11416.8 877.603   5
  -5  -1  -5 10779.9 960.618   4
  -5  -1  -5 11013.3 1028.88   1
  -5   1  -5 11194.7 1042.46   1
   5   1   5 11319.6 881.318   3
   5   1   6 2777.45 283.593   5
   5  -1   6 2186.85 402.241   5
  -5   1  -6 1628.73 468.897   1
   5   1   6 2693.08 475.178   3
  -5  -1  -6 2680.93 543.079   1
  -5  -1  -6 2435.56 509.023   4
   5  -1   7 10548.9 891.605   5
  -5  -1  -7 13112.1 1202.14   4
  -5  -1  -7 10283.3 1020.55   1
  -5   1  -7 12566.2 1145.12   1
   5   1   7 10341.0 946.761   3
   5  -1   8 75498.2 2456.57   5
  -5  -1  -8 76672.4 3023.95   4
  -5  -1  -8 76356.1 2757.72   1
  -5   1  -8 73387.4 2800.44   1
   5   1   8 80246.3 2740.19   3
   5  -1   9 134588. 3385.89   5
  -5  -1  -9 132645. 4180.15   4
  -5   1  -9 132155. 4266.09   4
  -5  -1  -9 139717. 3780.35   1
  -5   1  -9 136054. 3872.65   1
  -5  -1 -10 5113.28 754.857   1
  -5   1 -10 4326.13 731.297   1
  -5  -1 -10 3956.99 818.332   4
  -5   1 -10 5797.45 990.544   4
  -5  -1 -11 11947.2 1422.54   4
  -5   1 -11 11834.9 1414.69   4
  -5  -1 -11 12715.4 1181.75   1
  -5   1 -11 12356.3 1243.88   1
  -5  -1 -12 5370.97 788.163   1
  -5  -1 -12 5018.98 997.549   4
  -5   1 -12 5370.80 836.075   1
  -5   1 -12 6172.16 1113.37   4
  -5  -1 -13 13767.9 1659.64   4
  -5   1 -13 15470.2 1748.53   4
  -5   1 -13 16665.5 1467.20   1
  -5  -1 -14 2466.77 758.124   4
  -5   1 -14 2765.49 818.808   4
  -5  -1 -15 23434.4 2327.93   4
  -5   1 -15 25272.7 2430.97   4
  -5  -1 -16-40.3921 444.638   4
  -5   1 -16 868.745 629.459   4
  -5  -1 -17 29896.8 2836.70   4
  -5   1 -17 31515.5 2917.39   4
  -5  -1 -18 1774.32 786.129   4
  -5   1 -18 381.767 532.770   4
  -5   1 -19 22393.4 2640.98   4
  -5  -1 -19 18624.4 2412.35   4
  -5   3  19 2695.40 1004.19   7
   5   3 -19 1329.31 695.406   2
  -5  -3  19 2252.23 867.843   7
   5  -3 -19 1541.19 779.162   4
   5  -3 -19 3265.02 1119.22   2
   5  -3 -18 6254.64 1439.15   4
  -5  -3  18 5844.18 1312.61   7
  -5   3  18 3864.53 1130.98   7
   5  -3 -18 5406.65 1260.15   2
   5   3 -18 5441.76 1287.81   2
   5   3 -17 17148.8 2186.51   2
   5  -3 -17 15228.3 2035.67   4
  -5   3  17 12778.0 1837.29   7
  -5  -3  17 17033.9 2138.00   7
   5  -3 -17 13335.3 1907.02   2
   5   3 -16 3040.72 944.613   2
   5  -3 -16 3199.37 942.417   4
  -5  -3  16 3112.39 986.379   7
   5  -3 -16 3305.83 966.778   2
  -5   3  16 1944.44 753.979   7
   5  -3 -15 1096.54 609.662   2
   5  -3 -15 1552.83 731.860   4
   5   3 -15 474.518 512.090   2
  -5  -3  15 1172.85 647.586   7
  -5   3  15 767.619 584.491   7
   5  -3 -14 679.488 585.667   4
  -5  -3  14 1075.61 657.915   7
  -5   3  14 807.831 532.990   7
   5  -3 -14 467.630 417.113   2
   5   3 -14 170.978 448.820   2
   5  -3 -13 53786.5 3280.92   4
   5  -3 -13 52478.2 3206.14   2
   5   3 -13 49007.0 3146.81   2
  -5  -3  13 46596.1 2978.71   7
  -5   3  13 48006.8 3035.82   7
   5  -3 -12 39525.9 2725.09   4
   5  -3 -12 42427.2 2781.42   2
   5   3 -12 38536.7 2703.51   2
  -5  -3  12 41724.6 2701.84   7
  -5   3  12 39980.5 2693.59   7
  -5  -3  11 609.203 374.368   7
  -5   3  11 1325.64 538.614   7
   5  -3 -11 876.692 529.731   2
   5  -3 -11 485.122 417.477   4
   5   3 -11 1097.65 551.318   2
   5  -3 -10 57694.1 3047.83   4
   5  -3 -10 52759.0 2864.59   2
   5   3 -10 59268.8 2125.84   4
   5   3 -10 53623.3 2907.17   2
  -5  -3  10 53140.9 2779.78   7
  -5   3  10 55374.1 2945.71   7
  -5  -3   9 78472.7 3208.50   7
   5  -3  -9 72838.5 3317.11   4
   5   3  -9 85323.9 2325.76   4
   5  -3  -9 80841.9 3397.10   2
   5   3  -9 79398.6 3383.09   2
  -5   3   9 78034.7 3367.68   7
   5  -3  -8 11024.4 1285.63   4
   5   3  -8 10447.6 738.834   4
   5  -3  -8 10797.0 1205.32   2
   5   3  -8 9610.15 1159.68   2
  -5   3   8 10421.4 769.234   1
  -5  -3   8 9562.28 1133.21   7
  -5  -3   7-83.0969 364.817   7
   5  -3  -7-43.1473 311.992   4
   5   3  -7-38.0850 98.0449   4
   5   3  -7 713.425 374.165   2
   5  -3  -7 46.6248 328.317   2
  -5   3   7-45.8341 135.076   1
   5  -3  -6 34247.0 2069.26   4
   5   3  -6 33309.6 925.932   4
   5  -3  -6 32949.2 1955.86   2
   5   3  -6 33654.9 1960.72   2
  -5   3   6 31488.8 1474.23   1
  -5  -3   6 34419.1 1824.08   7
   5  -3  -5 47554.3 2349.49   4
   5  -3  -5 49174.3 2306.51   2
   5   3  -5 44228.8 2145.04   2
  -5  -3   5 42655.6 1903.20   7
  -5   3   5 47701.8 1837.48   1
   5  -3  -4 51561.1 2419.03   4
   5  -3  -4 52531.7 2354.66   2
   5   3  -4 52803.7 2249.14   2
  -5   3   4 54266.8 2008.88   1
  -5  -3   4 51998.4 1961.38   7
   5   3  -4 50684.8 2341.10   3
  -5  -3   3 67921.5 2712.47   6
   5  -3  -3 70305.9 2649.74   2
  -5   3   3 66664.2 2291.24   1
   5   3  -3 74535.0 2589.96   2
  -5  -3   3 74432.4 2161.12   7
   5   3  -3 70816.4 2684.61   3
  -5  -3   2 29891.2 1262.60   7
  -5  -3   2 30438.9 1715.83   1
   5  -3  -2 32627.8 1761.17   2
   5   3  -2 31516.0 1651.43   2
  -5   3   2 30349.0 1592.89   1
   5   3  -2 30768.5 1739.75   3
  -5  -3   2 32511.8 1877.12   6
   5  -3  -1 34443.2 1890.98   5
  -5  -3   1 34428.5 1842.47   1
   5  -3  -1 35080.8 1812.13   2
   5   3  -1 34455.5 1665.81   2
  -5   3   1 33695.2 1716.32   1
  -5  -3   1 33761.2 1206.11   7
   5   3  -1 33174.2 1770.55   3
  -5  -3   1 35386.7 1941.81   6
   5  -3   0 13765.1 1183.15   5
   5  -3   0 12049.4 1082.75   2
   5   3   0 13017.5 1015.00   2
  -5  -3   0 13349.6 1148.05   1
  -5  -3   0 12722.4 524.790   4
  -5   3   0 11667.6 1050.72   1
   5   3   0 13840.1 1143.83   3
  -5  -3   0 11874.8 613.379   7
  -5  -3   0 12969.0 1201.58   6
  -5   3  -1 667.712 345.553   1
   5   3   1 325.148 245.077   3
   5  -3   1 993.126 404.882   5
  -5  -3  -1 686.930 134.060   7
  -5  -3  -1 909.329 411.996   1
   5   3   1 855.015 288.103   2
  -5  -3  -1 608.240 178.776   4
   5  -3   2 43246.5 2055.71   5
  -5  -3  -2 45636.8 2134.36   1
  -5  -3  -2 46738.0 1499.81   4
  -5   3  -2 45501.5 2124.55   1
   5   3   2 44910.6 2043.58   3
  -5  -3  -2 42226.5 756.790   7
  -5   3  -3 2184.00 529.023   1
   5   3   3 1876.39 449.362   3
   5  -3   3 2945.85 576.750   5
  -5  -3  -3 2279.42 391.343   4
  -5  -3  -3 2482.22 564.709   1
  -5  -3  -4 13939.8 1188.88   1
  -5  -3  -4 15761.5 1082.62   4
   5  -3   4 13480.4 1169.81   5
  -5   3  -4 16366.9 1338.08   1
   5   3   4 14922.5 1238.32   3
  -5   3  -4 14068.3 463.853   3
   5  -3   5 3567.11 633.528   5
  -5   3  -5 3795.49 332.409   3
  -5  -3  -5 2757.65 525.267   4
   5   3   5 4065.91 696.318   3
  -5  -3  -5 3607.74 640.327   1
  -5   3  -5 3144.02 638.033   1
   5  -3   6 20072.5 1497.56   5
  -5  -3  -6 22137.3 1539.13   1
  -5  -3  -6 20507.8 1427.05   4
  -5   3  -6 21929.5 1616.11   1
   5   3   6 24130.8 1637.98   3
   5  -3   7 15573.7 1336.84   5
  -5  -3  -7 13356.0 1198.69   1
  -5  -3  -7 16086.0 1353.92   4
  -5   3  -7 15960.1 1394.67   1
   5   3   7 15298.1 1358.00   3
   5  -3   8 83666.7 3171.27   5
  -5  -3  -8 81625.2 2943.13   1
  -5  -3  -8 83902.8 3211.63   4
  -5   3  -8 82378.8 3206.15   1
   5   3   8 84300.0 3231.80   3
   5  -3   9 32389.4 2036.35   5
  -5  -3  -9 27849.6 1753.52   1
  -5  -3  -9 27337.9 1947.96   4
  -5   3  -9 29710.4 1987.96   1
   5   3   9 27075.3 1913.74   3
   5  -3  10 45630.0 2473.17   5
  -5  -3 -10 47427.4 2297.07   1
  -5  -3 -10 44735.0 2630.32   4
  -5   3 -10 46601.8 2517.88   1
   5   3  10 45033.7 2570.74   3
   5  -3  11 71283.1 3179.66   5
  -5  -3 -11 74853.3 2894.51   1
  -5  -3 -11 66661.8 3352.32   4
  -5   3 -11 66647.1 3045.44   1
   5   3  11 73186.8 3397.58   3
  -5  -3 -12 16370.7 1743.33   4
  -5   3 -12 14176.4 1658.68   4
  -5   3 -12 16160.8 1547.57   1
  -5   3 -13 4321.10 848.248   1
  -5  -3 -13 4711.43 1061.02   4
  -5   3 -13 4892.67 1047.05   4
  -5  -3 -14 15575.5 1872.96   4
  -5   3 -14 17580.8 1993.96   4
  -5   3 -14 16042.9 1594.72   1
  -5  -3 -15 22793.3 2362.91   4
  -5   3 -15 27858.2 2587.27   4
  -5  -3 -16 5785.62 1304.20   4
  -5   3 -16 6886.44 1453.71   4
  -5  -3 -17 24586.0 2624.17   4
  -5   3 -17 23700.2 2555.22   4
  -5  -3 -18 9701.18 1755.93   4
  -5   3 -18 13539.2 2018.23   4
  -5  -3 -19 6357.47 1471.10   4
  -5   3 -19 4113.71 1207.40   4
   5  -5 -18 9302.75 1810.95   4
  -5  -5  18 11780.8 1891.80   7
   5  -5 -18 7665.59 1524.59   2
  -5   5  18 7193.97 1481.97   7
   5   5 -18 10791.6 1802.81   2
   5  -5 -17 743.616 597.972   4
  -5  -5  17 805.536 652.680   7
  -5   5  17-328.154 462.830   7
   5  -5 -17 565.114 449.899   2
   5   5 -17-348.627 385.510   2
  -5   5  16 2915.20 884.379   7
   5  -5 -16 4888.99 1274.45   4
   5  -5 -16 3027.61 901.083   2
   5   5 -16 4516.84 1133.18   2
  -5  -5  16 3988.21 1047.67   7
   5  -5 -15 9255.22 1634.44   4
  -5   5  15 7363.43 1369.62   7
   5  -5 -15 9005.80 1470.74   2
  -5  -5  15 7954.78 1391.86   7
   5   5 -15 8122.91 1447.04   2
   5  -5 -14 3292.47 1057.84   4
  -5   5  14 5747.21 1162.36   7
  -5  -5  14 3778.46 974.808   7
   5  -5 -14 4414.41 1016.68   2
   5   5 -14 4723.58 1086.19   2
   5  -5 -13 2582.75 866.468   4
  -5  -5  13 2156.09 822.925   7
   5  -5 -13 3214.97 821.948   2
  -5   5  13 2571.59 763.657   7
   5   5 -13 1388.67 599.955   2
   5  -5 -12 14797.9 1667.48   2
   5   5 -12 16876.8 1815.85   2
   5  -5 -12 13350.2 1780.08   4
  -5  -5  12 18195.6 1868.40   7
  -5   5  12 14102.9 1669.46   7
   5  -5 -11 14002.6 1556.99   2
   5   5 -11 12174.0 1492.74   2
   5  -5 -11 12052.2 1646.79   4
  -5  -5  11 11411.1 1418.80   7
  -5   5  11 10888.2 1447.78   7
   5  -5 -10 17935.2 1932.63   4
   5  -5 -10 19977.0 1788.19   2
   5   5 -10 19914.2 1826.33   2
  -5  -5  10 19628.0 1777.21   7
   5  -5  -9 12592.0 1574.31   4
   5  -5  -9 13280.1 1399.96   2
   5   5  -9 12876.3 1410.87   2
  -5  -5   9 12066.6 1334.68   7
   5  -5  -8 12802.0 1535.95   4
   5  -5  -8 13242.6 1361.31   2
   5   5  -8 13933.7 1411.13   2
  -5  -5   8 12782.6 1302.90   7
  -5   5   8 12677.9 1016.70   1
   5   5  -8 14895.9 1652.08   3
   5  -5  -7 21657.7 1675.82   2
   5   5  -7 21675.8 1662.81   2
   5  -5  -7 19983.8 1879.52   4
  -5   5   7 20230.9 1345.61   1
  -5  -5   7 19909.1 1533.69   7
   5   5  -7 20372.6 1863.79   3
   5  -5  -6 9588.73 1102.96   2
   5   5  -6 9354.64 1056.89   2
   5  -5  -6 8189.71 1270.92   4
  -5   5   6 10414.4 997.019   1
  -5  -5   6 9380.32 996.379   7
   5   5  -6 9371.89 1250.34   3
  -5   5   5 1909.88 483.878   1
   5   5  -5 3254.11 779.589   3
   5  -5  -5 945.500 505.037   4
   5  -5  -5 1330.02 402.726   2
   5   5  -5 2716.55 585.952   2
  -5  -5   5 1769.89 450.423   7
   5  -5  -4 133188. 4377.49   5
   5  -5  -4 141420. 3863.27   2
   5   5  -4 137944. 3652.66   2
  -5   5   4 131101. 3683.69   1
  -5  -5   4 139258. 3312.19   7
   5   5  -4 136470. 4483.35   3
   5  -5  -3 37664.2 2323.41   5
   5  -5  -3 41618.2 2069.97   2
   5   5  -3 38580.5 1865.26   2
  -5   5   3 38124.2 1708.02   3
  -5   5   3 37552.1 2029.68   1
  -5  -5   3 40077.0 1612.81   7
   5   5  -3 36946.9 2310.94   3
   5  -5  -2 10342.8 1232.92   5
   5  -5  -2 10241.8 1013.56   2
   5   5  -2 11109.6 963.897   2
  -5  -5   2 10130.9 750.290   7
  -5   5   2 10252.8 835.472   3
  -5   5   2 10702.1 1151.39   1
   5   5  -2 9803.61 1196.57   3
  -5  -5   2 9097.46 1228.11   6
  -5   5   1-143.401 338.374   1
   5   5  -1 263.725 316.635   3
   5  -5  -1 758.241 492.143   5
   5   5  -1-158.016 177.308   2
  -5  -5   1 117.707 112.023   7
  -5   5   1-157.006 142.963   3
  -5  -5   1 360.082 350.742   6
   5   5   0 7243.97 1050.17   3
  -5   5   0 7167.11 975.758   1
   5  -5   0 7850.57 1099.19   5
  -5  -5   0 7245.50 495.703   4
   5   5   0 8313.35 777.955   2
  -5   5   0 8148.39 645.487   3
  -5  -5   0 7241.76 1090.62   6
  -5  -5  -1 518.859 473.025   6
  -5   5  -1 129.686 305.574   1
   5   5   1 262.725 321.497   3
   5  -5   1 826.895 453.011   5
  -5  -5  -1 623.944 199.494   4
  -5   5  -1 744.835 190.149   3
   5   5   2 220.334 275.047   3
  -5   5  -2 539.690 172.364   3
  -5   5  -2 524.516 424.872   1
  -5  -5  -2 405.655 198.332   4
   5  -5   2 667.232 412.931   5
  -5   5  -3 1126.55 473.738   1
   5  -5   3 765.151 411.299   5
  -5   5  -3 857.218 211.378   3
  -5  -5  -3 413.637 197.108   4
   5   5   3 436.620 238.791   3
   5  -5   4 44224.2 2502.51   5
  -5  -5  -4 48076.3 1997.10   4
  -5   5  -4 46486.1 2529.46   1
   5   5   4 45840.9 2540.55   3
  -5   5  -4 48581.8 1490.19   3
   5   5   5 6359.74 992.775   3
   5  -5   5 7851.48 1102.97   5
  -5   5  -5 7437.96 1064.19   1
  -5  -5  -5 8052.87 903.392   4
   5  -5   6 5155.64 892.972   5
  -5  -5  -6 4980.52 761.035   4
  -5   5  -6 5294.76 932.236   1
   5   5   6 4965.70 905.185   3
   5  -5   7 828.214 478.299   5
  -5  -5  -7 275.695 315.034   4
  -5   5  -7 692.378 451.724   1
   5   5   7 1188.22 490.736   3
   5  -5   8-11.2215 344.825   5
  -5   5  -8-3.67140 325.242   1
  -5  -5  -8 81.7852 281.173   4
   5   5   8 410.699 376.815   3
   5  -5   9 1575.68 578.733   5
  -5   5  -9 2224.96 657.679   1
  -5  -5  -9 1986.30 612.350   4
   5   5   9 1810.32 621.586   3
   5  -5  10 25772.9 2142.80   5
  -5  -5 -10 25509.6 2067.05   4
   5   5  10 23130.5 2072.84   3
  -5   5 -10 22796.4 1983.29   1
  -5   5 -11 8265.96 1221.87   1
   5  -5  11 7951.70 1244.53   5
  -5  -5 -11 6166.83 1118.61   4
   5   5  11 8858.54 1324.89   3
   5  -5  12 12362.1 1580.72   5
  -5  -5 -12 12422.9 1583.75   4
  -5   5 -12 14817.0 1633.73   1
   5   5  12 15512.1 1831.73   3
  -5  -5 -13 716.897 605.977   4
   5   5  13 1725.23 740.583   3
  -5   5 -13 613.417 450.763   1
  -5  -5 -14 3781.31 1013.82   4
  -5   5 -14 3611.32 871.666   1
  -5   5 -14 3535.75 1033.17   4
  -5  -5 -15 1904.74 846.295   4
  -5   5 -15 2059.17 789.155   4
  -5  -5 -16 22064.0 2454.61   4
  -5   5 -16 22101.4 2452.98   4
  -5  -5 -17 3372.45 1221.70   4
  -5   5 -17 3054.51 1055.76   4
  -5  -5 -18 14118.0 2093.58   4
  -5   5 -18 14041.8 2141.38   4
  -5  -7  16 3242.43 1070.41   7
   5   7 -16 3217.47 1070.74   3
   5  -7 -16 3758.59 1205.90   4
  -5   7  16 3017.50 886.713   7
   5   7 -15 555.490 612.799   3
   5  -7 -15-41.9876 506.966   4
  -5  -7  15-165.098 452.278   7
  -5   7  15-899.749 642.183   7
   5   7 -14 9610.63 1702.85   3
   5  -7 -14 10456.5 1826.41   4
  -5   7  14 8619.89 1443.83   7
   5   7 -14 8876.75 1465.69   2
  -5  -7  14 9708.27 1553.30   7
   5  -7 -13 2460.12 850.831   5
   5   7 -13 3734.07 1062.14   3
   5  -7 -13 3949.25 1143.36   4
  -5  -7  13 4288.03 1053.29   7
  -5   7  13 5131.66 1092.17   7
   5   7 -12 9207.99 1584.98   3
   5  -7 -12 11682.2 1653.39   5
   5   7 -12 13801.9 1666.72   2
   5  -7 -12 13142.3 1960.01   4
  -5  -7  12 10508.0 1520.31   7
  -5   7  12 11147.2 1551.61   7
  -5   7  11 980.253 502.294   7
   5   7 -11 816.931 618.263   3
   5   7 -11 1048.88 531.081   2
   5  -7 -11 1165.75 585.785   5
   5  -7 -11 1254.59 738.958   4
  -5  -7  11 1014.20 594.329   7
   5  -7 -10 42011.2 2990.77   5
   5  -7 -10 38520.7 3137.63   4
   5   7 -10 39756.2 2596.43   2
  -5  -7  10 41477.8 2708.12   7
   5   7 -10 37921.9 3047.84   3
   5   7  -9 5055.40 1114.70   3
   5  -7  -9 5081.14 1073.74   5
   5  -7  -9 3705.14 1005.77   4
  -5  -7   9 6173.96 1045.81   7
  -5  -7   8 4538.91 879.952   7
   5   7  -8 3599.89 979.185   3
   5  -7  -8 1972.09 698.818   5
   5   7  -7 492.289 498.465   3
   5  -7  -7 1388.68 605.699   5
   5  -7  -7 586.835 564.713   4
  -5   7   7 1375.48 445.319   1
  -5  -7   7 806.957 425.404   7
   5   7  -6 7148.33 1272.72   3
   5  -7  -6 10001.7 1397.65   5
  -5   7   6 9654.81 1181.80   3
  -5   7   6 8606.56 1084.36   1
  -5  -7   6 9838.55 1086.47   7
   5   7  -5 304.217 317.216   3
   5  -7  -5 142.449 319.087   5
  -5   7   5 4.26440 202.751   1
  -5   7   5-311.379 312.873   3
   5  -7  -4 17116.6 1763.68   5
   5  -7  -4 21532.4 1486.79   2
  -5   7   4 17821.8 1468.70   3
  -5   7   4 19454.0 1681.01   1
   5   7  -4 20323.5 2000.38   3
  -5   7   3 1322.27 443.720   3
   5  -7  -3 1775.00 650.143   5
   5  -7  -3 1464.18 413.096   2
  -5   7   3 2091.46 633.068   1
   5   7  -3 2026.94 684.358   3
  -5   7   2 31914.9 2229.91   1
   5  -7  -2 32438.5 2403.08   5
  -5   7   2 36125.3 1930.56   3
   5   7  -2 35729.2 2614.24   3
  -5   7   1 710.835 310.285   3
   5   7  -1 617.278 511.437   3
  -5   7   1 609.585 396.749   1
   5  -7  -1 643.498 416.864   5
  -5  -7   1 1330.48 599.248   6
   5   7   0 9592.95 1381.14   3
   5  -7   0 9407.37 1294.97   5
  -5   7   0 9135.44 916.852   3
  -5   7   0 10760.7 1346.50   1
  -5  -7   0 9785.88 1428.05   6
   5   7   1-485.549 425.267   3
   5  -7   1-98.0490 329.415   5
  -5   7  -1 15.2487 390.713   1
  -5  -7  -1 22.7899 356.273   6
   5  -7   2 11650.1 1463.48   5
   5   7   2 9291.05 1350.53   3
  -5  -7  -2 14943.7 1759.65   6
  -5   7  -2 14769.6 1616.74   1
  -5  -7  -3 439.511 491.147   6
  -5   7  -3-5.38323 404.133   1
   5  -7   3 57.7607 395.000   5
  -5  -7  -3 511.262 259.082   4
   5   7   3 379.989 400.044   3
   5  -7   4 40.3070 400.361   5
  -5  -7  -4 107.375 213.330   4
  -5  -7  -4-439.102 421.901   6
  -5   7  -4 131.591 360.780   1
   5   7   4 814.153 475.438   3
   5  -7   5 2220.73 735.739   5
  -5  -7  -5 2314.25 574.119   4
  -5   7  -5 3148.41 863.926   1
   5   7   5 3229.11 819.328   3
   5  -7   6 249.216 382.464   5
  -5  -7  -6 218.146 284.511   4
  -5   7  -6-911.708 551.318   1
   5   7   6-432.996 406.694   3
   5   7   7 527.052 411.686   3
   5  -7   7-248.124 400.157   5
  -5   7  -7-179.119 390.582   1
  -5  -7  -7 422.840 425.287   4
  -5   7  -8 2571.41 810.343   1
  -5  -7  -8 3787.85 824.903   4
   5   7   8 3662.99 899.680   3
   5  -7   9 311.578 451.167   5
   5   7   9 764.544 592.864   3
  -5  -7  -9-400.254 358.325   4
  -5   7  -9 9.67125 282.436   1
   5  -7  10 4739.10 1094.39   5
  -5  -7 -10 5450.45 1077.25   4
   5   7  10 5408.08 1152.68   3
  -5   7 -10 3568.81 944.800   1
   5  -7  11 6781.57 1359.45   5
  -5   7 -11 4529.11 1062.54   1
  -5  -7 -11 5672.34 1128.79   4
   5   7  11 6842.30 1294.12   3
   5  -7  12 7249.85 1375.89   5
   5   7  12 5895.98 1253.98   3
  -5   7 -12 9237.19 1464.69   1
  -5  -7 -12 6343.49 1239.56   4
  -5   7 -13 9.01778 253.457   1
  -5  -7 -13 382.010 391.346   4
   5   7  13 625.117 512.388   3
  -5  -7 -14 1610.37 711.819   4
   5   7  14 406.248 541.362   3
  -5  -7 -15-2.17327 356.224   4
  -5   7 -15 1092.99 724.117   4
  -5  -7 -16 13357.6 2027.37   4
  -5   7 -16 11719.0 1868.73   4
   5   9 -13 353.135 610.155   3
   5  -9 -13 1049.94 693.298   4
   5   9 -12 9251.07 1754.78   3
   5  -9 -12 12063.1 1795.98   5
   5  -9 -12 11224.7 2013.27   4
   5   9 -11 14342.8 2105.95   3
   5  -9 -11 9324.37 1579.08   5
  -5   9  11 12639.4 1685.71   7
   5   9 -10 9010.01 1678.64   3
   5  -9 -10 7007.53 1357.67   5
   5  -9 -10 9581.33 1781.73   4
   5   9  -9 3610.33 1073.50   3
   5  -9  -9 2963.31 966.426   5
   5   9  -8 2196.85 872.896   3
   5  -9  -8 3369.77 939.478   5
   5  -9  -7 14993.0 1891.51   5
   5   9  -7 12294.4 1833.76   3
  -5   9   7 16072.1 1798.35   3
   5  -9  -6 16396.0 1975.36   5
  -5   9   6 15943.5 1705.47   3
  -5   9   6 14039.4 1591.10   1
   5   9  -6 18447.7 2244.48   3
   5   9  -5 1.98104 458.578   3
   5  -9  -5 1594.31 714.662   5
  -5   9   5 589.487 432.089   1
   5   9  -4 4976.95 1174.40   3
   5  -9  -4 6394.16 1237.91   5
  -5   9   4 5611.75 1056.34   1
   5  -9  -3 17263.9 1986.06   5
  -5   9   3 15779.4 1771.69   1
   5   9  -3 16778.9 2051.67   3
   5   9  -2 3492.97 940.104   3
   5  -9  -2 4451.83 1041.71   5
  -5   9   2 4225.11 971.309   1
   5   9  -1 972.725 571.958   3
   5  -9  -1 1757.81 734.341   5
  -5   9   1 3217.71 865.453   1
   5   9   0-798.491 528.749   3
   5  -9   0-33.1180 340.456   5
  -5   9   0 382.806 487.985   1
  -5  -9   0-480.822 460.491   6
   5   9   1 87.0800 382.210   3
  -5  -9  -1 343.081 472.003   6
   5  -9   1-162.310 409.850   5
  -5   9  -1 11.6228 292.501   1
   5   9   2 1664.07 718.761   3
   5  -9   2 1919.09 808.419   5
  -5   9  -2 1532.61 672.105   1
  -5  -9  -2 326.745 504.863   6
   5  -9   3 398.592 461.220   5
  -5   9  -3-130.449 343.009   1
  -5  -9  -3 599.093 552.713   6
   5   9   3-581.130 539.073   3
   5  -9   4 1169.99 643.843   5
  -5   9  -4 1807.57 749.977   1
   5   9   4 1703.97 728.685   3
  -5  -9  -4 659.718 565.588   6
  -5   9  -5 303.654 374.928   1
   5  -9   5 280.368 472.741   5
  -5  -9  -5 602.656 506.488   6
   5   9   5 1115.67 707.326   3
  -5  -9  -6 2071.70 883.633   6
   5  -9   6 1656.41 808.431   5
  -5   9  -6 1737.51 750.990   1
   5   9   6 2479.57 860.764   3
  -5  -9  -7-2.18383 360.036   6
  -5   9  -7-548.716 548.536   1
   5   9   7 161.147 358.449   3
  -5  -9  -8 15398.5 2107.75   6
   5  -9   8 11758.1 1802.35   5
   5   9   8 15367.6 2076.37   3
  -5   9  -8 11147.0 1743.59   1
  -5  -9  -9 7903.81 1558.96   6
  -5   9  -9 5820.38 1265.07   1
   5   9   9 7540.12 1494.86   3
   5  -9   9 8737.41 1573.02   5
   5  -9  10 7561.98 1522.39   5
   5   9  10 6325.27 1365.22   3
  -5   9 -10 8025.99 1531.19   1
   5   9  11 2028.99 900.509   3
   5  -9  11 1909.22 836.295   5
  -5   9 -11 1844.31 806.908   1
   5  -9  12 3124.93 1039.72   5
  -5   9 -12 2389.09 838.109   1
   5   9  12 2787.35 959.810   3
  -5   9 -13-416.198 489.117   1
   5   9  13 1094.33 694.005   3
   5  11  -9 2536.22 983.890   3
   5 -11  -9 293.898 522.023   5
   5  11  -8 595.754 622.538   3
   5 -11  -8 1083.09 609.304   5
   5  11  -7 2189.57 879.284   3
   5 -11  -7-55.9690 257.564   5
   5  11  -6 334.838 506.203   3
   5 -11  -6 843.102 581.629   5
   5  11  -5 2486.89 983.518   3
  -5  11   5 2448.02 782.806   1
   5 -11  -4-396.753 496.685   5
  -5  11   4 1027.50 608.613   1
   5  11  -3 950.617 629.661   3
   5 -11  -3 988.852 637.178   5
  -5  11   3 816.111 557.008   1
   5  11  -2 1922.08 885.208   3
  -5  11   2 1655.41 647.156   1
   5 -11  -2 683.066 524.471   5
   5  11  -1 6101.10 1432.61   3
   5 -11  -1 6596.44 1381.55   5
  -5  11   1 7184.52 1388.62   1
   5  11   0 3681.69 1066.38   3
   5 -11   0 2414.18 906.973   5
  -5  11   0 2952.64 975.962   1
   5 -11   1 299.523 528.476   5
  -5  11  -1 611.162 512.866   1
   5  11   1-96.0814 481.000   3
   5 -11   2 4984.02 1280.13   5
  -5  11  -2 5924.43 1295.65   1
   5  11   2 4782.28 1231.27   3
   5 -11   3 174.078 424.101   5
  -5  11  -3 473.638 418.827   1
  -5 -11  -3 242.080 523.689   6
   5  11   3 323.684 475.507   3
   5 -11   4-136.014 505.247   5
   5  11   4 50.2024 442.177   3
  -5 -11  -4-91.2437 349.493   6
   5  11   5 2050.19 860.548   3
   5 -11   5 1172.61 648.362   5
  -5  11  -5 135.507 452.949   1
  -5 -11  -5 1358.65 764.431   6
   5 -11   6 2445.39 997.546   5
   5  11   6 2090.97 870.634   3
  -5  11  -6 1627.04 721.215   1
  -5 -11  -6 2888.89 1032.46   6
   5 -11   7-155.411 488.276   5
  -5  11  -7-382.989 485.616   1
   5  11   7 1236.07 700.014   3
  -5 -11  -7 689.751 498.267   6
   5 -11   8 3361.39 1176.54   5
  -5 -11  -8 1672.37 863.673   6
  -5  11  -8 3756.41 1105.07   1
   5  11   8 5355.50 1336.43   3
   6   0 -19 661.243 582.718   2
  -6   0  19 141.251 387.495   7
   6   0 -18 5369.39 1363.69   2
  -6   0  18 4058.46 1159.22   7
  -6   0  17 247.935 414.076   7
   6   0 -17 224.834 412.402   2
  -6   0  16 1880.09 820.307   7
   6   0 -16 1107.05 577.674   4
   6   0 -16 3439.12 969.587   2
   6   0 -15-368.356 403.952   2
   6   0 -15 5.71364 265.940   4
  -6   0  15-612.879 504.323   7
   6   0 -14 13327.5 1513.55   4
  -6   0  14 9916.54 1468.32   7
   6   0 -14 9946.06 1517.59   2
  -6   0  13 1.51164 420.575   7
   6   0 -13-713.593 501.836   2
   6   0 -13-304.249 283.745   4
   6   0 -12 12252.5 1329.37   4
   6   0 -12 13698.8 1668.62   2
  -6   0  12 15335.3 1691.24   7
   6   0 -11 343.795 289.334   4
   6   0 -11-517.057 452.469   2
  -6   0  11 288.595 400.297   7
  -6   0  10 2193.68 628.897   7
   6   0 -10 1396.21 445.353   4
   6   0 -10 2481.03 756.883   2
  -6   0   9 79.9613 368.986   7
   6   0  -9 788.612 339.001   4
   6   0  -9-44.8246 317.437   2
  -6   0   8-235.859 163.195   1
   6   0  -8 212.999 274.651   4
   6   0  -8-5.63975 312.592   2
  -6   0   8-225.342 393.880   7
   6   0  -7 77.0016 228.277   4
   6   0  -7 354.745 417.838   2
  -6   0   7 475.206 402.506   7
  -6   0   7 38.2754 128.079   1
   6   0  -6 36863.1 1695.03   4
  -6   0   6 37686.6 1693.35   1
   6   0  -6 37805.8 2217.12   2
  -6   0   6 37919.8 2046.46   7
  -6   0   5-47.3151 177.776   1
   6   0  -5 86.4787 171.846   4
   6   0  -5-201.652 377.124   2
   6   0  -4 73372.1 2929.61   2
  -6   0   4 69447.2 2370.94   1
  -6   0   3 38.9622 274.658   1
   6   0  -3 59.1276 295.972   2
   6   0  -2 100295. 3297.78   2
  -6   0   2 97741.9 2917.78   1
  -6   0   2 104628. 2451.14   6
   6   0  -1-24.8726 117.852   3
  -6   0   1 43.3861 313.367   1
   6   0  -1 186.890 319.211   2
  -6   0   0 350291. 5661.39   1
   6   0   0 343183. 3891.90   3
   6   0   1 23.4208 97.0652   3
  -6   0  -1 427.441 390.623   1
  -6   0  -2 42079.0 2031.98   1
   6   0   2 45802.3 1322.30   3
   6   0   3 13.7011 134.260   5
  -6   0  -3 383.335 368.248   1
   6   0   3 50.4356 90.7016   3
   6   0   4 74119.3 2068.15   5
  -6   0  -4 74686.3 2812.56   1
   6   0   4 78194.5 1866.12   3
   6   0   5 148.285 139.608   5
  -6   0  -5-52.2309 345.462   1
   6   0   5 212.989 159.798   3
   6   0   6 251741. 3762.50   5
  -6   0  -6 244746. 5210.17   1
   6   0   7 49.9767 134.177   5
  -6   0  -7-174.522 317.315   1
   6   0   8 150204. 3019.37   5
  -6   0  -8 139238. 4243.15   4
  -6   0  -8 143409. 4140.91   1
  -6   0  -9 364.769 386.436   1
  -6   0  -9 210.831 338.285   4
  -6   0 -10 49567.3 2808.32   4
  -6   0 -10 47940.7 2481.06   1
  -6   0 -11 96.0867 241.404   1
  -6   0 -11 97.0246 406.417   4
  -6   0 -12 36991.4 2629.68   4
  -6   0 -12 40388.8 2358.04   1
  -6   0 -13 449.971 400.707   1
  -6   0 -13 556.028 428.550   4
  -6   0 -14 3320.84 923.644   4
  -6   0 -15 831.590 606.319   4
  -6   0 -16 28246.3 2727.71   4
  -6   0 -17 45.3468 551.879   4
  -6   0 -18 1939.84 915.534   4
  -6   0 -19-1009.73 700.022   4
   6  -2 -19 470.997 560.830   4
  -6   2  19 913.837 704.214   7
  -6  -2  19-788.494 604.387   7
   6  -2 -19 961.014 700.327   2
   6   2 -19-467.170 447.608   2
   6  -2 -18 3561.50 1004.69   4
  -6  -2  18 8968.38 1613.82   7
   6  -2 -18 5312.45 1316.60   2
   6   2 -18 7648.79 1542.03   2
  -6   2  18 6728.65 1397.11   7
  -6   2  17 559.152 473.107   7
   6  -2 -17 484.920 476.265   4
   6  -2 -17-532.269 475.209   2
  -6  -2  17 248.778 445.571   7
   6   2 -17-68.6620 345.491   2
  -6  -2  16 8376.15 1487.57   7
   6  -2 -16 10825.3 1611.38   4
  -6   2  16 7146.20 1368.55   7
   6  -2 -16 6410.09 1315.92   2
   6   2 -16 7039.27 1380.35   2
   6  -2 -15 406.463 417.178   4
  -6  -2  15 541.628 527.349   7
  -6   2  15 472.310 393.706   7
   6  -2 -15-308.430 437.977   2
   6   2 -15 220.528 404.970   2
   6   2 -14 16615.8 1955.70   2
   6  -2 -14 10621.8 1528.06   4
   6  -2 -14 12399.1 1698.15   2
  -6  -2  14 13509.8 1712.37   7
  -6   2  14 12823.4 1700.56   7
  -6   2  13 10326.9 1483.15   7
   6  -2 -13 10175.1 1405.96   4
   6  -2 -13 9480.05 1478.46   2
  -6  -2  13 11015.3 1486.52   7
   6   2 -13 10833.0 1531.95   2
   6  -2 -12 23363.4 2039.61   4
   6  -2 -12 22502.0 2114.97   2
   6   2 -12 22040.6 2124.74   2
  -6  -2  12 21062.7 1963.05   7
  -6   2  12 22714.1 2092.96   7
  -6  -2  11 3502.29 852.008   7
  -6   2  11 2766.65 770.917   7
   6  -2 -11 4100.44 874.483   4
   6  -2 -11 2218.87 743.455   2
   6   2 -11 2222.85 757.535   2
  -6   2  10 10631.7 1375.45   7
   6  -2 -10 10431.7 1274.99   4
   6   2 -10 11403.0 1012.79   4
   6  -2 -10 12191.2 1474.64   2
   6   2 -10 9944.52 1363.73   2
  -6  -2  10 10781.2 1328.82   7
   6  -2  -9 16427.9 1543.82   4
   6   2  -9 17378.2 1146.48   4
  -6   2   9 16262.1 963.607   1
   6  -2  -9 15056.4 1575.72   2
   6   2  -9 16586.8 1642.20   2
  -6  -2   9 16037.5 1525.47   7
  -6   2   9 14811.9 1514.99   7
   6   2  -8 6631.32 664.054   4
   6  -2  -8 6062.56 916.512   4
  -6   2   8 5228.53 605.589   1
   6   2  -8 5669.63 951.898   2
   6  -2  -8 6425.00 1028.50   2
  -6  -2   8 6645.91 993.061   7
   6  -2  -7 1238.53 464.546   4
   6   2  -7 1585.33 299.993   4
  -6   2   7 1122.57 313.845   1
   6  -2  -7 1371.25 551.799   2
   6   2  -7 772.335 410.296   2
  -6  -2   7 733.878 390.767   7
   6   2  -6-59.4000 106.752   4
   6  -2  -6-42.1602 318.076   4
  -6   2   6-20.0812 165.021   1
  -6  -2   6-129.073 271.364   7
   6  -2  -6 571.644 420.030   2
   6   2  -6 210.957 343.727   2
   6  -2  -5 24758.1 1664.77   4
  -6  -2   5 25550.8 1567.33   1
   6  -2  -5 25396.6 1796.34   2
   6   2  -5 24580.1 1730.55   2
  -6   2   5 24621.7 1401.21   1
  -6  -2   5 26810.7 1599.68   7
   6  -2  -4 359.011 318.397   2
   6   2  -4 471.882 291.936   2
  -6  -2   4 196.851 255.442   1
  -6   2   4 266.659 239.442   1
  -6  -2   4 417.980 261.392   7
  -6  -2   3 51427.9 2248.11   6
  -6  -2   3 46910.5 1881.81   7
   6  -2  -3 50476.7 2420.09   2
  -6  -2   3 45227.0 2109.25   1
   6   2  -3 56447.6 2505.27   2
  -6   2   3 48056.3 2050.44   1
   6   2  -3 51590.7 2213.44   3
   6  -2  -2 31600.3 1882.63   2
   6   2  -2 34582.5 1907.29   2
  -6  -2   2 30742.5 1743.37   1
  -6   2   2 30409.0 1670.36   1
  -6  -2   2 31872.2 1466.32   7
   6   2  -2 31415.5 1679.65   3
  -6  -2   2 31190.5 1742.18   6
   6   2  -1 8529.18 936.383   2
  -6  -2   1 6485.08 857.723   1
  -6   2   1 6706.12 817.124   1
   6  -2  -1 6438.92 887.885   2
   6   2  -1 6453.13 759.696   3
  -6  -2   1 7327.64 870.443   6
   6   2   0 144342. 3454.18   3
   6  -2   0 144477. 3937.00   2
   6   2   0 149174. 3815.75   2
  -6  -2   0 145622. 3824.52   1
  -6   2   0 139846. 3667.49   1
  -6  -2  -1 6323.76 838.544   1
   6  -2   1 5777.39 764.620   5
   6  -2   1 7618.09 951.841   2
  -6  -2  -1 7272.38 592.604   4
   6   2   1 6186.20 799.583   2
  -6   2  -1 7440.01 906.308   1
   6   2   1 7075.12 765.743   3
   6  -2   2 21667.4 1433.32   5
  -6  -2  -2 24830.3 1207.11   4
  -6  -2  -2 24728.3 1604.17   1
  -6   2  -2 23856.0 1597.07   1
   6   2   2 22577.1 1350.20   3
  -6  -2  -3 5934.01 829.729   1
   6  -2   3 5139.95 702.795   5
  -6   2  -3 4836.66 779.894   1
  -6  -2  -3 5032.10 593.787   4
   6   2   3 5619.01 692.605   3
   6  -2   4 19079.8 1333.72   5
   6   2   4 16787.1 603.582   5
  -6  -2  -4 18260.8 1198.38   4
  -6  -2  -4 17293.3 1395.06   1
  -6   2  -4 16580.7 1389.40   1
   6   2   4 19161.5 1281.18   3
   6  -2   5 38441.2 1899.09   5
  -6  -2  -5 39184.7 1878.04   4
  -6  -2  -5 41155.6 2151.92   1
  -6   2  -5 38026.8 2105.29   1
   6   2   5 41654.5 1928.25   3
   6  -2   6 97416.6 3065.38   5
  -6  -2  -6 97274.7 3142.94   4
  -6  -2  -6 92597.5 3241.94   1
  -6   2  -6 98658.2 3455.51   1
   6   2   6 100679. 3099.32   3
   6  -2   7 91126.0 3015.97   5
  -6  -2  -7 89304.4 3192.91   4
  -6  -2  -7 87736.7 3188.70   1
  -6   2  -7 85383.3 3294.90   1
   6   2   7 93106.3 3087.61   3
   6  -2   8 71754.2 2741.68   5
  -6  -2  -8 70471.5 2995.17   4
  -6  -2  -8 68408.0 2849.65   1
  -6   2  -8 69194.7 3017.85   1
   6   2   8 69595.8 2789.23   3
   6  -2   9 65543.3 2689.65   5
  -6  -2  -9 63324.0 2979.23   4
  -6  -2  -9 65957.7 2821.22   1
  -6   2  -9 64339.0 2959.65   1
   6   2   9 65797.7 2823.15   3
   6  -2  10 33262.2 1967.45   5
  -6  -2 -10 29623.4 2174.68   4
  -6  -2 -10 35433.9 2086.44   1
  -6   2 -10 29824.2 2068.00   1
   6   2  10 31322.4 2047.15   3
  -6  -2 -11 39989.0 2621.07   4
  -6  -2 -11 38947.9 2206.43   1
  -6   2 -11 39297.2 2683.63   4
  -6   2 -11 40229.8 2431.57   1
  -6  -2 -12 15719.9 1420.54   1
  -6   2 -12 12319.9 1597.35   4
  -6   2 -12 11841.1 1355.97   1
  -6  -2 -12 10568.5 1461.45   4
  -6   2 -13 11384.1 1371.94   1
  -6  -2 -13 12400.2 1848.58   4
  -6   2 -13 11904.2 1641.77   4
  -6  -2 -14 18907.5 2080.68   4
  -6   2 -14 19018.0 2108.50   4
  -6  -2 -15 6964.00 1389.98   4
  -6   2 -15 7410.58 1421.75   4
  -6  -2 -16 16203.5 2097.13   4
  -6   2 -16 14227.0 1954.58   4
  -6  -2 -17 17625.9 2260.10   4
  -6   2 -17 17488.3 2273.23   4
  -6  -2 -18 2814.17 1041.46   4
  -6   2 -18 3674.19 1166.14   4
  -6  -2 -19 868.655 655.062   4
  -6   2 -19 1808.03 928.229   4
   6  -4 -18 4131.62 1177.83   4
  -6  -4  18 7131.22 1490.10   7
  -6   4  18 3439.44 1056.76   7
   6  -4 -18 4218.98 1133.68   2
   6   4 -18 4665.92 1340.46   2
   6  -4 -17 576.675 498.393   4
   6  -4 -17 194.833 379.638   2
  -6  -4  17-911.211 638.885   7
  -6   4  17 497.268 669.607   7
   6   4 -17-441.283 533.480   2
   6  -4 -16 2273.88 828.654   2
   6  -4 -16 2991.85 1014.25   4
  -6  -4  16 4464.82 1133.76   7
  -6   4  16 3469.88 1041.81   7
   6   4 -16 3268.78 1039.38   2
   6  -4 -15 14924.8 1930.74   2
   6  -4 -15 15642.7 2045.10   4
  -6   4  15 14210.4 1887.07   7
  -6  -4  15 15607.4 1969.97   7
   6   4 -15 13153.8 1866.13   2
   6  -4 -14 4413.74 1051.37   4
  -6  -4  14 4813.48 1072.32   7
   6  -4 -14 4459.37 1037.36   2
  -6   4  14 4431.43 1093.56   7
   6   4 -14 5361.62 1214.48   2
  -6   4  13 8089.78 1336.46   7
   6  -4 -13 5967.07 1160.83   2
  -6  -4  13 5868.41 1171.78   7
   6  -4 -13 7463.13 1380.27   4
   6   4 -13 8827.41 1413.43   2
  -6  -4  12 18639.0 1898.21   7
   6  -4 -12 19573.2 2071.57   4
   6  -4 -12 16971.8 1850.79   2
   6   4 -12 18861.5 1979.57   2
  -6   4  12 19647.9 2028.53   7
   6  -4 -11 12803.9 1643.61   4
   6  -4 -11 14452.2 1650.63   2
   6   4 -11 12533.9 1583.61   2
  -6  -4  11 12402.6 1487.75   7
  -6   4  11 11561.1 1512.52   7
   6  -4 -10 11996.4 1460.99   2
   6   4 -10 11172.3 1434.17   2
   6  -4 -10 10066.0 1424.45   4
  -6  -4  10 8907.30 1203.45   7
  -6   4  10 10202.8 1389.46   7
  -6  -4   9 3306.08 736.441   7
   6  -4  -9 4813.43 972.255   4
   6  -4  -9 3191.26 759.483   2
   6   4  -9 4020.28 853.056   2
   6  -4  -8 1286.52 604.838   4
   6  -4  -8 790.917 455.123   2
  -6  -4   8 747.067 395.461   7
   6   4  -8 981.863 462.901   2
  -6   4   8 1220.30 330.578   1
  -6   4   7 985.940 307.044   1
   6  -4  -7 1051.48 574.243   4
   6  -4  -7 1660.33 534.551   2
   6   4  -7 1319.83 511.175   2
  -6  -4   7 2068.01 505.615   7
   6  -4  -6 31817.9 2321.90   4
   6  -4  -6 37876.3 2302.78   2
   6   4  -6 30722.3 2004.83   2
  -6   4   6 32692.4 1718.31   1
  -6  -4   6 31893.7 1808.03   7
   6   4  -6 31661.5 2201.91   3
   6   4  -5 2801.43 693.925   3
  -6   4   5 2744.90 537.409   1
   6  -4  -5 2300.18 589.587   2
   6   4  -5 2988.94 622.639   2
  -6  -4   5 2376.88 517.520   7
   6   4  -4 215.915 268.944   3
  -6   4   4 641.720 326.780   1
   6  -4  -4 75.2611 265.687   2
   6   4  -4 44.6759 242.063   2
  -6  -4   4 585.588 280.762   7
   6   4  -3 5701.41 905.249   3
   6  -4  -3 5857.91 847.860   2
   6   4  -3 5855.64 823.219   2
  -6   4   3 6160.75 839.318   1
  -6  -4   3 6537.27 680.549   7
  -6  -4   3 4675.92 833.667   6
   6   4  -2 324.766 301.286   3
   6  -4  -2-45.9503 297.376   5
   6  -4  -2 262.062 285.278   2
   6   4  -2-137.435 219.373   2
  -6   4   2-56.7713 277.798   1
  -6  -4   2 88.6412 163.362   7
  -6  -4   2 103.534 273.644   6
   6  -4  -1 30266.2 2026.58   5
   6  -4  -1 31300.3 1900.19   2
   6   4  -1 34200.9 1825.02   2
  -6   4   1 30163.5 1857.50   1
  -6  -4   1 33456.6 1216.20   7
   6   4  -1 29336.3 1919.19   3
  -6  -4   1 31487.4 2105.02   6
  -6   4   0 1706.83 544.884   1
  -6  -4   0 2566.50 675.133   6
   6   4   0 1541.09 496.260   3
   6  -4   0 2043.84 559.906   5
  -6  -4   0 1687.52 568.804   1
  -6  -4   0 2192.33 205.943   4
   6  -4   0 1166.10 415.386   2
   6   4   0 1908.27 465.673   2
  -6  -4   0 2014.71 257.351   7
   6  -4   1 46316.2 2470.30   5
   6   4   1 54030.2 2229.25   2
  -6  -4  -1 51200.5 2559.61   1
  -6  -4  -1 52403.6 1398.83   4
  -6   4  -1 49784.9 2483.45   1
  -6  -4  -1 48311.0 851.170   7
   6   4   1 50873.6 2500.20   3
  -6  -4  -1 52021.6 2743.89   6
   6   4   2 5588.54 839.417   3
  -6   4  -2 6832.14 958.815   1
   6  -4   2 6490.40 957.925   5
  -6  -4  -2 5829.15 566.387   4
  -6  -4  -2 4698.27 827.879   1
   6  -4   3 21825.4 1694.30   5
  -6  -4  -3 22976.9 1708.75   1
  -6  -4  -3 21268.3 1215.51   4
  -6   4  -3 22195.9 1707.57   1
   6   4   3 23292.7 1710.03   3
  -6   4  -4 624.561 443.550   1
   6  -4   4 332.506 312.168   5
  -6  -4  -4 604.134 252.761   4
  -6  -4  -4 564.216 322.475   1
   6   4   4 350.622 266.682   3
   6  -4   5 11085.4 1232.11   5
  -6  -4  -5 10267.4 1192.70   1
  -6  -4  -5 11555.2 1061.23   4
  -6   4  -5 11876.9 1307.39   1
   6   4   5 11300.8 1222.31   3
   6  -4   6 7989.87 1080.33   5
  -6  -4  -6 8986.92 1130.02   1
  -6  -4  -6 8603.32 981.978   4
  -6   4  -6 7755.85 1099.47   1
   6   4   6 8046.69 1073.14   3
   6  -4   7 57756.6 2855.06   5
  -6  -4  -7 55409.2 2727.34   1
  -6  -4  -7 58589.9 2658.37   4
  -6   4  -7 55719.5 2883.85   1
   6   4   7 53309.9 2747.06   3
   6  -4   8 34797.5 2258.14   5
  -6  -4  -8 30198.1 2023.54   1
  -6  -4  -8 32443.9 2089.33   4
  -6   4  -8 26351.7 2044.70   1
   6   4   8 29901.0 2129.73   3
   6  -4   9 49590.5 2755.89   5
  -6  -4  -9 55388.4 2739.66   1
  -6  -4  -9 53711.6 2838.06   4
  -6   4  -9 50411.9 2841.29   1
   6   4   9 54655.0 2925.95   3
   6  -4  10 6634.43 1070.78   5
  -6  -4 -10 5120.52 945.403   4
  -6   4 -10 7596.57 1149.88   1
  -6  -4 -10 6563.75 978.976   1
   6   4  10 6684.50 1073.11   3
   6  -4  11 16233.3 1667.42   5
  -6  -4 -11 17681.4 1583.69   1
  -6  -4 -11 18051.4 1842.18   4
  -6   4 -11 17294.8 1732.08   1
   6   4  11 16309.3 1731.33   3
   6  -4  12 872.019 463.922   5
  -6   4 -12 1166.53 538.156   1
  -6  -4 -12 1584.77 634.689   4
   6   4  12 1437.17 669.647   3
  -6   4 -13 3357.30 822.533   1
  -6  -4 -13 2950.13 919.184   4
  -6   4 -13 2610.58 841.976   4
  -6  -4 -14 19246.3 2156.74   4
  -6   4 -14 20648.2 2297.06   4
  -6   4 -14 18395.2 1866.87   1
  -6  -4 -15 29277.4 2736.14   4
  -6   4 -15 29928.5 2816.66   4
  -6  -4 -16 777.480 530.377   4
  -6   4 -16 952.524 777.740   4
  -6  -4 -17 2738.20 975.812   4
  -6   4 -17 3112.48 1056.61   4
  -6  -4 -18 803.506 654.233   4
  -6   4 -18 840.018 621.693   4
   6  -6 -17 3865.07 1232.09   4
  -6  -6  17 4087.11 1189.26   7
   6   6 -17 4548.41 1188.06   2
  -6   6  17 4583.28 1164.21   7
   6   6 -16 648.421 567.683   2
   6  -6 -16-682.565 564.058   4
  -6  -6  16-573.973 545.182   7
  -6   6  16-849.183 634.385   7
   6  -6 -15 5382.77 1327.24   4
  -6   6  15 5187.61 1204.37   7
  -6  -6  15 4309.20 1094.59   7
   6   6 -15 5856.29 1305.60   2
   6   6 -14 884.900 572.986   3
   6  -6 -14-213.270 406.183   4
   6  -6 -14 148.383 345.420   2
  -6  -6  14 86.4683 462.658   7
   6   6 -14 995.177 528.768   2
  -6   6  14 387.859 548.404   7
   6  -6 -13 18297.4 2263.42   4
   6  -6 -13 21795.9 2176.01   2
   6   6 -13 18552.7 2080.88   2
  -6  -6  13 20041.4 2117.80   7
  -6   6  13 18741.3 2089.09   7
   6   6 -13 17861.5 2193.77   3
  -6  -6  12 12.5590 316.806   7
   6   6 -12 17.7495 325.123   3
   6  -6 -12-185.757 461.634   4
   6  -6 -12 625.766 396.457   2
   6   6 -12-684.009 489.836   2
  -6   6  12 364.273 397.079   7
   6   6 -11 10097.0 1600.17   3
   6  -6 -11 12599.2 1550.86   2
   6   6 -11 14108.8 1684.72   2
   6  -6 -11 12973.6 1829.38   4
  -6  -6  11 10920.7 1454.80   7
  -6   6  11 11799.6 1590.19   7
   6   6 -10 2685.21 853.285   3
   6  -6 -10 1386.08 672.403   4
   6  -6 -10 1688.54 572.718   2
  -6  -6  10 1377.97 601.657   7
   6   6 -10 1697.88 601.015   2
   6   6  -9 844.710 517.960   3
   6  -6  -9 1139.11 707.610   4
   6  -6  -9 784.372 463.917   2
  -6  -6   9 691.556 395.861   7
   6   6  -9 648.032 406.348   2
   6   6  -8 3118.30 906.256   3
   6  -6  -8 3697.14 953.736   4
   6   6  -8 4242.49 842.041   2
   6  -6  -8 3298.79 730.677   2
  -6  -6   8 3424.20 737.787   7
   6  -6  -7 1048.79 556.136   5
   6  -6  -7-129.526 482.941   4
   6  -6  -7 702.863 339.542   2
   6   6  -7 317.859 347.364   3
  -6   6   7 882.640 330.196   1
   6   6  -7 625.709 372.513   2
  -6  -6   7 302.713 299.327   7
   6  -6  -6 516.833 409.119   5
   6   6  -6 140.271 222.452   2
   6  -6  -6 265.046 275.317   2
  -6  -6   6 155.418 260.742   7
   6   6  -6-646.106 454.160   3
  -6   6   6 110.213 230.372   1
   6   6  -5 118.523 332.178   3
  -6   6   5 100.039 255.880   1
   6  -6  -5 147.830 408.527   5
   6  -6  -5-154.425 187.198   2
   6   6  -5 106.358 210.874   2
  -6  -6   5 212.150 245.781   7
   6   6  -4 2762.71 766.726   3
   6  -6  -4 3002.41 811.837   5
  -6   6   4 2198.97 596.704   1
   6  -6  -4 3005.14 620.637   2
   6   6  -4 3039.88 620.108   2
  -6  -6   4 2895.48 518.678   7
   6  -6  -3 26697.8 2172.11   5
   6  -6  -3 30818.6 1938.96   2
   6   6  -3 30610.2 1772.01   2
  -6   6   3 29586.0 2011.91   1
   6   6  -3 30293.6 2334.42   3
   6   6  -2 556.076 457.461   3
   6  -6  -2 719.969 535.294   5
  -6   6   2-140.291 433.241   1
   6  -6  -2 458.938 297.371   2
   6   6  -2-144.031 207.011   2
  -6   6   2 34.4511 156.565   3
  -6  -6   2-21.3578 407.172   6
   6  -6  -1 10014.4 1333.77   5
   6   6  -1 11663.0 1012.81   2
   6   6  -1 11697.2 1441.13   3
  -6   6   1 11754.9 1332.89   1
  -6  -6   1 9851.44 1395.29   6
   6   6   0 3623.88 829.308   3
   6  -6   0 2740.38 756.829   5
  -6   6   0 4075.81 819.745   1
  -6  -6   0 4184.51 955.852   6
   6  -6   1 51350.9 2957.06   5
  -6  -6  -1 50271.4 3084.47   6
  -6   6  -1 55533.7 2957.10   1
   6   6   1 50173.6 2921.54   3
  -6  -6  -2 1394.81 631.268   6
   6   6   2 1079.92 533.050   3
   6  -6   2 1049.95 510.379   5
  -6   6  -2 919.927 620.505   1
   6  -6   3 22960.2 1972.86   5
  -6   6  -3 22283.7 1947.56   1
   6   6   3 25939.7 2115.39   3
  -6  -6  -3 23462.9 2173.98   6
   6  -6   4 402.803 328.504   5
  -6  -6  -4 998.208 325.993   4
  -6   6  -4 1587.99 653.487   1
   6   6   4 1079.62 528.977   3
   6  -6   5 6694.52 1126.56   5
   6   6   5 5846.75 1048.36   3
  -6  -6  -5 8098.96 934.571   4
  -6   6  -5 6413.55 1125.54   1
   6  -6   6 60.3531 423.255   5
  -6  -6  -6-165.607 244.863   4
   6   6   6-607.671 417.308   3
   6  -6   7 22757.8 2071.86   5
  -6  -6  -7 23576.2 1768.33   4
  -6   6  -7 19852.4 1953.93   1
   6   6   7 22507.0 2073.00   3
   6  -6   8 3405.83 879.081   5
  -6   6  -8 4481.20 974.402   1
  -6  -6  -8 4192.36 822.406   4
   6   6   8 4786.99 1011.38   3
   6  -6   9 44923.0 2987.43   5
  -6  -6  -9 44930.2 2697.25   4
  -6   6  -9 42962.2 2933.34   1
   6   6   9 45214.1 3031.67   3
  -6   6 -10 702.209 482.672   1
  -6  -6 -10-38.6737 279.122   4
   6   6  10 103.194 335.207   3
   6   6  11 218.868 357.633   3
   6  -6  11 196.250 450.650   5
  -6   6 -11 479.271 592.082   1
  -6  -6 -11 525.763 457.886   4
   6  -6  12 1823.19 707.694   5
  -6   6 -12 1259.24 583.426   1
  -6  -6 -12 152.490 393.600   4
   6   6  12 1215.81 614.067   3
  -6  -6 -13 3452.59 962.254   4
  -6   6 -13 3760.22 966.911   1
   6   6  13 5074.89 1179.81   3
  -6  -6 -14-59.6685 384.659   4
  -6   6 -14 220.290 362.896   1
   6   6  14 231.120 342.453   3
  -6  -6 -15 5457.59 1266.90   4
  -6   6 -15 7588.55 1518.54   4
  -6  -6 -16 278.171 506.494   4
  -6   6 -16-527.524 445.481   4
  -6  -8  14 1214.12 601.398   7
   6   8 -14 194.306 465.961   3
   6  -8 -14 423.206 421.597   5
   6  -8 -14-50.1246 432.674   4
  -6   8  14 62.9939 386.750   7
   6   8 -13 9716.27 1816.44   3
   6  -8 -13 5725.11 1261.50   5
   6  -8 -13 10158.7 1905.79   4
  -6   8  13 8234.34 1469.36   7
   6   8 -12 3883.10 1145.18   3
   6  -8 -12 3569.44 1022.27   5
   6  -8 -12 5626.23 1395.18   4
  -6   8  12 5016.01 1152.81   7
   6   8 -11 575.255 584.227   3
   6  -8 -11 639.409 511.247   5
   6  -8 -11-1108.09 690.320   4
   6   8 -10 3606.74 1122.64   3
   6  -8 -10 2828.36 886.800   5
   6  -8 -10 3637.75 1237.43   4
   6   8  -9 1885.11 817.831   3
   6  -8  -9 4051.43 1078.94   5
   6   8  -8 837.155 568.120   3
   6  -8  -8-398.683 528.556   5
   6   8  -7 553.859 470.871   3
   6  -8  -7 935.802 566.655   5
   6   8  -6 6786.06 1322.66   3
   6  -8  -6 3895.32 994.396   5
  -6   8   6 6371.25 1020.31   1
   6   8  -5 2083.08 810.805   3
   6  -8  -5 1673.11 693.332   5
  -6   8   5 888.536 400.959   1
   6   8  -4 5108.03 1146.93   3
   6  -8  -4 4900.93 1105.36   5
  -6   8   4 3642.79 859.769   1
   6   8  -3 236.965 522.406   3
   6  -8  -3 730.901 502.218   5
  -6   8   3 648.429 415.674   1
  -6   8   2 251.965 381.065   1
   6   8  -2-194.932 396.840   3
   6  -8  -2 564.197 503.875   5
   6   8  -1 3566.48 955.269   3
  -6   8   1 3605.18 885.055   1
   6  -8  -1 4574.88 1058.02   5
  -6  -8   1 4477.55 1090.73   6
   6  -8   0-498.658 467.312   5
  -6   8   0 340.023 389.567   1
   6   8   0-145.784 342.214   3
  -6  -8   0 95.2545 400.687   6
   6   8   1 3929.27 1007.82   3
   6  -8   1 6596.64 1220.71   5
  -6   8  -1 6523.75 1220.77   1
  -6  -8  -1 4211.38 1089.38   6
   6   8   2 358.251 429.495   3
   6  -8   2 829.620 481.263   5
  -6   8  -2 460.191 425.376   1
  -6  -8  -2 1122.23 528.797   6
   6   8   3 12281.8 1683.71   3
   6  -8   3 14345.7 1810.19   5
  -6   8  -3 11833.2 1571.83   1
  -6  -8  -3 11788.9 1728.31   6
  -6  -8  -4 25.2696 413.671   6
  -6   8  -4 1378.20 755.093   1
   6  -8   4 352.191 521.794   5
   6   8   4 553.876 490.925   3
  -6  -8  -5 8022.78 1487.89   6
   6  -8   5 6053.75 1223.83   5
  -6   8  -5 5842.90 1158.52   1
   6   8   5 6098.23 1245.03   3
  -6  -8  -6 1800.81 799.876   6
   6  -8   6 1366.61 670.056   5
  -6   8  -6 1342.12 638.140   1
   6   8   6 1292.03 609.329   3
   6  -8   7 20469.6 2242.69   5
   6   8   7 19234.8 2160.69   3
  -6   8  -7 19112.2 2109.28   1
   6  -8   8 9158.26 1535.17   5
  -6   8  -8 8426.07 1449.48   1
   6   8   8 8596.72 1484.35   3
   6  -8   9 13265.2 1871.24   5
  -6   8  -9 14867.2 1960.03   1
   6   8   9 15679.8 2021.08   3
   6  -8  10 989.848 631.912   5
  -6   8 -10 533.223 503.103   1
   6   8  10 460.092 423.176   3
   6  -8  11 3960.00 1063.22   5
  -6   8 -11 3261.16 1022.78   1
   6   8  11 4640.51 1196.63   3
   6  -8  12 381.251 513.815   5
  -6   8 -12 944.771 589.286   1
   6   8  12 974.025 626.587   3
   6  -8  13 2238.71 880.431   5
  -6  -8 -13 3269.07 1060.66   4
   6   8  13 4305.61 1205.67   3
  -6   8 -13 4251.50 1113.41   1
  -6  -8 -14 3498.42 1128.22   4
  -6   8 -14 5134.64 1196.33   1
   6   8  14 4647.33 1219.99   3
   6  10 -10-412.750 577.081   3
   6 -10 -10 912.102 538.632   5
   6  10  -9 341.671 497.608   3
   6 -10  -9 991.044 552.175   5
   6  10  -8-706.884 693.021   3
   6 -10  -8-214.861 355.562   5
   6  10  -7-53.5758 413.127   3
   6 -10  -7 495.230 538.250   5
   6  10  -6 661.324 671.960   3
   6 -10  -6-404.926 507.591   5
   6  10  -5 888.333 630.205   3
   6 -10  -5 663.792 511.659   5
  -6  10   5 1693.63 638.399   1
   6  10  -4 4492.65 1244.43   3
   6 -10  -4 5748.08 1268.49   5
  -6  10   4 5886.29 1185.99   1
  -6  10   3 376.468 407.917   1
   6  10  -3 1457.87 732.130   3
   6 -10  -3 895.438 604.319   5
   6  10  -2 833.596 605.411   3
  -6  10   2 1100.05 612.867   1
   6 -10  -2 1309.32 631.791   5
   6  10  -1 3900.83 1137.95   3
   6 -10  -1 5497.98 1209.17   5
  -6  10   1 3504.93 988.365   1
   6  10   0 201.770 644.273   3
  -6  10   0 651.200 550.626   1
   6  10   1 2593.51 896.932   3
   6 -10   1 1513.01 712.096   5
  -6  10  -1 1227.85 621.208   1
  -6 -10  -1-217.248 442.525   6
   6 -10   2 639.293 567.388   5
  -6  10  -2 459.055 481.907   1
  -6 -10  -2-178.701 402.655   6
   6  10   2-72.4795 361.019   3
   6 -10   3 545.079 558.785   5
  -6  10  -3 312.347 386.146   1
  -6 -10  -3 1316.31 786.045   6
   6  10   3 1830.35 814.815   3
   6 -10   4 607.784 596.715   5
  -6  10  -4 965.121 673.734   1
  -6 -10  -4 54.7345 317.866   6
   6  10   4 6.68754 489.126   3
  -6  10  -5 5398.64 1323.82   1
   6 -10   5 8901.55 1648.04   5
   6  10   5 8187.02 1586.14   3
  -6 -10  -5 10372.0 1815.78   6
   6 -10   6 4693.23 1194.70   5
   6  10   6 7513.86 1527.79   3
  -6  10  -6 6149.34 1336.47   1
  -6 -10  -6 5977.32 1418.79   6
   6 -10   7 8621.53 1616.76   5
  -6  10  -7 4503.93 1244.28   1
   6  10   7 8812.88 1631.33   3
  -6 -10  -7 8113.79 1676.73   6
  -6 -10  -8 9392.68 1792.69   6
   6 -10   8 9299.85 1742.74   5
   6  10   8 8837.00 1668.67   3
  -6  10  -8 9112.43 1652.58   1
  -6 -10  -9 1019.54 703.370   6
   6 -10   9 2464.31 981.729   5
  -6  10  -9 1926.92 757.921   1
   6  10   9 2165.74 848.893   3
  -6 -10 -10-833.000 584.859   6
   6 -10  10 199.872 549.871   5
  -6  10 -10 2.38178 205.514   1
   6  10  10 632.452 614.067   3
  -7  -1  19 2525.98 992.081   7
  -7   1  19 1505.23 851.238   7
   7  -1 -19 2827.95 1142.29   2
   7   1 -19 3261.44 1133.14   2
  -7  -1  18-176.378 362.058   7
   7  -1 -18-96.0765 245.036   2
   7   1 -18 591.041 500.634   2
  -7  -1  17 300.429 503.735   7
  -7   1  17 559.547 455.572   7
   7  -1 -17 843.450 635.632   2
   7   1 -17 2095.41 831.317   2
  -7  -1  16-324.457 486.031   7
   7  -1 -16 291.547 434.027   4
  -7   1  16 884.910 642.874   7
   7  -1 -16-423.889 418.178   2
   7   1 -16 568.379 491.812   2
  -7  -1  15 1869.50 715.433   7
   7  -1 -15 1712.52 660.243   4
  -7   1  15 1539.13 799.927   7
   7  -1 -15 1537.76 697.793   2
   7   1 -15 2010.95 826.759   2
   7  -1 -14 1138.60 541.648   4
  -7  -1  14 2175.27 786.969   7
   7  -1 -14 2330.17 831.410   2
  -7   1  14 549.894 517.739   7
   7   1 -14 1806.21 797.385   2
   7  -1 -13 1306.89 528.757   4
  -7  -1  13 1550.14 654.537   7
   7  -1 -13 1425.97 686.923   2
  -7   1  13 1168.97 715.254   7
   7   1 -13 1111.36 595.403   2
   7  -1 -12 609.713 440.025   4
   7   1 -12 670.438 518.193   2
   7  -1 -12 831.986 589.541   2
  -7  -1  12 378.474 475.487   7
  -7   1  12 155.193 462.311   7
   7  -1 -11 10033.4 1248.41   4
  -7  -1  11 9017.05 1312.30   7
  -7   1  11 11268.1 1477.54   7
   7  -1 -11 10849.3 1497.43   2
   7   1 -11 12147.1 1598.09   2
   7   1 -10 9996.17 1043.04   4
   7  -1 -10 8148.39 1103.26   4
  -7   1  10 8193.12 1207.70   7
   7  -1 -10 8335.13 1283.76   2
   7   1 -10 8021.04 1295.27   2
  -7  -1  10 6504.68 1078.84   7
   7  -1  -9 49667.9 2528.59   4
   7   1  -9 48210.7 2126.23   4
  -7   1   9 46803.0 1909.26   1
   7  -1  -9 48223.9 2916.12   2
   7   1  -9 44911.5 2843.68   2
  -7   1   9 48455.0 2794.40   7
  -7  -1   9 50381.0 2771.12   7
  -7  -1   8 12421.8 1095.54   1
   7   1  -8 13227.6 1056.70   4
   7  -1  -8 13238.1 1271.81   4
   7  -1  -8 10566.2 1354.71   2
  -7   1   8 12939.6 1040.81   1
   7   1  -8 11074.9 1377.65   2
  -7  -1   8 11454.3 1299.79   7
  -7   1   8 10991.7 1299.16   7
   7   1  -7 11424.7 937.753   4
   7  -1  -7 10371.6 1102.92   4
  -7  -1   7 11449.7 1079.60   1
   7  -1  -7 13591.2 1495.22   2
   7   1  -7 12170.5 1396.56   2
  -7   1   7 12167.5 1036.26   1
  -7  -1   7 12103.9 1259.44   7
   7  -1  -6 1124.80 429.094   4
  -7   1   6 569.038 272.645   1
  -7  -1   6 627.389 398.253   7
   7  -1  -6 1284.23 475.422   2
   7   1  -6 1663.20 607.007   2
  -7  -1   6 1273.08 426.283   1
   7  -1  -5 34939.0 2285.34   2
   7   1  -5 35235.8 2246.85   2
  -7  -1   5 32779.3 1829.37   1
  -7   1   5 35392.5 1848.66   1
  -7  -1   5 34476.3 1931.96   7
  -7  -1   4 1371.52 416.267   1
  -7   1   4 549.994 361.710   1
   7  -1  -4 28.9509 371.680   2
   7   1  -4 657.564 438.952   2
   7  -1  -3 251765. 5823.29   2
   7   1  -3 255290. 5785.87   2
  -7  -1   3 245457. 5047.89   1
  -7   1   3 259923. 5133.71   1
   7   1  -3 253902. 4716.91   3
  -7  -1   3 262912. 4786.61   6
   7  -1  -2 11575.4 1250.16   2
   7   1  -2 8805.56 1088.70   2
  -7  -1   2 11258.6 1125.51   1
  -7   1   2 10870.6 1102.57   1
   7   1  -2 10469.6 951.784   3
  -7   1   2 11635.5 741.014   6
  -7  -1   2 11225.0 1009.55   6
   7  -1  -1 110002. 3741.01   2
   7   1  -1 111592. 3689.70   2
  -7  -1   1 106697. 3392.26   1
  -7   1   1 111172. 3451.40   1
   7  -1  -1 112474. 2151.04   3
   7   1  -1 114355. 2925.25   3
  -7  -1   1 111428. 3216.76   6
   7  -1   0 17512.1 1516.73   2
   7   1   0 15570.5 1388.13   2
  -7  -1   0 17813.3 1429.44   1
  -7   1   0 15594.9 1353.15   1
   7  -1   0 17415.7 731.783   3
   7   1   0 17002.7 1101.31   3
   7  -1   1 119361. 3904.73   2
   7   1   1 124434. 3867.80   2
  -7  -1  -1 118107. 3665.17   1
  -7   1  -1 124570. 3763.04   1
   7  -1   1 122668. 1553.79   3
   7   1   1 123276. 2872.94   3
   7  -1   2 5733.33 735.659   5
   7   1   2 5516.16 875.608   2
  -7  -1  -2 6769.08 950.560   1
   7   1   2 6004.28 642.692   3
  -7   1  -2 7213.74 976.920   1
   7  -1   3 95319.3 2916.37   5
   7   1   3 99282.2 2414.81   5
  -7  -1  -3 95488.5 3391.81   1
  -7   1  -3 94622.5 3405.31   1
   7   1   3 100440. 2586.05   3
   7  -1   4 10890.0 985.050   5
   7   1   4 12169.5 799.961   5
  -7  -1  -4 10134.1 1149.91   1
  -7   1  -4 12441.7 1274.51   1
   7   1   4 11262.9 900.156   3
   7   1   5 77628.7 1864.80   5
   7  -1   5 79755.0 2608.33   5
  -7  -1  -5 77897.7 2809.19   4
  -7  -1  -5 74197.0 3092.08   1
  -7   1  -5 70596.2 3021.60   1
   7   1   5 75507.8 2374.59   3
   7  -1   6 17422.0 1226.61   5
  -7  -1  -6 15332.2 1325.21   4
  -7  -1  -6 16086.8 1475.81   1
  -7   1  -6 18498.0 1595.31   1
   7   1   6 17318.9 1205.81   3
   7  -1   7 105682. 3036.06   5
  -7  -1  -7 100214. 3533.93   4
  -7  -1  -7 93604.6 3557.30   1
  -7   1  -7 102212. 3741.59   1
   7   1   7 101293. 2986.13   3
   7  -1   8 53.8437 203.658   5
  -7  -1  -8-153.016 314.991   1
  -7  -1  -8-543.875 414.476   4
   7   1   8 350.183 243.314   3
  -7   1  -8 571.813 475.037   1
   7  -1   9 27014.1 1578.20   5
  -7  -1  -9 22893.1 1865.10   4
  -7  -1  -9 27149.8 1966.32   1
  -7   1  -9 25872.7 1972.37   1
  -7  -1 -10 6865.01 1041.77   1
  -7  -1 -10 7635.84 1168.38   4
  -7   1 -10 8691.85 1249.30   4
  -7   1 -10 8104.04 1128.89   1
  -7  -1 -11 1356.50 478.857   1
  -7  -1 -11 888.977 498.916   4
  -7   1 -11 909.553 578.429   4
  -7   1 -11 1324.51 539.417   1
  -7  -1 -12-113.576 261.644   1
  -7  -1 -12-526.486 459.176   4
  -7   1 -12 15.7018 360.793   4
  -7   1 -12 292.047 291.750   1
  -7  -1 -13 1777.52 547.658   1
  -7   1 -13 1151.44 566.416   1
  -7  -1 -13 1501.28 608.494   4
  -7   1 -13 887.833 534.713   4
  -7  -1 -14 13947.5 1839.26   4
  -7   1 -14 13105.6 1797.90   4
  -7  -1 -15 6636.71 1351.82   4
  -7   1 -15 6225.19 1337.75   4
  -7  -1 -16 573.486 640.441   4
  -7   1 -16 706.453 587.038   4
  -7  -1 -17 11703.9 1884.97   4
  -7   1 -17 13928.8 2068.82   4
  -7  -1 -18-753.262 683.423   4
  -7   1 -18-846.728 645.214   4
   7  -3 -18 1366.87 804.430   4
  -7  -3  18 201.592 525.227   7
   7  -3 -18 258.726 550.193   2
  -7   3  18 1234.50 726.554   7
   7   3 -18 1792.86 884.808   2
   7  -3 -17 87.7237 466.715   4
  -7  -3  17 449.896 531.882   7
   7  -3 -17-780.858 563.638   2
  -7   3  17 394.155 406.920   7
   7   3 -17 938.735 662.805   2
  -7   3  16 320.130 516.764   7
   7  -3 -16 382.191 488.510   4
   7   3 -16-135.386 358.958   2
  -7  -3  16 249.124 455.801   7
   7  -3 -16-130.410 370.760   2
   7  -3 -15 1515.22 747.191   4
  -7  -3  15 2446.78 888.686   7
   7  -3 -15 1398.14 687.221   2
  -7   3  15 1458.04 733.069   7
   7   3 -15 2720.61 945.987   2
   7  -3 -14 100.791 365.606   4
   7  -3 -14-3.81029 353.381   2
  -7  -3  14-163.555 520.070   7
   7   3 -14 645.202 541.836   2
  -7   3  14-387.156 484.593   7
   7   3 -13 992.903 587.690   2
   7  -3 -13 1413.54 620.033   4
   7  -3 -13 735.699 522.724   2
  -7  -3  13 1519.01 633.073   7
  -7   3  13 1647.21 704.839   7
   7  -3 -12 383.485 444.343   4
   7  -3 -12 830.078 521.416   2
  -7  -3  12-1.47843 342.316   7
   7   3 -12 10.1032 440.874   2
  -7   3  12 49.7357 447.446   7
   7  -3 -11 2598.66 787.383   4
   7  -3 -11 3604.54 910.643   2
  -7  -3  11 2342.71 730.658   7
   7   3 -11 1432.39 636.831   2
  -7   3  11 2174.55 761.376   7
   7  -3 -10 7088.59 1164.72   4
   7  -3 -10 7135.85 1200.97   2
   7   3 -10 8141.59 1273.87   2
  -7  -3  10 7676.78 1147.77   7
  -7   3  10 9430.88 1353.97   7
   7  -3  -9 959.823 495.154   4
   7  -3  -9 1164.31 611.852   2
   7   3  -9 1236.41 533.025   2
  -7  -3   9 486.438 426.133   7
   7  -3  -8 33032.9 2295.30   4
   7  -3  -8 32304.6 2363.72   2
   7   3  -8 31007.4 2263.53   2
  -7   3   8 34147.9 1735.68   1
  -7  -3   8 30244.8 2038.88   7
   7  -3  -7-18.7200 361.739   4
  -7   3   7 90.8861 183.125   1
   7  -3  -7 71.7558 306.192   2
   7   3  -7-91.3639 451.538   2
  -7  -3   7 113.954 269.699   7
  -7  -3   6 1199.87 417.526   7
   7   3  -6 857.107 405.765   2
   7  -3  -6 1435.49 583.845   2
  -7   3   6 1950.48 486.096   1
   7  -3  -5 13892.8 1467.89   2
   7   3  -5 13280.7 1381.08   2
  -7   3   5 10940.2 1068.82   1
  -7  -3   5 11784.3 1116.19   7
   7   3  -5 10130.9 1202.30   3
  -7  -3   4 19109.2 1560.02   1
   7  -3  -4 20734.8 1726.91   2
   7   3  -4 19117.5 1625.68   2
  -7   3   4 20982.1 1508.24   1
  -7  -3   4 19072.3 1326.12   7
   7   3  -4 18152.0 1541.78   3
  -7  -3   3 12006.0 1260.43   1
   7  -3  -3 11427.4 1278.07   2
   7   3  -3 13025.8 1305.83   2
  -7   3   3 11515.4 1152.32   1
  -7  -3   3 13559.9 1061.76   7
   7   3  -3 11214.6 1190.80   3
  -7  -3   3 12155.1 1275.05   6
   7  -3  -2 57853.0 2787.61   2
  -7  -3   2 55869.1 2681.45   1
   7   3  -2 60932.4 2739.01   2
  -7   3   2 61639.5 2643.65   1
  -7  -3   2 57632.7 2014.61   7
   7   3  -2 63699.1 2745.64   3
  -7  -3   2 56652.9 2720.93   6
   7  -3  -1 72797.3 3100.08   5
   7  -3  -1 66336.7 2949.20   2
   7   3  -1 69668.2 2862.90   2
  -7  -3   1 74250.0 3062.60   1
  -7   3   1 68616.4 2846.27   1
  -7  -3   1 75964.8 2141.94   7
   7   3  -1 72459.6 2880.55   3
  -7  -3   1 71379.1 3074.60   6
   7  -3   0 25872.8 1833.62   5
   7  -3   0 27354.8 1907.19   2
   7   3   0 27918.8 1798.03   2
  -7  -3   0 26731.3 1884.89   1
  -7  -3   0 27626.8 939.300   4
  -7   3   0 26077.5 1782.79   1
   7   3   0 27504.9 1764.63   3
  -7  -3   0 26803.9 1185.95   7
  -7  -3   0 27104.1 1914.55   6
   7  -3   1 14373.9 1367.08   5
   7  -3   1 14963.7 1415.84   2
   7   3   1 14960.0 1319.61   2
  -7  -3  -1 13519.5 1349.55   1
  -7  -3  -1 14872.8 826.780   4
  -7   3  -1 11759.8 1255.89   1
   7   3   1 15397.9 1315.41   3
  -7  -3  -1 14430.3 815.322   7
  -7  -3  -2 6931.29 1013.73   1
   7  -3   2 4925.13 807.657   5
  -7  -3  -2 6560.12 629.077   4
  -7   3  -2 5683.89 915.079   1
   7   3   2 6863.57 892.750   3
   7  -3   3 12997.2 1287.45   5
  -7  -3  -3 12357.0 1314.70   1
  -7  -3  -3 13400.2 996.158   4
  -7   3  -3 12555.3 1301.50   1
   7   3   3 14531.5 1276.67   3
   7  -3   4 10388.0 1141.77   5
  -7  -3  -4 10671.2 1231.73   1
  -7  -3  -4 12078.6 1017.06   4
  -7   3  -4 8380.31 1113.58   1
   7   3   4 11907.6 1172.12   3
   7  -3   5 35994.7 2112.92   5
  -7  -3  -5 33295.0 2159.88   1
  -7  -3  -5 36683.9 1901.33   4
  -7   3  -5 32237.9 2161.75   1
   7   3   5 35731.9 2044.02   3
   7  -3   6 31531.7 2003.75   5
  -7  -3  -6 37462.9 2028.69   4
  -7  -3  -6 37159.5 2287.97   1
  -7   3  -6 35656.5 2295.68   1
   7   3   6 35543.3 2061.29   3
  -7  -3  -7 8244.27 1118.97   1
   7  -3   7 8017.35 1030.72   5
  -7  -3  -7 8978.54 1081.98   4
  -7   3  -7 8724.50 1200.54   1
   7   3   7 8611.48 1064.93   3
   7  -3   8 23418.9 1775.31   5
  -7  -3  -8 24565.4 1843.79   4
  -7  -3  -8 23928.5 1863.44   1
  -7   3  -8 21360.2 1868.49   1
   7   3   8 23054.3 1761.49   3
  -7  -3  -9 5651.75 925.682   1
   7  -3   9 4963.82 860.609   5
  -7   3  -9 6480.74 1060.35   1
  -7  -3  -9 5260.47 930.778   4
   7   3   9 4939.92 853.381   3
  -7  -3 -10 377.904 329.408   1
   7  -3  10 1146.93 427.156   5
  -7   3 -10 798.601 487.402   1
  -7  -3 -10 359.325 427.312   4
   7   3  10 442.400 361.496   3
   7  -3  11 1149.49 466.085   5
  -7   3 -11 1752.92 643.784   1
  -7  -3 -11 1084.85 589.858   4
   7   3  11 1201.67 498.448   3
  -7  -3 -11 1812.95 550.051   1
   7  -3  12 3707.85 789.547   5
  -7   3 -12 2962.99 752.010   1
  -7  -3 -12 3927.45 945.848   4
  -7   3 -12 3518.66 1002.72   4
  -7  -3 -12 2921.51 686.729   1
  -7   3 -13 2979.26 795.053   1
  -7  -3 -13 2561.31 861.991   4
  -7   3 -13 3788.68 1016.79   4
  -7   3 -14 9352.61 1359.12   1
  -7  -3 -14 10350.9 1594.12   4
  -7   3 -14 11834.4 1762.05   4
  -7  -3 -15 3483.34 1012.75   4
  -7   3 -15 3357.48 1045.89   4
  -7  -3 -16 245.165 494.225   4
  -7   3 -16 358.902 558.666   4
  -7  -3 -17 947.130 576.392   4
  -7   3 -17 528.646 588.899   4
  -7  -3 -18-1073.53 768.479   4
  -7   3 -18 201.863 436.279   4
   7  -5 -17 79.2931 459.056   4
   7  -5 -17-25.4343 352.712   2
  -7  -5  17 1111.38 590.594   7
   7   5 -17 247.246 466.089   2
   7  -5 -16 1739.51 796.327   4
   7  -5 -16 568.519 453.628   2
  -7  -5  16 492.780 541.580   7
   7   5 -16 910.152 544.544   2
  -7   5  16-873.228 606.995   7
   7  -5 -15-741.382 687.447   4
  -7  -5  15-57.1676 391.569   7
   7  -5 -15 149.826 366.539   2
   7   5 -15 257.735 425.946   2
  -7   5  15 458.861 526.349   7
   7  -5 -14 1544.69 820.236   4
   7  -5 -14 912.993 540.522   2
  -7  -5  14 1053.08 597.126   7
   7   5 -14 1569.05 703.697   2
  -7   5  14 467.022 657.565   7
   7  -5 -13 805.198 686.034   4
   7  -5 -13 957.374 498.995   2
  -7  -5  13 2054.53 775.180   7
   7   5 -13 296.252 373.350   2
  -7   5  13 1597.12 665.132   7
   7  -5 -12 5.67884 487.404   4
   7  -5 -12-338.011 366.118   2
  -7  -5  12-584.522 489.143   7
   7   5 -12 537.546 455.814   2
  -7   5  12-26.1956 431.928   7
   7  -5 -11 3181.21 940.797   4
   7  -5 -11 3984.63 940.887   2
  -7  -5  11 2678.91 739.954   7
   7   5 -11 2680.63 801.664   2
  -7   5  11 4361.62 1023.23   7
   7   5 -10 2417.01 827.502   3
   7  -5 -10 977.931 581.526   4
   7  -5 -10 1836.22 650.435   2
  -7  -5  10 1586.06 581.073   7
   7   5 -10 1334.23 574.825   2
   7   5  -9 1097.55 588.807   3
   7  -5  -9 50.6009 418.284   4
   7  -5  -9 294.624 350.780   2
   7   5  -9 244.387 312.251   2
  -7  -5   9 458.547 359.668   7
   7   5  -8 5423.92 1127.81   3
   7  -5  -8 4628.34 1027.29   4
   7  -5  -8 7466.56 1174.72   2
   7   5  -8 5481.91 983.733   2
  -7  -5   8 4928.17 848.935   7
   7   5  -7 954.626 506.304   3
  -7   5   7 1410.90 422.235   1
   7  -5  -7 1072.37 459.674   2
   7   5  -7 1976.81 624.032   2
  -7  -5   7 1329.92 463.224   7
   7  -5  -6 10766.2 1325.95   2
   7   5  -6 10243.0 1268.46   2
  -7   5   6 10313.3 1110.13   1
  -7  -5   6 10233.1 1076.21   7
   7   5  -6 10429.2 1419.39   3
   7   5  -5 562.825 421.680   3
  -7   5   5 886.553 371.014   1
   7  -5  -5 1695.37 541.629   2
   7   5  -5 1068.57 469.026   2
  -7  -5   5 1354.92 428.016   7
   7  -5  -4 12260.5 1524.99   5
   7   5  -4 9203.75 1288.12   3
   7  -5  -4 13127.4 1398.34   2
   7   5  -4 11593.1 1257.01   2
  -7   5   4 12511.7 1277.04   1
  -7  -5   4 12362.8 1031.86   7
   7   5  -3 1163.88 499.234   3
   7  -5  -3 427.838 383.486   5
   7  -5  -3 1093.70 479.800   2
   7   5  -3 1058.75 415.642   2
  -7   5   3 352.169 401.666   1
  -7  -5   3 1116.20 316.925   7
   7  -5  -2 77688.2 3637.38   5
   7  -5  -2 80766.5 3348.41   2
   7   5  -2 79152.8 3052.67   2
  -7   5   2 81630.8 3332.45   1
   7   5  -2 76072.3 3522.53   3
  -7  -5   2 77720.8 3706.39   6
   7   5  -1 471.605 482.026   3
   7  -5  -1 1626.71 629.488   5
   7  -5  -1 1855.05 563.203   2
   7   5  -1 686.924 381.843   2
  -7   5   1 1683.27 652.483   1
  -7  -5   1 2067.80 713.139   6
   7  -5   0 150368. 4954.97   5
   7   5   0 160089. 4189.66   2
  -7   5   0 152206. 4710.94   1
   7   5   0 158067. 4964.75   3
  -7  -5   0 144784. 5057.73   6
  -7  -5  -1 1458.46 648.029   6
   7   5   1 1756.63 565.539   3
   7  -5   1 1568.86 626.672   5
  -7   5  -1 1718.83 650.113   1
  -7  -5  -2 4337.11 989.494   6
   7   5   2 5047.66 940.625   3
   7  -5   2 4201.42 852.303   5
  -7   5  -2 5039.40 963.347   1
   7   5   3 503.588 386.374   3
   7  -5   3 96.2637 428.529   5
  -7   5  -3 410.256 451.423   1
   7  -5   4 78682.9 3578.01   5
  -7  -5  -4 76436.1 2538.25   4
  -7   5  -4 83734.8 3706.40   1
   7   5   4 76963.2 3490.44   3
   7  -5   5 357.350 396.479   5
  -7  -5  -5 832.935 378.314   4
  -7   5  -5 1480.69 660.682   1
   7   5   5 843.774 476.973   3
   7  -5   6 54705.2 3069.87   5
  -7  -5  -6 53010.4 2444.32   4
  -7   5  -6 52970.2 3066.15   1
   7   5   6 57079.8 3073.38   3
   7  -5   7 613.067 477.493   5
  -7  -5  -7 972.359 434.809   4
  -7   5  -7 1603.49 683.256   1
   7   5   7 435.487 402.768   3
   7  -5   8 24200.4 2087.18   5
  -7  -5  -8 24390.7 1867.36   4
  -7   5  -8 24961.3 2176.61   1
   7   5   8 23269.2 2054.67   3
   7  -5   9 1685.68 597.070   5
  -7  -5  -9 1744.65 599.627   4
  -7   5  -9 2153.00 736.242   1
   7   5   9 1670.77 615.849   3
   7  -5  10 1891.68 619.929   5
   7   5  10 1567.81 598.214   3
  -7  -5 -10 1233.89 593.309   4
  -7   5 -10 1812.38 702.578   1
   7  -5  11 6360.74 1156.76   5
  -7   5 -11 6495.96 1190.83   1
  -7  -5 -11 5708.83 1082.43   4
   7   5  11 6563.84 1182.27   3
   7  -5  12 4719.05 1062.99   5
  -7   5 -12 7635.02 1288.13   1
  -7  -5 -12 5453.91 1119.49   4
   7   5  12 4660.82 1050.58   3
  -7   5 -13 960.191 522.614   1
  -7  -5 -13 21.0089 391.606   4
   7   5  13 1318.63 601.981   3
  -7   5 -14-129.384 343.106   1
  -7  -5 -14-545.531 561.352   4
  -7   5 -14 542.535 444.855   4
  -7  -5 -15 2249.60 859.589   4
  -7   5 -15-206.266 622.636   4
  -7  -5 -16 422.725 571.678   4
  -7   5 -16-129.207 579.428   4
   7   7 -15 661.543 603.615   3
   7  -7 -15 679.468 488.232   4
  -7  -7  15-108.500 446.639   7
  -7   7  15 967.229 560.324   7
   7   7 -14 472.789 454.028   3
   7  -7 -14 90.4080 439.358   4
  -7   7  14 243.644 399.076   7
  -7  -7  14 778.373 545.616   7
   7   7 -13-95.6497 399.278   3
   7  -7 -13 860.093 526.054   5
  -7  -7  13 904.198 558.567   7
  -7   7  13 64.4476 372.262   7
   7   7 -12-267.530 415.406   3
   7  -7 -12 189.098 439.479   5
   7  -7 -12-265.696 461.943   4
  -7  -7  12-562.528 481.071   7
  -7   7  12-418.036 390.631   7
   7   7 -11-636.381 587.192   3
   7  -7 -11 107.482 487.270   5
   7  -7 -11-753.734 649.688   4
  -7  -7  11-727.563 569.458   7
   7   7 -10 996.879 654.579   3
   7  -7 -10 2337.50 935.973   5
   7  -7 -10 1565.94 771.170   4
   7   7  -9-535.505 543.175   3
   7  -7  -9-53.0933 420.371   5
   7   7  -8 1998.67 768.929   3
   7  -7  -8 2755.14 874.875   5
   7   7  -7 3936.70 1028.15   3
   7  -7  -7 4060.27 1010.16   5
  -7   7   7 4062.52 782.788   1
   7   7  -6 10260.3 1581.04   3
   7  -7  -6 10701.3 1570.29   5
   7  -7  -6 9665.80 1235.55   2
  -7   7   6 9400.92 1181.52   1
   7   7  -5-165.980 403.752   3
   7  -7  -5 161.329 401.864   5
   7  -7  -5-253.381 268.567   2
  -7   7   5 667.905 381.481   1
  -7   7   4 1321.55 543.857   1
   7   7  -4 1148.05 592.618   3
   7  -7  -4 1117.04 612.661   5
   7  -7  -4 1076.34 422.722   2
   7   7  -3 2183.95 772.698   3
  -7   7   3 2104.29 625.650   1
   7  -7  -3 2917.31 865.053   5
   7  -7  -3 2898.60 676.186   2
   7  -7  -2 42882.2 3001.32   5
  -7   7   2 44977.3 2801.90   1
   7   7  -2 44671.4 3069.10   3
  -7  -7   2 41653.7 3072.77   6
   7   7  -1 3463.43 949.459   3
   7  -7  -1 624.905 508.228   5
  -7   7   1 2345.37 740.374   1
  -7  -7   1 2177.24 826.556   6
   7  -7   0 27955.1 2418.49   5
  -7   7   0 24050.7 2105.19   1
   7   7   0 24694.1 2278.30   3
  -7  -7   0 26214.7 2446.16   6
   7   7   1 33.2937 456.143   3
   7  -7   1 1202.39 608.171   5
  -7   7  -1 154.561 374.399   1
  -7  -7  -1-553.475 518.132   6
   7   7   2 9265.81 1394.74   3
   7  -7   2 8343.79 1367.77   5
  -7   7  -2 9647.81 1404.48   1
  -7  -7  -2 8277.13 1427.63   6
  -7  -7  -3 540.997 459.476   6
   7   7   3 134.723 357.571   3
   7  -7   3-149.424 400.686   5
  -7   7  -3-108.284 519.574   1
  -7  -7  -4 7685.12 1409.66   6
   7  -7   4 7776.09 1326.13   5
  -7   7  -4 5367.37 1088.61   1
   7   7   4 9440.46 1433.37   3
  -7  -7  -5 933.198 619.534   6
   7  -7   5-28.2609 440.053   5
  -7   7  -5-90.2698 383.659   1
   7   7   5-362.566 458.099   3
   7  -7   6 55818.4 3497.32   5
  -7   7  -6 55188.4 3440.94   1
   7   7   6 56614.0 3501.05   3
   7  -7   7 664.876 386.811   5
  -7   7  -7 721.387 572.339   1
   7   7   7 677.096 515.516   3
  -7   7  -8 575.929 524.954   1
   7  -7   8 640.429 513.661   5
   7   7   8-374.895 474.697   3
   7  -7   9 1026.76 582.925   5
   7   7   9 536.120 496.282   3
  -7   7  -9-19.9639 497.530   1
   7  -7  10 2095.98 761.391   5
   7   7  10 2511.98 842.909   3
  -7   7 -10 2665.31 864.441   1
   7  -7  11-473.754 399.719   5
   7   7  11-293.701 422.922   3
  -7   7 -11 244.017 412.202   1
   7  -7  12-474.522 543.186   5
  -7  -7 -12 472.328 447.026   4
  -7   7 -12 108.236 351.822   1
   7   7  12 707.341 539.859   3
   7  -7  13 159.341 470.624   5
  -7  -7 -13 410.049 393.593   4
  -7   7 -13 494.959 454.724   1
   7   7  13-289.549 420.682   3
  -7  -7 -14-275.890 523.635   4
  -7   7 -14 162.711 366.198   1
   7   7  14-72.3293 375.305   3
   7   9 -12 704.527 598.617   3
   7  -9 -12-650.715 509.909   5
  -7   9  12-25.4832 436.463   7
   7   9 -11 2921.91 1008.38   3
   7  -9 -11 2978.02 965.249   5
   7   9 -10-490.291 796.782   3
   7  -9 -10 283.865 487.023   5
   7   9  -9 1190.73 703.367   3
   7  -9  -9-83.7273 510.109   5
   7   9  -8 7049.76 1510.17   3
   7  -9  -8 5951.26 1318.04   5
   7   9  -7 838.441 626.586   3
   7  -9  -7 1210.44 661.642   5
   7   9  -6-321.868 476.005   3
   7  -9  -6-196.661 407.549   5
   7   9  -5 1121.40 785.907   3
  -7   9   5 1.55987 185.855   1
   7  -9  -5 716.526 644.664   5
   7   9  -4 10034.4 1699.47   3
   7  -9  -4 10319.0 1679.64   5
  -7   9   4 10745.0 1499.02   1
   7   9  -3 502.280 448.715   3
   7  -9  -3 1570.80 752.496   5
  -7   9   3 474.934 437.396   1
   7   9  -2 7661.12 1467.19   3
   7  -9  -2 7153.47 1374.94   5
  -7   9   2 6124.29 1211.44   1
   7   9  -1 588.792 523.342   3
   7  -9  -1 996.900 619.938   5
  -7   9   1 1592.33 720.924   1
   7   9   0 3405.47 980.958   3
   7  -9   0 3993.96 1043.88   5
  -7   9   0 2923.52 836.920   1
  -7  -9   0 4763.55 1224.59   6
   7   9   1 229.241 476.507   3
   7  -9   1-653.318 593.396   5
  -7   9  -1 165.535 300.035   1
  -7  -9  -1-174.010 407.290   6
   7  -9   2 4876.20 1199.50   5
  -7   9  -2 6328.60 1286.82   1
   7   9   2 3641.68 1017.77   3
  -7  -9  -2 4539.09 1171.62   6
   7  -9   3 325.571 456.822   5
  -7   9  -3-104.922 341.328   1
  -7  -9  -3 333.859 520.720   6
   7   9   3-576.265 512.744   3
   7  -9   4 1514.81 673.284   5
  -7   9  -4 1913.91 833.421   1
   7   9   4 2033.44 733.877   3
  -7  -9  -4 3497.41 1062.47   6
   7  -9   5 1231.24 633.971   5
  -7   9  -5 1552.20 688.864   1
   7   9   5-14.7411 476.727   3
  -7  -9  -5 1793.84 882.182   6
  -7  -9  -6 3741.48 1130.11   6
   7  -9   6 2999.23 923.754   5
  -7   9  -6 3417.54 982.856   1
   7   9   6 1912.61 774.055   3
  -7  -9  -7 2014.16 894.291   6
   7  -9   7 3765.84 1064.83   5
  -7   9  -7 2921.84 931.125   1
   7   9   7 3862.03 1170.44   3
  -7  -9  -8 3202.23 1068.87   6
   7  -9   8 4072.91 1130.95   5
   7   9   8 2249.53 865.422   3
  -7   9  -8 2033.00 828.618   1
  -7  -9  -9 1084.59 749.363   6
   7  -9   9-510.926 587.693   5
  -7   9  -9-736.883 542.269   1
   7   9   9 59.5664 424.678   3
   7  -9  10 500.960 519.309   5
  -7   9 -10 856.922 701.229   1
   7   9  10 387.223 457.998   3
   7  -9  11 4475.49 1223.69   5
   7   9  11 2378.14 949.964   3
  -7   9 -11 2580.69 957.858   1
   7  11  -6 320.761 574.481   3
   7 -11  -6 452.352 529.745   5
   7  11  -5 672.559 624.314   3
   7 -11  -5 196.107 497.205   5
   7  11  -4 3819.69 1192.18   3
   7 -11  -4 4258.15 1215.70   5
  -7  11   4 2898.22 912.478   1
   7  11  -3 15464.9 2278.89   3
   7 -11  -3 11960.2 1944.54   5
  -7  11   3 11525.3 1773.35   1
   7  11  -2 1682.36 898.649   3
   7 -11  -2 1011.26 638.807   5
  -7  11   2 689.560 529.849   1
   7  11  -1 2532.33 934.825   3
   7 -11  -1 2705.01 968.111   5
  -7  11   1 2153.47 857.335   1
   7  11   0 935.910 608.287   3
   7 -11   0 1319.25 724.629   5
  -7  11   0 247.116 388.064   1
   7 -11   1 6232.74 1449.94   5
  -7  11  -1 3778.36 1032.21   1
   7  11   1 4240.54 1250.47   3
   7 -11   2 721.768 653.222   5
  -7  11  -2 2744.37 992.002   1
   7  11   2 4002.68 1176.11   3
   7 -11   3 2900.05 1010.40   5
  -7  11  -3 2567.17 907.043   1
  -7 -11  -3 2862.98 1112.44   6
   7  11   3 3355.69 1094.06   3
   7 -11   4 3192.19 1047.25   5
  -7  11  -4 2911.40 1017.72   1
   7  11   4 2700.33 1086.87   3
  -7 -11  -4 3030.03 1037.79   6
   7 -11   5 3229.42 1080.70   5
  -7  11  -5 4193.40 1134.62   1
   7  11   5 2462.65 902.144   3
  -7 -11  -5 3734.75 1194.90   6
  -8   0  18 998.344 711.661   7
   8   0 -18 4314.58 1258.78   2
   8   0 -17-636.903 569.942   2
  -8   0  17-595.965 591.825   7
  -8   0  16 673.641 530.206   7
   8   0 -16-940.842 699.554   2
  -8   0  15-513.081 581.707   7
   8   0 -15-445.247 497.982   2
   8   0 -14 120.163 444.672   2
  -8   0  14 255.505 456.323   7
   8   0 -13 496.830 454.376   2
  -8   0  13 1324.46 766.928   7
   8   0 -12 24263.9 2379.38   2
  -8   0  12 27828.1 2420.42   7
   8   0 -11 87.5303 403.835   2
  -8   0  11 261.908 390.045   7
   8   0 -10 12362.5 1278.08   4
  -8   0  10 9650.72 1359.56   7
   8   0  -9 185.654 238.748   4
   8   0  -9 289.344 480.201   2
  -8   0   9 33.9431 148.772   1
  -8   0   9 204.714 459.287   7
   8   0  -8 45504.5 2242.87   4
  -8   0   8 45371.1 2202.99   1
   8   0  -8 42646.2 2815.11   2
  -8   0   8 41692.4 2568.18   7
  -8   0   7-51.5604 212.055   1
   8   0  -7 218.174 434.093   2
  -8   0   7 37.1914 365.461   7
   8   0  -6 36609.3 2511.03   2
  -8   0   6 35239.0 1978.52   1
  -8   0   5 63.8103 258.795   1
   8   0  -5 133.289 473.100   2
   8   0  -4 135421. 4669.46   2
  -8   0   4 132089. 3897.80   1
   8   0  -3 409.028 225.450   3
  -8   0   3 178.735 323.546   1
   8   0  -3-77.3031 484.005   2
   8   0  -2 59935.8 2979.33   2
  -8   0   2 63123.0 2805.89   1
   8   0  -2 62167.3 2144.78   3
  -8   0   2 64305.9 2246.56   6
  -8   0   1 27.4925 179.948   6
   8   0  -1 89.8035 170.447   3
  -8   0   1 166.864 352.710   1
   8   0  -1 591.473 586.829   2
   8   0   0 210538. 5463.83   2
  -8   0   0 220665. 5342.06   1
   8   0   0 216723. 3542.02   3
   8   0   1 66.0883 116.425   3
  -8   0  -1-275.096 330.220   1
   8   0   1-149.731 526.372   2
   8   0   2 12373.6 1081.41   5
   8   0   2 12301.9 763.077   3
   8   0   3 4.69339 147.789   5
  -8   0  -3 87.0866 365.088   1
   8   0   3 74.8415 117.485   3
   8   0   4 155089. 3537.33   5
   8   0   4 163306. 2789.56   3
   8   0   5 81.9700 164.180   5
   8   0   5-209.916 149.260   3
   8   0   6 7994.78 779.131   5
  -8   0  -6 8478.10 1164.93   1
  -8   0  -7-104.787 340.085   1
  -8   0  -8-429.908 365.845   1
  -8   0  -8-66.7014 315.003   4
  -8   0  -9-26.6019 295.633   1
  -8   0  -9-432.010 420.628   4
  -8   0 -10 22576.4 2039.86   4
  -8   0 -10 19179.7 1820.09   1
  -8   0 -11-220.737 317.132   1
  -8   0 -11 660.031 455.746   4
  -8   0 -12 3012.52 763.966   1
  -8   0 -12 4220.65 984.616   4
  -8   0 -13 486.040 347.262   1
  -8   0 -13 109.677 465.884   4
  -8   0 -14 16835.8 2065.86   4
  -8   0 -15 147.486 470.471   4
  -8   0 -16 6934.79 1498.02   4
  -8   0 -17-292.413 495.781   4
   8  -2 -18 3304.83 1051.97   2
  -8  -2  18-314.323 517.672   7
   8   2 -18 2989.27 1071.87   2
  -8   2  18 3549.29 1121.00   7
  -8  -2  17 2715.87 908.949   7
   8  -2 -17 2180.43 855.357   2
   8   2 -17 2256.24 919.104   2
  -8   2  17 1596.19 736.267   7
   8   2 -16 1012.77 634.926   2
   8  -2 -16 1538.58 770.791   2
  -8  -2  16 1797.67 736.620   7
  -8   2  16 672.537 536.759   7
  -8  -2  15 4804.20 1153.16   7
   8  -2 -15 3047.08 924.720   4
   8  -2 -15 1083.47 693.731   2
   8   2 -15 3970.59 1150.37   2
  -8   2  15 3497.41 1013.23   7
   8  -2 -14 7694.36 1320.09   4
   8  -2 -14 7072.35 1384.12   2
   8   2 -14 6480.55 1410.12   2
  -8  -2  14 4936.80 1182.63   7
  -8   2  14 5622.80 1235.38   7
  -8  -2  13 7044.61 1290.51   7
   8  -2 -13 7690.28 1250.94   4
   8  -2 -13 7272.16 1379.73   2
   8   2 -13 5279.77 1239.18   2
  -8   2  13 6692.81 1296.35   7
   8  -2 -12 15468.6 1720.74   4
   8   2 -12 15146.7 1947.11   2
  -8  -2  12 13377.0 1679.90   7
   8  -2 -12 11088.0 1633.77   2
  -8   2  12 13770.7 1783.04   7
   8  -2 -11 6501.89 1107.88   4
   8  -2 -11 7378.06 1328.44   2
   8   2 -11 5530.72 1165.05   2
  -8  -2  11 7570.08 1258.33   7
  -8   2  11 8094.37 1340.83   7
   8  -2 -10 23546.9 1982.18   4
   8  -2 -10 23328.6 2225.30   2
   8   2 -10 24089.9 2229.76   2
  -8  -2  10 20932.9 1946.05   7
  -8   2  10 21791.2 2055.90   7
   8  -2  -9 18667.0 1956.05   2
   8   2  -9 15179.2 1746.04   2
  -8  -2   9 18915.7 1771.35   7
  -8   2   9 17623.7 1814.92   7
   8  -2  -8 10377.3 1283.84   4
  -8   2   8 9525.03 983.812   1
   8  -2  -8 9096.74 1337.48   2
   8   2  -8 8607.02 1316.52   2
  -8  -2   8 9176.11 1204.02   7
  -8  -2   7 5895.96 875.525   1
  -8   2   7 5141.77 769.739   1
   8  -2  -7 5777.81 1078.33   2
   8   2  -7 5195.54 1025.62   2
  -8  -2   7 6043.80 953.259   7
  -8  -2   6 29051.3 1927.68   1
   8  -2  -6 31226.3 2379.85   2
   8   2  -6 28800.2 2228.89   2
  -8   2   6 31861.4 1890.63   1
  -8  -2   6 30209.6 1975.42   7
  -8  -2   5 69806.7 2997.45   1
   8  -2  -5 71982.0 3481.55   2
   8   2  -5 67366.5 3329.54   2
  -8   2   5 71663.5 2864.83   1
  -8  -2   5 66643.8 2774.52   7
   8   2  -5 73057.4 3089.57   3
   8  -2  -4 15910.3 1621.14   2
   8   2  -4 16584.4 1629.03   2
  -8  -2   4 16789.1 1502.07   1
  -8   2   4 18368.1 1495.75   1
  -8  -2   4 19418.5 1444.19   7
   8   2  -4 20968.8 1608.26   3
   8  -2  -3 15807.3 1598.02   2
   8   2  -3 17561.9 1628.84   2
  -8  -2   3 15532.0 1458.26   1
  -8   2   3 15602.5 1421.97   1
  -8  -2   3 17357.6 1305.49   7
   8   2  -3 14998.3 1322.57   3
  -8  -2   3 15991.6 1411.29   6
   8  -2  -2 80546.0 3484.29   2
   8   2  -2 82824.5 3442.90   2
  -8  -2   2 79290.1 3220.56   1
  -8   2   2 82246.9 3216.08   1
   8   2  -2 81896.5 2975.40   3
  -8  -2   2 83382.8 3177.81   6
   8  -2  -1 45209.8 2602.22   2
   8   2  -1 44768.8 2517.56   2
  -8  -2   1 46908.2 2490.09   1
  -8   2   1 44882.8 2446.31   1
   8   2  -1 43977.9 2135.64   3
  -8  -2   1 47838.7 2450.75   6
  -8   2   1 47587.8 1421.49   6
  -8  -2   0 2626.81 641.909   6
   8   2   0 3067.22 592.217   3
  -8  -2   0 2879.50 686.845   1
   8  -2   0 2460.53 658.183   2
   8   2   0 3707.18 748.027   2
  -8   2   0 3756.79 785.145   1
   8   2   1 77.0472 196.907   3
  -8  -2  -1-80.3140 344.669   1
   8  -2   1 358.617 356.569   5
   8  -2   1 262.627 341.716   2
   8   2   1-510.825 387.153   2
  -8   2  -1-123.493 370.087   1
   8  -2   2 9835.36 1125.03   5
  -8  -2  -2 10206.3 872.845   4
  -8  -2  -2 10502.2 1264.40   1
  -8   2  -2 10470.0 1254.02   1
   8   2   2 11590.4 1050.98   3
  -8   2  -3-447.178 416.420   1
  -8  -2  -3 13.0383 318.685   1
   8  -2   3 160.157 228.664   5
  -8  -2  -3-168.206 180.065   4
   8   2   3-259.451 221.342   3
  -8   2  -4 4950.49 910.911   1
  -8  -2  -4 5835.33 988.467   1
   8  -2   4 4727.95 768.845   5
  -8  -2  -4 5037.30 714.870   4
   8   2   4 5086.00 721.560   3
  -8   2  -5 5607.22 1006.39   1
   8  -2   5 3981.11 706.576   5
  -8  -2  -5 4735.97 904.368   1
  -8  -2  -5 5574.31 789.772   4
   8   2   5 4320.08 660.772   3
   8  -2   6 25454.5 1724.72   5
  -8  -2  -6 29853.9 1889.97   4
  -8  -2  -6 22684.9 1876.58   1
  -8   2  -6 28011.3 2123.02   1
   8   2   6 24604.0 1611.58   3
   8  -2   7 8593.35 1033.86   5
  -8  -2  -7 8643.44 1187.45   1
  -8  -2  -7 8700.17 1104.61   4
   8   2   7 9356.55 1016.64   3
  -8   2  -7 7656.09 1167.38   1
   8  -2   8 18030.9 1459.03   5
  -8  -2  -8 15667.1 1524.08   4
  -8  -2  -8 16853.6 1653.51   1
  -8   2  -8 17224.7 1729.03   1
   8   2   8 17507.1 1445.06   3
   8  -2   9 1622.37 458.814   5
  -8  -2  -9 2884.05 738.527   1
  -8  -2  -9 1714.74 615.880   4
   8   2   9 2848.26 658.243   3
  -8   2  -9 2572.66 765.964   1
  -8  -2 -10 3825.41 813.842   1
  -8  -2 -10 4335.88 947.458   4
  -8   2 -10 3443.02 833.996   1
  -8  -2 -11 4339.85 892.853   1
  -8  -2 -11 4214.71 975.381   4
  -8   2 -11 3852.76 976.339   4
  -8   2 -11 3119.88 820.195   1
  -8  -2 -12 4480.08 907.500   1
  -8  -2 -12 4092.91 961.322   4
  -8   2 -12 4566.22 1097.17   4
  -8   2 -12 5125.79 1036.95   1
  -8  -2 -13 444.587 457.322   4
  -8   2 -13 113.105 429.595   4
  -8   2 -13-321.701 320.174   1
  -8  -2 -14 4505.47 1103.50   4
  -8   2 -14 3358.77 1051.64   4
  -8   2 -14 2901.93 795.046   1
  -8  -2 -15 6808.65 1411.34   4
  -8   2 -15 5343.40 1310.42   4
  -8  -2 -16 19811.5 2381.86   4
  -8   2 -16 16227.0 2201.97   4
  -8  -2 -17 84.0785 476.151   4
  -8   2 -17 1236.63 733.303   4
   8  -4 -17-736.659 631.303   4
   8  -4 -17 1413.89 708.801   2
  -8  -4  17 1994.23 815.593   7
   8   4 -17-727.987 602.272   2
  -8   4  17 515.265 483.007   7
   8  -4 -16 2759.57 981.370   4
   8  -4 -16 3229.61 997.107   2
  -8  -4  16 4175.78 1080.83   7
   8   4 -16 2218.76 942.315   2
  -8   4  16 1680.27 780.863   7
   8  -4 -15 2036.07 776.250   4
   8  -4 -15 1849.52 838.323   2
  -8  -4  15 1895.34 833.279   7
   8   4 -15 1126.50 626.149   2
  -8   4  15 3051.42 1076.54   7
   8  -4 -14 8216.67 1513.99   4
   8  -4 -14 6773.07 1359.57   2
  -8  -4  14 7352.86 1351.25   7
   8   4 -14 6824.57 1399.37   2
  -8   4  14 8655.71 1567.02   7
   8  -4 -13 1073.29 679.466   4
   8  -4 -13 649.814 597.928   2
   8   4 -13 695.697 624.559   2
  -8  -4  13 988.129 560.104   7
  -8   4  13 371.056 491.086   7
   8  -4 -12 4575.85 1106.86   4
   8  -4 -12 6888.53 1329.54   2
   8   4 -12 5291.92 1195.29   2
  -8  -4  12 6115.80 1142.94   7
  -8   4  12 5622.88 1239.05   7
   8  -4 -11 34298.0 2754.25   4
   8  -4 -11 33343.5 2747.78   2
   8   4 -11 32508.9 2697.31   2
  -8  -4  11 35621.7 2577.25   7
  -8   4  11 30139.3 2600.63   7
   8  -4 -10 14146.0 1750.46   4
   8  -4 -10 16340.8 1894.48   2
   8   4 -10 15288.0 1814.38   2
  -8  -4  10 15254.6 1631.91   7
   8   4  -9 1923.07 694.083   3
   8  -4  -9 2490.77 780.790   4
   8  -4  -9 2101.23 765.582   2
   8   4  -9 3249.70 866.054   2
  -8  -4   9 2327.42 699.136   7
   8   4  -8 7723.50 1242.75   3
   8  -4  -8 12372.8 1569.54   2
  -8  -4   8 10129.6 1234.81   7
   8   4  -8 8587.09 1288.92   2
  -8   4   7 11533.2 1180.30   1
   8  -4  -7 8458.51 1278.65   2
   8   4  -7 8195.97 1227.08   2
  -8  -4   7 9850.63 1176.15   7
   8   4  -7 10109.9 1393.63   3
   8   4  -6 1982.46 637.698   3
   8  -4  -6 3633.55 871.611   2
   8   4  -6 3313.66 829.761   2
  -8  -4   6 1999.44 524.761   7
  -8   4   6 1412.60 466.506   1
   8  -4  -5 12586.9 1480.85   2
   8   4  -5 12028.8 1427.35   2
  -8   4   5 11015.9 1198.66   1
  -8  -4   5 11122.2 1109.44   7
   8   4  -5 13481.8 1519.98   3
  -8   4   4 4845.65 820.029   1
   8   4  -4 4085.41 874.160   3
   8  -4  -4 3628.83 834.977   2
   8   4  -4 4090.47 814.087   2
  -8  -4   4 5103.70 723.306   7
   8  -4  -3 75426.0 3463.87   2
   8   4  -3 68465.1 3158.31   2
  -8   4   3 69485.3 3082.27   1
  -8  -4   3 73147.7 2470.97   7
   8   4  -3 64313.9 3163.45   3
  -8  -4   3 69243.1 3380.92   6
   8  -4  -2 10733.7 1388.65   5
  -8  -4   2 8309.57 1171.17   1
   8  -4  -2 9936.71 1264.94   2
   8   4  -2 9801.77 1184.37   2
  -8   4   2 7887.42 1080.37   1
  -8  -4   2 9869.49 850.128   7
   8   4  -2 11873.9 1365.10   3
  -8  -4   2 8962.29 1234.82   6
   8   4  -1 4888.19 869.520   3
   8  -4  -1 4880.38 942.232   5
  -8   4   1 4681.41 863.003   1
   8  -4  -1 3939.47 832.313   2
   8   4  -1 3751.44 764.137   2
  -8  -4   1 5102.21 942.734   1
  -8  -4   1 7150.73 1128.14   6
   8  -4   0 17016.6 1673.38   5
   8  -4   0 15802.3 1580.70   2
   8   4   0 15357.1 1444.53   2
  -8  -4   0 14042.9 1513.63   1
  -8   4   0 16293.0 1571.46   1
   8   4   0 13795.2 1415.29   3
  -8  -4   0 18704.8 1795.47   6
  -8  -4  -1 6355.56 1088.71   6
   8   4   1 6241.60 975.936   3
   8  -4   1 5423.70 994.509   5
   8   4   1 5918.82 921.417   2
  -8   4  -1 5666.67 946.804   1
  -8  -4  -1 6299.71 1036.74   1
   8   4   2 3268.32 722.455   3
   8  -4   2 2560.96 666.914   5
  -8   4  -2 2309.70 649.845   1
  -8  -4  -2 1629.80 601.269   1
   8  -4   3 17777.4 1675.38   5
  -8  -4  -3 16610.1 1665.87   1
  -8   4  -3 17577.4 1697.46   1
   8   4   3 16386.7 1526.05   3
   8  -4   4 10986.1 1328.58   5
  -8  -4  -4 12114.4 1442.61   1
  -8  -4  -4 11167.4 998.570   4
  -8   4  -4 11525.3 1422.68   1
   8   4   4 12062.7 1331.35   3
   8  -4   5 5907.02 997.125   5
  -8   4  -5 4720.57 931.092   1
  -8  -4  -5 5371.45 768.261   4
  -8  -4  -5 6711.67 1112.07   1
   8   4   5 7359.56 1072.28   3
   8  -4   6 203.183 370.385   5
  -8   4  -6 418.703 417.150   1
  -8  -4  -6 463.864 297.805   4
  -8  -4  -6 465.717 482.465   1
   8   4   6 1040.90 445.347   3
   8  -4   7 2667.38 735.133   5
  -8   4  -7 2006.33 672.374   1
  -8  -4  -7 2143.35 574.791   4
   8   4   7 3313.37 739.613   3
  -8  -4  -7 2434.17 749.967   1
   8  -4   8 9478.61 1275.95   5
  -8  -4  -8 11562.4 1456.30   1
  -8   4  -8 8473.67 1289.07   1
  -8  -4  -8 9287.18 1169.54   4
   8   4   8 9242.98 1241.49   3
   8  -4   9 7198.05 1131.45   5
  -8   4  -9 6873.53 1189.43   1
  -8  -4  -9 7165.90 1119.76   4
   8   4   9 7936.11 1186.21   3
  -8  -4  -9 6624.02 1100.17   1
   8  -4  10 9565.94 1313.62   5
  -8   4 -10 7059.82 1206.11   1
  -8  -4 -10 7487.65 1188.94   4
   8   4  10 7451.69 1190.74   3
  -8  -4 -10 9427.68 1314.58   1
   8  -4  11-347.643 357.797   5
  -8   4 -11-479.565 479.138   1
  -8  -4 -11 206.422 402.127   4
   8   4  11-89.3032 275.653   3
  -8  -4 -11 27.9872 247.923   1
  -8   4 -12 9120.46 1411.50   1
  -8  -4 -12 7970.48 1341.83   4
   8   4  12 8956.04 1350.83   3
  -8   4 -13 6933.18 1259.05   1
  -8  -4 -13 7536.49 1352.97   4
  -8   4 -13 6718.59 1385.45   4
  -8  -4 -14 50.4106 422.563   4
  -8   4 -14-108.762 528.125   4
  -8   4 -14 114.193 322.171   1
  -8  -4 -15-369.923 490.401   4
  -8   4 -15 1457.32 723.104   4
  -8  -4 -16 10931.2 1809.71   4
  -8   4 -16 8994.69 1687.79   4
   8   6 -15 2227.42 1053.44   3
   8  -6 -15 698.189 629.329   4
  -8  -6  15 1887.82 790.971   7
   8   6 -15 3184.82 975.762   2
  -8   6  15 1248.06 761.528   7
  -8   6  14 190.432 435.457   7
   8   6 -14 364.093 442.106   3
   8  -6 -14-1144.16 726.503   4
   8  -6 -14 1110.42 550.157   2
  -8  -6  14 15.4594 423.065   7
   8   6 -14 267.818 378.991   2
   8   6 -13 4966.66 1274.90   3
   8  -6 -13 3189.93 1098.69   4
   8  -6 -13 4523.42 1168.53   2
   8   6 -13 3384.57 988.626   2
  -8  -6  13 5564.74 1157.24   7
  -8   6  13 4867.04 1176.77   7
   8   6 -12 204.783 392.107   3
   8  -6 -12-351.454 537.859   4
   8  -6 -12 472.307 493.367   2
   8   6 -12 1232.46 588.225   2
  -8  -6  12 689.960 545.289   7
  -8   6  12-838.368 617.951   7
   8   6 -11 9962.29 1689.22   3
   8  -6 -11 15380.0 2100.11   4
   8  -6 -11 16116.3 1945.60   2
   8   6 -11 14192.0 1810.47   2
  -8  -6  11 13801.4 1684.15   7
   8   6 -10-231.301 464.897   3
   8  -6 -10-476.102 448.829   2
   8   6 -10 448.019 448.937   2
  -8  -6  10 430.013 417.279   7
   8   6  -9 14666.9 1927.80   3
   8  -6  -9 16098.6 1835.45   2
   8   6  -9 14269.8 1716.66   2
  -8  -6   9 16204.9 1645.91   7
   8   6  -8 4657.62 1105.43   3
   8  -6  -8 6277.59 1133.81   2
   8   6  -8 4561.39 992.670   2
   8   6  -7 639.491 485.153   3
  -8   6   7 636.180 339.303   1
   8  -6  -7 1148.51 605.973   5
   8  -6  -7 757.906 408.665   2
   8   6  -7 1107.69 475.971   2
   8   6  -6 13.6544 371.842   3
   8  -6  -6 406.224 540.467   5
  -8   6   6 156.505 229.813   1
   8  -6  -6 253.011 317.581   2
   8   6  -6-110.305 254.447   2
   8  -6  -5 11723.8 1645.34   5
   8  -6  -5 12095.2 1465.25   2
   8   6  -5 12793.2 1439.97   2
  -8   6   5 10267.6 1274.78   1
   8   6  -5 12925.5 1685.48   3
   8  -6  -4 11243.5 1603.57   5
   8  -6  -4 13721.7 1530.97   2
   8   6  -4 13955.8 1462.61   2
  -8   6   4 13767.8 1494.90   1
   8   6  -4 12099.3 1615.65   3
   8  -6  -3 46129.7 3108.17   5
   8  -6  -3 47373.2 2803.31   2
   8   6  -3 46275.1 2545.94   2
  -8   6   3 41888.7 2604.80   1
   8   6  -3 44401.1 3009.87   3
   8   6  -2 4034.38 972.057   3
   8  -6  -2 4578.68 1034.17   5
   8  -6  -2 3496.93 788.578   2
   8   6  -2 4752.62 808.587   2
  -8   6   2 4484.97 936.329   1
  -8  -6   2 5320.28 1098.98   6
   8   6  -1 269.666 323.562   3
   8  -6  -1-109.207 390.272   5
   8   6  -1 276.595 316.085   2
  -8   6   1 377.856 431.567   1
  -8  -6   1 41.4251 434.082   6
   8   6   0 5194.28 1039.04   3
   8  -6   0 5503.72 1121.13   5
  -8   6   0 6430.85 1121.20   1
  -8  -6   0 5327.10 1153.98   6
   8   6   1 2301.61 764.260   3
   8  -6   1 2484.73 779.359   5
  -8   6  -1 1850.15 626.851   1
  -8  -6  -1 2706.98 875.053   6
  -8  -6  -2 7788.79 1387.81   6
   8   6   2 7211.26 1208.57   3
   8  -6   2 7491.21 1268.04   5
  -8   6  -2 5921.74 1083.58   1
   8   6   3 10957.2 1473.22   3
  -8  -6  -3 12018.3 1708.52   6
   8  -6   3 12473.8 1617.04   5
  -8   6  -3 13189.3 1623.36   1
   8  -6   4 881.366 552.917   5
  -8   6  -4 1256.34 603.271   1
   8   6   4 1998.85 710.043   3
   8  -6   5 1304.26 590.812   5
  -8   6  -5 1352.39 761.309   1
   8   6   5 853.964 511.121   3
   8  -6   6 18519.0 1973.37   5
  -8   6  -6 17960.7 1965.86   1
   8   6   6 19705.3 1998.23   3
   8  -6   7 66.5440 329.829   5
   8   6   7-910.242 487.743   3
  -8   6  -7 96.5205 448.768   1
   8  -6   8 1101.77 550.435   5
  -8   6  -8 1241.64 733.566   1
   8   6   8 2707.32 814.630   3
   8  -6   9 1101.95 516.501   5
  -8   6  -9 956.780 667.422   1
   8   6   9 402.995 397.916   3
   8  -6  10 5499.62 1157.31   5
  -8   6 -10 4131.38 1055.50   1
   8   6  10 5898.35 1190.90   3
   8  -6  11 6873.62 1318.04   5
  -8   6 -11 6485.38 1293.00   1
  -8  -6 -11 6031.10 1101.52   4
   8   6  11 6032.19 1232.03   3
   8  -6  12-46.6597 361.219   5
  -8   6 -12-86.6275 372.171   1
  -8  -6 -12 13.6021 297.606   4
   8   6  12 182.221 316.821   3
   8  -6  13 1699.86 768.440   5
  -8   6 -13-239.938 502.998   1
  -8  -6 -13 1057.85 580.669   4
   8   6  13 2002.07 786.725   3
  -8   6 -14 682.785 615.441   1
  -8  -6 -14 2099.01 826.218   4
   8   6  14 517.781 495.587   3
  -8  -6 -15 3645.73 1114.15   4
  -8   6 -15 5455.28 1338.40   4
   8   8 -12 1246.00 798.092   3
   8  -8 -12 2278.99 919.612   5
  -8   8  12 1331.78 667.882   7
   8   8 -11 2528.28 933.050   3
   8  -8 -11 1580.35 886.457   5
   8   8 -10 1291.57 713.963   3
   8  -8 -10 1606.71 778.234   5
   8   8  -9 11912.8 1900.92   3
   8  -8  -9 10577.2 1765.12   5
   8   8  -8 5621.80 1308.76   3
   8  -8  -8 5108.55 1236.58   5
   8   8  -7 977.246 691.853   3
   8  -8  -7 372.275 520.398   5
   8   8  -6 1047.73 669.179   3
   8  -8  -6 1163.85 638.593   5
  -8   8   6 1226.26 523.047   1
   8  -8  -5 20183.4 2295.57   5
  -8   8   5 21442.2 2008.49   1
   8   8  -5 21956.2 2443.47   3
   8   8  -4 2755.48 945.843   3
   8  -8  -4 4092.16 1120.08   5
  -8   8   4 4188.56 963.452   1
   8   8  -3 6159.47 1361.41   3
   8  -8  -3 6933.37 1357.39   5
  -8   8   3 9019.60 1384.29   1
   8   8  -2-745.246 568.736   3
   8  -8  -2-96.7690 440.069   5
  -8   8   2 244.366 405.085   1
  -8   8   1 4499.65 1038.50   1
   8   8  -1 5015.44 1175.75   3
   8  -8  -1 6162.49 1262.31   5
  -8  -8   1 5322.93 1226.77   6
   8   8   0 617.174 564.754   3
  -8   8   0 92.8513 342.689   1
   8  -8   0-478.992 470.276   5
  -8  -8   0 203.062 448.559   6
   8   8   1-81.9607 435.420   3
  -8   8  -1 582.847 461.220   1
   8  -8   1 300.598 447.824   5
  -8  -8  -1 397.361 440.815   6
   8   8   2 3009.17 944.412   3
  -8   8  -2 1712.14 659.459   1
   8  -8   2 2418.14 830.895   5
  -8  -8  -2 1997.09 867.090   6
  -8   8  -3 1871.68 750.458   1
   8  -8   3 1592.79 767.904   5
  -8  -8  -3 1373.77 712.717   6
   8   8   3 2306.83 868.429   3
  -8   8  -4 227.412 515.764   1
   8  -8   4-101.897 384.487   5
   8   8   4 200.364 348.114   3
  -8  -8  -4 537.582 525.738   6
  -8  -8  -5-29.8429 417.138   6
  -8   8  -5-68.8542 374.019   1
   8  -8   5 1.98065 373.390   5
   8   8   5-784.341 586.819   3
  -8  -8  -6 1268.58 699.847   6
  -8   8  -6 2837.71 906.147   1
   8  -8   6 945.317 620.630   5
   8   8   6 1308.18 695.549   3
  -8  -8  -7 4194.77 1190.11   6
   8  -8   7 3616.18 1066.99   5
   8   8   7 4763.41 1158.61   3
  -8   8  -7 3619.81 1027.46   1
   8  -8   8 446.509 423.055   5
  -8   8  -8 880.044 589.976   1
   8   8   8-122.254 489.388   3
   8  -8   9 2362.47 895.501   5
  -8   8  -9 1560.46 795.827   1
   8   8   9 2006.43 841.889   3
   8  -8  10 6032.13 1308.49   5
  -8   8 -10 5914.64 1364.38   1
   8   8  10 4776.24 1225.86   3
   8  -8  11 6948.12 1397.46   5
  -8   8 -11 9883.28 1674.02   1
   8   8  11 6171.78 1333.44   3
   8  -8  12-113.146 308.285   5
  -8   8 -12-174.780 357.870   1
   8   8  12-477.229 540.824   3
   8  10  -8 1942.76 923.503   3
   8 -10  -8 1951.45 871.355   5
   8  10  -7 7420.67 1645.18   3
   8 -10  -7 5439.84 1302.97   5
   8  10  -6 368.231 505.505   3
   8 -10  -6 2103.16 924.123   5
   8  10  -5 4042.66 1323.94   3
   8 -10  -5 1440.33 742.055   5
   8  10  -4 4752.60 1283.04   3
   8 -10  -4 4600.13 1283.39   5
  -8  10   4 4288.21 1006.83   1
  -8  10   3 2211.70 786.934   1
   8  10  -3 1043.01 718.002   3
   8 -10  -3 1008.26 650.064   5
   8  10  -2 2773.16 1000.52   3
  -8  10   2 3008.21 873.580   1
   8 -10  -2 4951.91 1280.15   5
   8  10  -1 2833.66 977.063   3
   8 -10  -1 2018.21 841.380   5
  -8  10   1 991.625 604.758   1
   8  10   0 1703.97 861.950   3
  -8  10   0 367.728 493.805   1
   8  10   1 134.167 408.874   3
  -8  10  -1-53.1024 263.928   1
  -8 -10  -1 479.923 651.321   6
   8 -10   2 1458.36 715.798   5
  -8  10  -2 410.337 504.881   1
  -8 -10  -2 910.810 609.674   6
   8 -10   3-26.2137 511.193   5
  -8  10  -3-175.330 467.489   1
  -8 -10  -3 92.6198 512.060   6
   8  10   3 55.1125 385.171   3
   8 -10   4 1473.62 845.960   5
  -8  10  -4 2125.61 854.749   1
  -8 -10  -4 1884.46 869.632   6
   8  10   4 1951.16 851.929   3
   8 -10   5 1106.50 657.246   5
  -8  10  -5 296.914 425.403   1
   8  10   5 905.493 642.658   3
  -8 -10  -5 1362.49 782.805   6
   8 -10   6 24.6128 541.973   5
  -8  10  -6 1531.79 739.806   1
   8  10   6 1444.20 834.773   3
  -8 -10  -6-401.396 575.423   6
  -8  10  -7 160.013 245.573   1
   8 -10   7 133.039 507.370   5
   8  10   7 1044.04 595.777   3
  -8 -10  -7 890.535 716.707   6
   9  -1 -17-1186.66 701.113   2
   9   1 -17 977.177 599.625   2
  -9  -1  17-244.428 509.323   7
  -9   1  17 1788.94 823.457   7
   9  -1 -16 501.982 480.068   2
   9   1 -16-113.553 407.642   2
  -9  -1  16-289.972 525.922   7
  -9   1  16 823.664 619.451   7
   9  -1 -15 11423.7 1890.70   2
   9   1 -15 14593.6 2101.07   2
  -9  -1  15 14938.2 2032.16   7
  -9   1  15 11586.4 1818.91   7
   9  -1 -14 1296.21 657.481   2
   9   1 -14 1645.82 763.332   2
  -9  -1  14 905.838 581.202   7
  -9   1  14 1522.99 776.669   7
   9  -1 -13 4644.94 1185.15   2
   9   1 -13 5406.59 1236.33   2
  -9  -1  13 5325.46 1175.93   7
  -9   1  13 3306.62 1035.90   7
   9  -1 -12 483.220 641.800   2
   9   1 -12 679.723 526.695   2
  -9  -1  12 417.135 490.542   7
  -9   1  12 536.439 609.380   7
   9  -1 -11 18618.1 2147.82   2
   9   1 -11 21366.7 2282.42   2
  -9  -1  11 18061.1 1941.84   7
  -9   1  11 20297.4 2121.62   7
   9  -1 -10 1885.08 594.386   4
   9  -1 -10 2105.14 831.241   2
   9   1 -10 2232.93 804.564   2
  -9  -1  10 2237.47 783.794   7
  -9   1  10 2370.83 789.493   7
  -9  -1   9 130.566 210.601   1
   9  -1  -9 8.50256 412.305   2
   9   1  -9 606.954 514.430   2
  -9  -1   9 359.711 383.109   7
  -9   1   9 134.511 438.399   7
  -9   1   8 249.099 214.282   1
   9  -1  -8 533.260 461.428   2
   9   1  -8 617.592 529.455   2
  -9  -1   8 87.8459 212.068   1
  -9  -1   8 316.913 368.612   7
  -9   1   8 275.637 363.344   7
  -9   1   7 1345.45 489.628   1
   9  -1  -7 1651.99 690.635   2
   9   1  -7 1607.00 684.677   2
  -9  -1   7 558.146 420.764   7
  -9  -1   7 428.635 301.096   1
  -9   1   6 6562.25 930.772   1
   9  -1  -6 5516.75 1101.75   2
   9   1  -6 7179.96 1217.99   2
  -9  -1   6 6845.59 1000.36   7
  -9  -1   6 7003.01 992.858   1
   9   1  -5 7184.40 953.287   3
  -9   1   5 7138.22 995.751   1
  -9  -1   5 9349.94 1161.93   1
   9  -1  -5 5711.74 1055.83   2
   9   1  -5 8754.14 1304.75   2
  -9  -1   5 8421.99 1087.54   7
  -9  -1   4 597.116 415.951   1
   9   1  -4 144.553 217.220   3
  -9   1   4 411.350 363.719   1
   9  -1  -4-616.982 497.679   2
   9   1  -4 34.2575 398.673   2
   9  -1  -3 19931.9 1878.92   2
   9   1  -3 15624.8 1648.42   2
  -9  -1   3 16993.8 1570.03   1
  -9   1   3 15201.6 1480.43   1
   9   1  -3 16283.7 1321.06   3
   9  -1  -3 17096.1 1123.32   3
  -9  -1   3 17468.9 1404.81   6
   9  -1  -2 23644.7 2023.53   2
   9   1  -2 25339.6 2096.95   2
  -9  -1   2 26874.3 1980.15   1
  -9   1   2 27322.3 1989.99   1
   9   1  -2 26635.6 1625.30   3
   9  -1  -2 26887.2 1288.57   3
  -9   1   2 25109.1 1272.78   6
  -9  -1   2 25476.7 1692.96   6
   9  -1  -1 28381.7 2207.38   2
   9   1  -1 27017.1 2110.90   2
  -9  -1   1 23826.7 1891.53   1
  -9   1   1 28212.7 2034.23   1
   9   1  -1 26606.1 1565.95   3
  -9   1   1 27858.5 1438.81   6
  -9  -1   1 27873.5 1803.37   6
  -9  -1   0 9292.72 1207.41   1
   9  -1   0 10632.0 1356.94   2
   9   1   0 8605.30 1224.24   2
  -9   1   0 9825.52 1257.01   1
   9   1   0 10670.9 967.433   3
  -9  -1   0 10713.7 1170.12   6
   9   1   1 681.870 271.784   3
   9  -1   1 1232.78 469.564   5
  -9  -1  -1 574.071 437.023   1
   9  -1   1 393.196 474.837   2
   9   1   1 223.830 401.549   2
  -9   1  -1 784.172 541.222   1
   9  -1   2 27898.0 1864.30   5
  -9  -1  -2 24293.0 1975.94   1
  -9   1  -2 24735.6 1992.57   1
   9   1   2 27228.8 1453.46   3
   9  -1   3 4701.36 755.693   5
   9   1   3 4997.26 661.266   5
  -9  -1  -3 4428.90 932.841   1
  -9   1  -3 3678.42 857.956   1
   9   1   3 4086.01 563.699   3
   9  -1   4 4545.05 730.752   5
  -9  -1  -4 5126.62 1000.76   1
  -9   1  -4 3861.36 875.311   1
   9   1   4 4629.04 620.711   3
   9  -1   5 16333.8 1344.50   5
  -9  -1  -5 19356.9 1553.69   4
  -9  -1  -5 15721.7 1672.06   1
  -9   1  -5 17351.3 1734.85   1
   9  -1   6 437.656 282.476   5
  -9  -1  -6 810.887 492.608   1
  -9  -1  -6 423.954 329.862   4
  -9   1  -6-143.134 459.007   1
  -9  -1  -7 17766.4 1628.33   4
  -9  -1  -7 15358.7 1671.22   1
  -9   1  -7 19116.4 1879.63   1
  -9  -1  -8 9046.10 1339.95   1
  -9  -1  -8 9528.68 1266.79   4
  -9   1  -8 8888.39 1332.81   1
  -9  -1  -9 20679.0 1917.83   4
  -9  -1  -9 18942.0 1879.75   1
  -9   1  -9 15246.8 1729.23   1
  -9  -1 -10 2214.74 675.137   1
  -9   1 -10 1068.51 563.581   1
  -9  -1 -10 1101.10 574.587   4
  -9   1 -10 1230.68 584.197   4
  -9  -1 -11 9030.31 1338.75   1
  -9   1 -11 8455.40 1335.37   1
  -9  -1 -11 7650.55 1306.77   4
  -9   1 -11 7808.28 1324.05   4
  -9  -1 -12 3370.05 833.637   1
  -9   1 -12 4159.05 932.090   1
  -9  -1 -12 3487.17 901.172   4
  -9   1 -12 4352.09 1075.64   4
  -9  -1 -13 11074.5 1487.71   1
  -9   1 -13 11297.2 1563.28   1
  -9  -1 -13 9045.68 1522.84   4
  -9   1 -13 7776.98 1466.39   4
  -9  -1 -14 435.783 600.462   4
  -9   1 -14 305.644 528.546   4
  -9  -1 -15 11594.1 1826.46   4
  -9   1 -15 15028.0 2061.42   4
  -9  -1 -16 5085.98 1285.50   4
  -9   1 -16 3128.47 1083.00   4
  -9  -1 -17 14164.5 2115.72   4
  -9   1 -17 15327.0 2251.64   4
   9  -3 -16 475.810 564.866   2
   9   3 -16 2405.80 1017.21   2
  -9  -3  16 1294.38 711.307   7
  -9   3  16 2092.94 855.134   7
   9  -3 -15 498.082 596.311   4
   9  -3 -15-11.7295 437.532   2
   9   3 -15 1119.18 680.056   2
  -9  -3  15-1119.00 641.418   7
  -9   3  15 841.122 642.660   7
   9  -3 -14 7543.74 1427.00   4
   9  -3 -14 6775.23 1431.39   2
   9   3 -14 6559.30 1438.58   2
  -9  -3  14 8194.48 1447.54   7
  -9   3  14 6733.46 1417.26   7
   9  -3 -13 38124.2 2974.42   4
   9  -3 -13 34979.4 3098.04   2
   9   3 -13 29276.1 2814.90   2
  -9  -3  13 33059.7 2768.80   7
  -9   3  13 38239.8 3127.29   7
   9  -3 -12 3900.28 966.264   4
   9  -3 -12 2219.80 851.558   2
   9   3 -12 2343.71 817.861   2
  -9  -3  12 2725.37 826.997   7
  -9   3  12 2911.74 990.443   7
   9  -3 -11 4218.71 1007.57   4
   9  -3 -11 4459.55 1098.85   2
   9   3 -11 5846.87 1248.99   2
  -9  -3  11 6342.12 1174.53   7
  -9   3  11 3816.49 1046.64   7
   9  -3 -10 4055.60 1096.11   2
   9   3 -10 2052.19 789.807   2
  -9  -3  10 3621.73 860.513   7
  -9   3  10 4084.62 1040.03   7
   9  -3  -9 18126.3 2057.76   2
   9   3  -9 17286.9 1977.25   2
  -9  -3   9 14921.9 1622.44   7
   9   3  -8 5218.05 1022.80   3
  -9   3   8 5031.70 811.400   1
   9  -3  -8 4011.20 971.666   2
   9   3  -8 4992.04 1064.12   2
  -9  -3   8 3699.92 809.555   7
   9   3  -7 1155.20 510.163   3
  -9   3   7 213.820 234.268   1
   9  -3  -7 1051.04 586.757   2
   9   3  -7 521.785 438.605   2
  -9  -3   7 683.249 412.621   7
   9   3  -6 3172.84 792.229   3
  -9   3   6 2892.53 663.247   1
   9  -3  -6 3018.95 864.885   2
   9   3  -6 3090.71 867.453   2
  -9  -3   6 3181.22 690.473   7
  -9  -3   5 31616.2 2251.84   1
   9  -3  -5 35528.8 2615.22   2
   9   3  -5 33597.6 2487.19   2
  -9   3   5 33121.6 2144.09   1
  -9  -3   5 33457.7 2031.27   7
   9   3  -5 32588.3 2278.65   3
  -9  -3   4 11445.4 1381.25   1
   9   3  -4 11282.5 1433.06   2
  -9   3   4 12614.8 1369.82   1
   9  -3  -4 10340.7 1389.41   2
  -9  -3   4 11184.4 1147.20   7
   9   3  -4 9727.86 1234.06   3
   9   3  -3 3190.51 693.464   3
   9  -3  -3 3027.72 828.160   2
   9   3  -3 1971.51 621.804   2
  -9   3   3 2771.42 693.551   1
  -9  -3   3 3455.25 804.412   1
  -9  -3   3 3429.23 612.540   7
  -9  -3   3 3668.33 790.583   6
   9   3  -2 5221.19 873.447   3
   9  -3  -2 4523.88 941.925   2
   9   3  -2 3028.15 755.794   2
  -9   3   2 5060.61 922.232   1
  -9  -3   2 4618.83 666.829   7
  -9  -3   2 3101.78 807.639   1
  -9  -3   2 3125.75 753.343   6
   9   3  -1 1230.97 447.364   3
   9  -3  -1 270.193 299.708   5
   9  -3  -1-96.6933 332.872   2
   9   3  -1 337.920 352.613   2
  -9  -3   1 627.869 281.392   7
  -9  -3   1 890.177 447.011   1
  -9   3   1 233.418 360.746   1
  -9  -3   1 1315.32 555.653   6
  -9  -3   0 2528.35 671.420   6
  -9   3   0 2157.18 673.136   1
   9   3   0 2107.71 549.709   3
   9  -3   0 2656.35 730.963   5
   9  -3   0 1711.68 579.882   2
   9   3   0 1604.66 563.893   2
  -9  -3   0 1900.21 663.822   1
   9  -3   1 13995.1 1496.42   5
   9   3   1 13775.2 1471.26   2
  -9  -3  -1 12753.5 1478.05   1
  -9   3  -1 13402.7 1502.63   1
   9   3   1 13500.9 1314.90   3
  -9  -3  -1 11544.1 1410.22   6
  -9  -3  -2 322.417 387.170   1
   9   3   2 258.230 246.913   3
  -9   3  -2 936.393 493.051   1
   9  -3   2 536.759 384.206   5
  -9  -3  -3 7257.34 1140.02   1
   9  -3   3 9919.25 1247.73   5
  -9   3  -3 9620.18 1329.62   1
  -9  -3  -3 9493.46 916.649   4
   9   3   3 8276.05 1023.36   3
  -9  -3  -4 992.868 518.772   1
  -9   3  -4-168.629 410.328   1
   9  -3   4 264.659 331.753   5
  -9  -3  -4-71.0631 200.388   4
   9   3   4-3.91799 225.594   3
  -9  -3  -5 8099.67 1243.21   1
  -9   3  -5 7587.44 1212.93   1
   9  -3   5 8104.69 1132.14   5
  -9  -3  -5 8692.64 998.946   4
   9   3   5 8885.88 1091.28   3
  -9  -3  -6 5539.56 1033.49   1
  -9   3  -6 3630.24 871.631   1
   9  -3   6 6260.74 1000.10   5
  -9  -3  -6 6029.81 898.501   4
   9   3   6 6050.66 936.577   3
   9  -3   7 51791.8 2790.77   5
  -9  -3  -7 54156.1 2747.10   4
  -9  -3  -7 52617.3 3107.02   1
  -9   3  -7 53494.0 3214.56   1
   9   3   7 54628.1 2746.65   3
   9  -3   8 11811.3 1355.70   5
  -9  -3  -8 16850.3 1631.60   4
  -9  -3  -8 15545.5 1714.99   1
  -9   3  -8 12157.1 1601.28   1
   9   3   8 10923.5 1264.64   3
   9  -3   9 15814.2 1576.97   5
  -9  -3  -9 16138.9 1776.13   1
  -9  -3  -9 13320.4 1512.81   4
  -9   3  -9 12732.2 1630.17   1
   9   3   9 13901.9 1468.71   3
  -9  -3 -10 14412.4 1661.44   1
  -9  -3 -10 15591.2 1700.24   4
   9   3  10 12661.9 1436.81   3
  -9   3 -10 11077.7 1569.89   1
  -9  -3 -11 12582.9 1583.78   1
  -9  -3 -11 11369.2 1529.19   4
  -9   3 -11 11253.8 1594.18   1
  -9  -3 -12 1901.48 725.375   4
  -9   3 -12 2774.31 928.220   4
  -9   3 -12 3305.69 889.405   1
  -9  -3 -12 1406.34 583.394   1
  -9  -3 -13 9392.37 1558.23   4
  -9   3 -13 10015.4 1646.29   4
  -9   3 -13 7851.11 1344.09   1
  -9  -3 -14 4644.91 1157.99   4
  -9   3 -14 5155.03 1278.62   4
  -9   3 -14 7071.24 1324.40   1
  -9  -3 -15 16380.8 2125.98   4
  -9   3 -15 15525.5 2177.90   4
  -9  -3 -16 11759.6 1897.41   4
  -9   3 -16 12868.7 2063.19   4
   9   5 -15 749.419 574.838   3
   9  -5 -15 440.850 393.527   4
   9  -5 -15 1181.31 641.101   2
   9   5 -15-304.985 514.850   2
  -9  -5  15 377.736 477.502   7
  -9   5  15 994.247 659.464   7
   9   5 -14 6178.71 1389.32   3
   9  -5 -14 7106.79 1461.32   4
   9  -5 -14 6566.00 1456.70   2
   9   5 -14 7784.19 1517.36   2
  -9  -5  14 7125.71 1401.56   7
  -9   5  14 8243.90 1559.95   7
   9   5 -13 357.309 562.657   3
   9  -5 -13-2.20098 425.589   4
   9  -5 -13 918.794 562.618   2
   9   5 -13 92.3325 340.073   2
  -9  -5  13-275.053 491.185   7
  -9   5  13-349.514 632.137   7
   9   5 -12 15707.7 2099.74   3
   9  -5 -12 10760.3 1761.10   4
   9   5 -12 16541.7 2075.96   2
   9  -5 -12 16769.5 2160.95   2
  -9  -5  12 17417.4 1969.42   7
  -9   5  12 15716.4 2084.29   7
   9   5 -11 5763.95 1265.46   3
   9  -5 -11 4817.46 1148.32   2
   9   5 -11 4206.51 1102.74   2
  -9  -5  11 4800.86 1024.37   7
  -9   5  11 4612.72 1153.62   7
   9   5 -10 1120.34 633.719   3
   9  -5 -10 1127.95 590.547   2
   9   5 -10 1275.96 642.421   2
  -9  -5  10 1382.81 561.882   7
   9   5  -9 987.518 603.936   3
   9  -5  -9 338.995 421.285   2
   9   5  -9 410.084 549.044   2
  -9  -5   9 1048.83 505.948   7
   9   5  -8 7645.74 1390.21   3
   9  -5  -8 7888.51 1350.24   2
   9   5  -8 8510.42 1399.09   2
  -9  -5   8 10444.3 1285.27   7
  -9   5   7 12047.8 1340.52   1
   9  -5  -7 11544.4 1560.41   2
   9   5  -7 8752.88 1376.80   2
   9   5  -7 12173.2 1653.06   3
   9   5  -6 2122.82 693.031   3
   9  -5  -6 1787.64 663.370   2
   9   5  -6 1845.94 637.204   2
  -9   5   6 2414.48 642.989   1
  -9   5   5 1027.99 415.265   1
   9   5  -5 684.896 488.536   3
   9  -5  -5 403.781 471.057   5
   9  -5  -5 423.527 354.786   2
   9   5  -5 518.566 388.464   2
   9   5  -4 5322.52 1034.92   3
  -9   5   4 4015.79 844.824   1
   9  -5  -4 3793.74 953.311   5
   9  -5  -4 3808.91 876.913   2
   9   5  -4 4050.27 865.846   2
   9   5  -3-163.337 327.408   3
  -9   5   3-889.375 467.380   1
   9  -5  -3-99.7285 403.554   5
   9  -5  -3 108.769 311.241   2
   9   5  -3 342.630 362.010   2
   9   5  -2 8514.65 1291.68   3
   9  -5  -2 9824.05 1473.31   5
  -9   5   2 9173.02 1277.20   1
   9  -5  -2 10220.2 1379.62   2
   9   5  -2 9654.28 1267.77   2
  -9  -5   2 9170.01 1357.36   6
   9   5  -1-379.102 451.312   3
   9  -5  -1-78.6221 371.118   5
   9  -5  -1-234.373 327.925   2
  -9   5   1-1095.45 542.673   1
   9   5  -1 74.1926 297.706   2
  -9  -5   1-743.884 505.843   6
   9   5   0-42.7627 267.574   3
   9  -5   0-24.2807 406.402   5
  -9   5   0 203.885 472.032   1
   9   5   0 422.679 336.933   2
  -9  -5   0 314.007 381.633   6
  -9  -5  -1 791.112 580.092   6
   9   5   1 1163.45 488.593   3
   9  -5   1 950.819 514.619   5
  -9   5  -1 2007.03 694.090   1
   9  -5   2 34167.1 2587.95   5
  -9  -5  -2 42358.6 2879.43   1
  -9   5  -2 33042.0 2510.66   1
   9   5   2 39847.7 2657.14   3
  -9  -5  -2 37133.2 2849.96   6
   9   5   3 8253.23 1236.06   3
  -9  -5  -3 7242.88 1318.19   6
   9  -5   3 8218.66 1271.97   5
  -9  -5  -3 7830.34 1318.89   1
  -9   5  -3 6665.68 1192.81   1
   9  -5   4 899.946 460.509   5
  -9   5  -4 880.026 578.590   1
  -9  -5  -4 57.4930 321.430   1
   9   5   4 1004.07 519.574   3
   9  -5   5 2900.75 788.687   5
  -9   5  -5 5239.16 1067.12   1
  -9  -5  -5 3733.06 914.579   1
   9   5   5 4688.47 963.576   3
   9  -5   6 16909.3 1828.69   5
  -9  -5  -6 18180.1 1942.12   1
  -9   5  -6 18050.7 1988.61   1
   9   5   6 18215.5 1842.19   3
   9  -5   7 13752.8 1687.52   5
  -9  -5  -7 15603.6 1821.22   1
  -9   5  -7 17375.8 1989.89   1
   9   5   7 17543.0 1821.22   3
   9  -5   8 23715.4 2190.68   5
  -9  -5  -8 22287.9 2162.79   1
  -9   5  -8 24687.9 2374.53   1
   9   5   8 20425.6 2011.16   3
   9  -5   9 12454.3 1623.12   5
  -9  -5  -9 11481.4 1558.34   1
  -9   5  -9 12125.1 1694.55   1
   9   5   9 9980.84 1440.95   3
   9  -5  10 11113.7 1544.19   5
  -9   5 -10 12673.0 1785.30   1
  -9  -5 -10 12056.0 1607.39   1
   9   5  10 10715.5 1494.53   3
   9  -5  11 2797.71 804.612   5
  -9   5 -11 2409.42 854.429   1
  -9  -5 -11 3457.65 861.959   4
   9   5  11 2662.73 830.862   3
  -9   5 -12 777.469 516.329   1
  -9  -5 -12 214.367 333.337   4
   9   5  12 1222.78 606.902   3
  -9   5 -13 7191.73 1381.85   1
  -9  -5 -13 7659.02 1397.88   4
   9   5  13 7290.03 1334.98   3
  -9   5 -14 13347.4 1894.68   1
  -9  -5 -14 14032.2 1930.98   4
  -9   5 -14 13919.3 2086.67   4
  -9  -5 -15 3272.64 1046.48   4
  -9   5 -15 265.417 435.599   4
   9  -7 -13 1711.47 817.245   5
  -9   7  13 1983.34 864.222   7
   9   7 -12 5477.72 1427.80   3
   9  -7 -12 3423.26 1140.88   5
  -9   7  12 4757.44 1192.75   7
   9   7 -11 521.966 494.226   3
   9  -7 -11-421.590 576.091   5
   9   7 -10 2132.83 946.952   3
   9  -7 -10 3321.37 1092.28   5
   9   7  -9 1619.29 787.106   3
   9  -7  -9 354.117 529.676   5
   9   7  -8-311.528 535.895   3
   9  -7  -8 181.694 471.311   5
   9   7  -7-1088.73 682.975   3
   9  -7  -7-421.116 617.798   5
   9  -7  -7 427.628 421.013   2
   9   7  -6 12121.8 1810.82   3
   9  -7  -6 11384.5 1790.84   5
  -9   7   6 11605.2 1439.72   1
   9  -7  -6 12191.7 1585.98   2
   9   7  -5 4158.98 1143.24   3
   9  -7  -5 3122.02 958.941   5
  -9   7   5 4711.52 967.949   1
   9  -7  -5 5921.78 1116.23   2
   9   7  -4 603.237 624.338   3
   9  -7  -4 2078.06 913.744   5
  -9   7   4 1274.65 534.428   1
   9  -7  -4 786.222 472.673   2
   9   7  -3 413.351 517.683   3
   9  -7  -3-443.156 528.724   5
  -9   7   3 565.415 388.476   1
   9   7  -2 430.372 461.979   3
   9  -7  -2 1488.69 674.158   5
  -9   7   2 1212.71 558.064   1
   9   7  -1 88.9683 430.333   3
   9  -7  -1 108.645 363.861   5
  -9   7   1 304.405 433.139   1
  -9  -7   1-745.929 600.600   6
   9   7   0 5738.06 1216.67   3
   9  -7   0 6216.72 1293.64   5
  -9   7   0 7807.52 1338.17   1
  -9  -7   0 6756.28 1363.94   6
   9   7   1 17.7915 325.613   3
   9  -7   1 229.149 471.985   5
  -9   7  -1 524.240 541.666   1
  -9  -7  -1 246.021 428.941   6
   9   7   2 2103.16 803.073   3
   9  -7   2 1771.56 697.274   5
  -9   7  -2 2805.53 865.055   1
  -9  -7  -2 3012.26 929.765   6
   9  -7   3-257.561 381.971   5
  -9   7  -3 204.272 456.971   1
   9   7   3 626.993 516.595   3
  -9  -7  -3 440.360 526.830   6
  -9  -7  -4 10217.8 1717.96   6
   9  -7   4 8839.52 1494.88   5
  -9   7  -4 8326.93 1436.37   1
   9   7   4 8895.37 1462.80   3
  -9  -7  -5 285.664 505.168   6
   9  -7   5 941.599 515.198   5
  -9   7  -5 653.085 608.480   1
   9   7   5 787.156 511.837   3
  -9  -7  -6 3506.14 1023.70   6
   9  -7   6 1541.60 715.104   5
  -9   7  -6 2789.73 929.226   1
   9   7   6 2528.93 830.165   3
   9  -7   7 1792.85 725.617   5
  -9   7  -7 2326.53 897.756   1
   9   7   7 3415.06 931.130   3
   9  -7   8 36023.8 3018.70   5
  -9   7  -8 34406.0 2999.05   1
   9   7   8 34694.6 2932.68   3
   9  -7   9-187.003 439.181   5
  -9   7  -9-530.922 602.081   1
   9   7   9 482.289 457.986   3
   9  -7  10 4607.33 1141.90   5
  -9   7 -10 2269.45 903.502   1
   9   7  10 4048.78 1095.80   3
   9  -7  11 424.590 472.689   5
  -9   7 -11 712.020 634.420   1
   9   7  11 474.050 424.719   3
   9  -7  12 4732.20 1212.77   5
  -9   7 -12 6021.68 1334.80   1
   9   7  12 7371.34 1468.43   3
   9   9  -9 1335.10 799.454   3
   9  -9  -9 3503.25 1118.34   5
   9   9  -8 1797.13 797.049   3
   9  -9  -8 1615.52 871.558   5
   9   9  -7 3144.11 1090.64   3
   9  -9  -7 3581.17 1101.55   5
   9   9  -6 2324.10 908.510   3
   9  -9  -6 1711.88 814.815   5
   9   9  -5 141.107 376.260   3
   9  -9  -5 1544.47 675.527   5
  -9   9   5 937.542 454.049   1
   9   9  -4 427.533 629.263   3
   9  -9  -4 1316.17 726.576   5
  -9   9   4 1295.03 545.455   1
   9   9  -3 2613.43 961.824   3
   9  -9  -3 2379.13 907.188   5
  -9   9   3 2397.55 789.076   1
   9   9  -2 398.378 495.486   3
   9  -9  -2-366.726 416.530   5
  -9   9   2-1.89843 371.742   1
   9  -9  -1 396.092 490.442   5
  -9   9   1 1171.75 530.959   1
   9   9   0 2590.25 934.290   3
   9  -9   0 763.891 648.547   5
  -9   9   0 2903.88 856.003   1
  -9  -9   0 1561.31 725.553   6
   9   9   1 339.850 467.360   3
   9  -9   1 385.178 402.189   5
  -9   9  -1 1348.62 635.589   1
  -9  -9  -1 231.865 456.863   6
   9   9   2 583.018 595.225   3
   9  -9   2 388.029 456.886   5
  -9   9  -2 1191.88 676.147   1
  -9  -9  -2 75.7018 392.613   6
   9  -9   3 148.681 500.294   5
  -9   9  -3-98.0656 406.785   1
  -9  -9  -3-1431.35 754.838   6
   9   9   3-525.843 527.758   3
   9  -9   4 3304.89 1079.88   5
  -9   9  -4 2899.25 934.388   1
   9   9   4 1167.50 696.612   3
  -9  -9  -4 2085.38 907.763   6
   9  -9   5 531.054 524.815   5
  -9   9  -5 582.768 495.979   1
   9   9   5 1400.39 704.594   3
  -9  -9  -5 1874.89 902.432   6
   9  -9   6 6127.10 1435.38   5
  -9   9  -6 3155.11 1021.25   1
   9   9   6 5754.06 1313.87   3
  -9  -9  -6 5124.51 1415.63   6
  -9  -9  -7 3435.29 1141.32   6
   9  -9   7 4945.37 1271.66   5
  -9   9  -7 4222.10 1145.20   1
   9   9   7 5018.43 1327.94   3
  -9  -9  -8 5426.30 1417.57   6
   9  -9   8 3700.76 1135.78   5
  -9   9  -8 3080.48 878.846   1
   9   9   8 5146.68 1296.79   3
  10   0 -16 1994.49 897.564   2
 -10   0  16 2932.40 1038.21   7
  10   0 -15 27.5432 321.310   2
 -10   0  15 271.211 475.569   7
  10   0 -14 6520.83 1468.99   2
 -10   0  14 7268.00 1453.77   7
  10   0 -13-4.51908 458.742   2
 -10   0  13-1402.03 741.123   7
  10   0 -12 6163.37 1345.41   2
 -10   0  12 5499.42 1192.38   7
  10   0 -11-790.701 584.125   2
 -10   0  11-1.73891 367.053   7
  10   0 -10 9214.32 1558.07   2
 -10   0  10 7113.01 1256.23   7
  10   0  -9 473.122 456.028   2
 -10   0   9-39.9805 333.198   7
  10   0  -8 213.221 369.049   2
 -10   0   8-159.497 349.209   7
 -10   0   8 180.862 221.546   1
 -10   0   7-746.871 379.148   1
  10   0  -7-843.118 626.789   2
 -10   0   7-735.673 527.467   7
 -10   0   6 2869.07 670.458   1
  10   0  -6 2225.38 759.980   2
 -10   0   5 188.588 277.522   1
  10   0  -5 240.842 225.324   3
  10   0  -5 125.603 430.400   2
  10   0  -4 29300.8 2459.57   2
 -10   0   4 24001.7 1952.06   1
  10   0  -4 28111.9 1727.58   3
  10   0  -3-81.6000 188.398   3
 -10   0   3 467.219 393.079   1
  10   0  -3-18.1675 507.332   2
  10   0  -2 58680.0 3374.27   2
 -10   0   2 67149.4 3306.65   1
 -10   0   2 68278.9 2604.88   6
 -10   0   1 479.473 434.670   1
  10   0  -1 541.233 437.314   2
 -10   0   1 324.828 245.024   6
 -10   0   0 9370.36 1292.36   1
  10   0   0 7529.95 1288.52   2
 -10   0   0 10384.2 1102.89   6
 -10   0  -1 156.974 371.835   1
  10   0   1-8.73419 413.933   2
  10   0   2 62533.3 2758.10   5
 -10   0  -2 59032.8 3227.24   1
  10   0   3-304.570 248.714   5
 -10   0  -3 273.414 421.673   1
 -10   0  -4 10597.2 1442.35   1
 -10   0  -5 171.082 439.361   1
 -10   0  -6 27077.9 2331.76   1
 -10   0  -7 890.792 520.792   1
 -10   0  -8 36679.7 2573.10   4
 -10   0  -8 31446.3 2547.16   1
 -10   0  -9 29.1214 326.380   1
 -10   0  -9-8.98736 274.612   4
 -10   0 -10-450.393 447.311   1
 -10   0 -10 298.107 486.704   4
 -10   0 -11-284.180 365.191   1
 -10   0 -11 525.355 469.144   4
 -10   0 -12 2557.61 821.538   1
 -10   0 -12 2562.21 845.036   4
 -10   0 -13 188.805 271.428   1
 -10   0 -13-357.725 462.075   4
 -10   0 -14 7073.54 1440.81   4
 -10   0 -15 92.8685 327.377   4
 -10   0 -16-221.838 532.535   4
  10  -2 -16 3292.93 1110.87   2
  10   2 -16 1696.81 866.355   2
 -10  -2  16 1197.68 635.584   7
 -10   2  16 3152.64 1171.66   7
  10  -2 -15 704.784 659.585   2
  10   2 -15-103.166 375.684   2
 -10  -2  15 529.592 562.442   7
 -10   2  15 1741.11 831.575   7
  10  -2 -14 3442.42 1100.04   2
  10   2 -14 2187.75 870.281   2
 -10  -2  14 2216.31 926.920   7
 -10   2  14 2848.08 985.789   7
  10  -2 -13 10324.7 1786.79   2
  10   2 -13 5376.33 1283.48   2
 -10  -2  13 9552.17 1559.66   7
 -10   2  13 7970.73 1520.94   7
  10  -2 -12 822.559 630.235   2
  10   2 -12 343.934 525.802   2
 -10  -2  12 481.386 491.760   7
 -10   2  12 186.765 458.951   7
  10  -2 -11-573.171 520.017   2
  10   2 -11-748.535 618.809   2
 -10  -2  11-349.774 456.184   7
 -10   2  11-804.575 584.407   7
  10  -2 -10-264.813 447.517   2
  10   2 -10 427.379 464.964   2
 -10  -2  10 1209.38 561.553   7
 -10   2  10 180.193 418.759   7
  10  -2  -9 383.881 512.514   2
  10   2  -9 697.116 503.894   2
 -10  -2   9 940.154 526.379   7
 -10   2   9 590.120 475.916   7
 -10   2   8-80.4955 190.539   1
  10   2  -8 4.22841 217.634   3
  10  -2  -8-245.582 425.697   2
  10   2  -8 125.596 459.486   2
 -10  -2   8-530.600 405.731   7
  10   2  -7 169.086 257.840   3
 -10   2   7 646.686 344.932   1
  10  -2  -7 436.859 586.941   2
  10   2  -7 490.544 477.824   2
 -10  -2   7 920.511 443.391   1
 -10  -2   7 395.127 362.885   7
  10   2  -6-366.022 297.598   3
 -10   2   6 390.309 314.006   1
  10  -2  -6-110.338 430.898   2
  10   2  -6-276.271 417.322   2
 -10  -2   6 486.941 385.155   1
 -10  -2   6-29.5684 214.318   7
  10   2  -5 2802.53 670.272   3
 -10   2   5 2778.25 720.811   1
  10  -2  -5 1502.45 663.098   2
  10   2  -5 2308.01 759.955   2
 -10  -2   5 3153.33 691.925   7
 -10  -2   5 2217.17 684.583   1
  10  -2  -4 13413.5 1684.25   2
  10   2  -4 12646.1 1605.93   2
 -10  -2   4 15357.4 1626.98   1
 -10   2   4 13690.4 1499.56   1
 -10  -2   4 12898.3 1320.99   7
  10   2  -4 13825.2 1427.27   3
 -10  -2   3 9547.33 1299.39   1
 -10   2   3 9307.40 1270.87   1
  10  -2  -3 9081.46 1383.95   2
  10   2  -3 9415.98 1400.58   2
  10   2  -3 11459.7 1257.73   3
 -10  -2   3 11245.6 1191.66   7
 -10  -2   3 11146.9 1278.96   6
  10  -2  -2 14997.5 1764.83   2
  10   2  -2 19131.4 1912.77   2
 -10  -2   2 15579.4 1669.09   1
 -10   2   2 16932.1 1692.00   1
  10   2  -2 17194.7 1489.29   3
 -10  -2   2 17122.5 1613.18   6
 -10  -2   1 1058.94 524.754   1
  10   2  -1 1315.41 430.347   3
  10  -2  -1-68.4033 438.254   2
  10   2  -1 328.417 446.571   2
 -10   2   1 114.909 382.757   1
 -10  -2   1 631.222 371.041   6
  10  -2   0 24102.8 2004.42   5
  10  -2   0 24715.4 2214.10   2
  10   2   0 24041.0 2115.25   2
 -10  -2   0 23615.2 2029.94   1
 -10   2   0 24497.7 2087.83   1
  10   2   0 22942.3 1641.54   3
 -10  -2   0 24646.1 1992.37   6
 -10  -2  -1-181.974 286.558   6
  10   2   1 395.042 267.165   3
 -10  -2  -1-1.34942 416.201   1
  10  -2   1 224.026 294.879   5
  10   2   1-991.185 530.793   2
 -10   2  -1-561.968 490.912   1
  10  -2   2 15469.2 1568.46   5
 -10  -2  -2 17975.5 1842.20   1
 -10   2  -2 16382.4 1770.08   1
  10   2   2 15814.2 1315.72   3
 -10  -2  -3 53.1589 400.604   1
  10  -2   3 643.212 408.060   5
 -10  -2  -3 574.715 276.387   4
 -10   2  -3 579.483 530.059   1
  10   2   3 481.586 272.362   3
  10  -2   4 25367.9 1924.24   5
 -10  -2  -4 22488.2 1615.85   4
 -10  -2  -4 24315.0 2152.32   1
 -10   2  -4 28093.6 2356.47   1
 -10  -2  -5-336.470 424.036   1
  10  -2   5 348.198 315.912   5
 -10  -2  -5 476.597 366.859   4
 -10   2  -5 311.885 542.728   1
  10  -2   6 31779.8 2111.10   5
 -10  -2  -6 33094.9 2150.75   4
 -10  -2  -6 28766.3 2382.44   1
 -10   2  -6 30567.0 2496.30   1
 -10  -2  -7 7227.18 1271.57   1
 -10  -2  -7 8023.79 1148.40   4
 -10   2  -7 9727.42 1467.57   1
 -10  -2  -8 19043.9 1790.69   4
 -10  -2  -8 21292.6 2094.61   1
 -10   2  -8 21208.7 2135.34   1
 -10  -2  -9 102.812 381.771   1
 -10  -2  -9-130.999 326.344   4
 -10  -2 -10 4111.10 984.045   1
 -10  -2 -10 3669.83 892.203   4
 -10   2 -10 5846.63 1183.86   1
 -10  -2 -11 345.374 384.984   1
 -10  -2 -11-413.426 398.574   4
 -10   2 -11 666.764 509.578   1
 -10   2 -11 742.206 579.130   4
 -10  -2 -12 2683.67 778.600   1
 -10  -2 -12 2857.96 882.611   4
 -10   2 -12 3959.47 986.880   1
 -10   2 -12 2153.83 815.499   4
 -10   2 -13 7568.79 1420.90   1
 -10  -2 -13 5947.09 1263.22   4
 -10   2 -13 8759.24 1570.16   4
 -10   2 -14 6982.77 1352.22   1
 -10  -2 -14 7954.92 1498.91   4
 -10   2 -14 5388.74 1315.06   4
 -10  -2 -15 462.377 609.751   4
 -10   2 -15 1087.69 784.602   4
  10  -4 -15 3352.24 1092.06   2
  10   4 -15 3775.90 1174.67   2
 -10  -4  15 3406.32 1043.54   7
 -10   4  15 3968.34 1228.62   7
  10   4 -14 1512.34 711.832   3
  10   4 -14-92.1259 386.390   2
 -10  -4  14 839.452 592.846   7
 -10   4  14 184.153 523.717   7
  10   4 -13-307.446 444.795   3
  10  -4 -13 580.081 525.669   2
  10   4 -13-235.488 415.585   2
 -10  -4  13-286.742 408.377   7
 -10   4  13-65.8815 375.218   7
  10   4 -12 872.232 591.037   3
  10  -4 -12 2201.70 827.747   2
  10   4 -12 2115.78 829.491   2
 -10  -4  12 994.675 595.055   7
 -10   4  12 1682.24 778.057   7
  10   4 -11 2134.32 963.346   3
  10  -4 -11 2464.70 955.599   2
  10   4 -11 1809.63 742.294   2
 -10  -4  11 3001.19 884.025   7
 -10   4  11 3273.79 1025.79   7
  10   4 -10 101.740 358.729   3
  10  -4 -10-41.0579 474.423   2
  10   4 -10-655.004 599.904   2
 -10  -4  10-226.371 378.895   7
  10   4  -9 4026.29 1019.22   3
  10  -4  -9 3057.28 956.576   2
  10   4  -9 4716.87 1138.76   2
 -10  -4   9 4802.81 992.775   7
  10  -4  -8-354.124 409.397   2
  10   4  -8-141.003 354.253   2
 -10  -4   8-684.290 465.479   7
  10   4  -7 309.608 387.817   3
 -10   4   7 1358.10 501.169   1
  10  -4  -7 1115.29 596.064   2
  10   4  -7 863.860 528.329   2
 -10  -4   7 903.507 453.390   7
  10   4  -6-208.742 372.295   3
  10  -4  -6-104.115 313.200   2
 -10   4   6-127.912 278.680   1
  10   4  -6 106.268 386.215   2
  10   4  -5 161.174 301.733   3
  10  -4  -5-190.036 413.480   2
  10   4  -5-403.095 376.451   2
 -10   4   5 571.126 377.142   1
  10   4  -4 1845.36 699.073   3
  10  -4  -4 703.875 547.128   2
  10   4  -4 1015.32 585.609   2
 -10   4   4 828.902 506.016   1
  10   4  -3 5098.32 1000.33   3
  10  -4  -3 4382.19 1021.60   5
 -10  -4   3 4983.16 1006.22   1
  10  -4  -3 4176.12 964.253   2
  10   4  -3 4914.85 1007.51   2
 -10   4   3 4141.74 881.383   1
  10   4  -2 734.279 433.641   3
  10  -4  -2 533.623 472.378   5
  10  -4  -2-421.532 377.835   2
  10   4  -2 471.214 417.901   2
 -10  -4   2 428.641 522.080   1
 -10   4   2 12.4992 292.185   1
 -10  -4   2-1.50132 285.727   6
  10  -4  -1 27850.2 2387.96   5
  10  -4  -1 30480.0 2486.95   2
  10   4  -1 29201.5 2305.39   2
 -10  -4   1 28619.8 2375.86   1
 -10   4   1 31706.2 2445.89   1
  10   4  -1 31935.9 2316.85   3
 -10  -4   1 31307.1 2480.60   6
  10  -4   0 12864.6 1619.51   5
  10   4   0 14290.2 1624.25   2
 -10  -4   0 14237.8 1724.59   1
 -10   4   0 12006.8 1549.33   1
  10   4   0 16376.0 1664.52   3
 -10  -4   0 13514.7 1685.59   6
 -10  -4  -1 5338.27 1079.96   6
  10   4   1 4478.88 869.984   3
 -10   4  -1 6049.26 1142.62   1
  10  -4   1 6379.64 1155.02   5
 -10  -4  -1 5409.47 1082.44   1
 -10  -4  -2 145.805 405.361   6
  10   4   2-103.738 294.529   3
 -10   4  -2 134.356 421.245   1
  10  -4   2 224.135 400.603   5
 -10  -4  -2-998.272 597.091   1
 -10   4  -3 4659.47 1076.91   1
  10  -4   3 5921.81 1068.54   5
 -10  -4  -3 5583.78 1143.18   1
  10   4   3 3536.46 776.223   3
  10  -4   4 18179.3 1852.77   5
 -10  -4  -4 18816.2 1991.91   1
 -10   4  -4 20513.0 2104.41   1
  10   4   4 19384.2 1769.04   3
  10  -4   5 26486.3 2217.01   5
 -10  -4  -5 26698.4 2367.52   1
 -10   4  -5 25186.2 2338.43   1
  10   4   5 28970.9 2175.44   3
  10  -4   6 17719.1 1851.47   5
 -10   4  -6 14526.6 1800.00   1
 -10  -4  -6 17507.3 1964.01   1
  10   4   6 16490.5 1663.29   3
  10  -4   7 23292.6 2092.13   5
 -10  -4  -7 18316.4 1997.92   1
 -10   4  -7 24716.1 2377.19   1
  10   4   7 26805.3 2132.76   3
 -10   4  -8 3270.64 942.533   1
  10  -4   8 5509.53 1054.61   5
  10   4   8 4086.18 883.822   3
 -10  -4  -8 3583.35 911.047   1
 -10   4  -9 3028.84 952.905   1
 -10  -4  -9 2958.36 870.110   1
 -10  -4 -10 13805.4 1778.74   1
 -10   4 -10 12202.5 1793.57   1
 -10  -4 -11 3261.39 937.630   1
 -10   4 -11 2189.68 833.197   1
 -10  -4 -12 2242.36 788.117   4
 -10   4 -12 3311.67 982.146   1
 -10  -4 -13 3506.71 977.031   4
 -10   4 -13 2715.79 930.323   4
 -10   4 -13 2401.55 867.983   1
 -10  -4 -14 2133.92 861.956   4
 -10   4 -14 2356.58 956.559   4
 -10   4 -14 3483.11 965.921   1
  10   6 -13-424.602 372.226   3
  10  -6 -13-216.261 348.084   2
 -10   6  13 264.060 429.715   7
  10   6 -12-935.482 642.562   3
  10  -6 -12 1103.32 673.676   2
  10   6 -12 219.826 403.056   2
 -10   6  12-286.007 471.154   7
  10   6 -11 204.442 371.927   3
  10  -6 -11 710.246 469.069   2
  10   6 -11-47.2146 357.446   2
  10   6 -10 843.766 602.687   3
  10  -6 -10 508.783 434.388   2
  10   6 -10 644.638 537.238   2
  10   6  -9 462.557 516.759   3
  10  -6  -9-72.1450 410.020   5
  10  -6  -9 647.893 520.347   2
  10   6  -9 269.749 436.019   2
  10   6  -8 51.9121 468.509   3
  10  -6  -8-277.382 530.082   5
  10  -6  -8 426.586 431.566   2
  10   6  -8 218.783 428.230   2
  10   6  -7 3627.49 1046.29   3
  10  -6  -7 2199.76 851.070   5
  10  -6  -7 2950.32 866.383   2
  10   6  -7 3219.94 924.512   2
  10   6  -6 4093.68 1130.13   3
  10  -6  -6 5498.07 1233.20   5
  10  -6  -6 4057.72 996.360   2
  10   6  -6 5520.68 1114.71   2
 -10   6   6 2752.75 732.984   1
 -10   6   5-106.339 348.765   1
  10   6  -5 356.143 470.357   3
  10  -6  -5 473.749 530.927   5
  10  -6  -5 461.959 297.888   2
  10   6  -5 673.647 459.740   2
  10   6  -4 351.202 463.779   3
 -10   6   4-314.693 366.081   1
  10  -6  -4 270.648 472.214   5
  10  -6  -4 365.490 385.648   2
  10   6  -4 690.419 454.923   2
  10   6  -3 7048.92 1331.42   3
 -10   6   3 8055.02 1290.44   1
  10  -6  -3 7626.59 1437.52   5
  10  -6  -3 10159.5 1474.42   2
  10   6  -2 3284.48 902.486   3
  10  -6  -2 3458.74 992.633   5
 -10   6   2 3260.09 894.681   1
 -10  -6   2 2098.69 755.652   6
  10  -6  -1 32032.0 2775.94   5
 -10   6   1 35421.4 2734.04   1
  10   6  -1 33935.2 2749.29   3
 -10  -6   1 34230.0 2915.23   6
  10   6   0 268.909 415.891   3
  10  -6   0 49.0867 445.834   5
 -10   6   0 355.550 473.952   1
 -10  -6   0 69.7230 380.278   6
  10  -6   1 12707.3 1742.49   5
 -10   6  -1 13790.3 1776.79   1
  10   6   1 13138.0 1705.48   3
 -10  -6  -1 11987.9 1753.83   6
  10   6   2 1982.89 746.098   3
  10  -6   2 904.046 603.738   5
 -10   6  -2 1670.87 711.582   1
 -10  -6  -2 1357.05 703.979   6
 -10  -6  -3 2329.17 959.098   6
  10  -6   3 3283.79 913.320   5
 -10   6  -3 3443.93 980.876   1
  10   6   3 4579.35 1028.08   3
 -10  -6  -4 581.776 601.616   6
  10  -6   4 397.349 485.480   5
 -10   6  -4 235.536 501.390   1
  10   6   4-26.3913 399.254   3
  10  -6   5 47122.9 3326.30   5
 -10   6  -5 55388.2 3644.72   1
  10   6   5 54099.9 3410.38   3
 -10  -6  -5 58559.7 4038.88   6
  10  -6   6-34.6461 439.127   5
 -10   6  -6 897.616 648.886   1
  10   6   6 1180.27 647.313   3
  10  -6   7 13834.2 1821.62   5
 -10   6  -7 14335.4 1946.06   1
  10   6   7 14500.2 1814.53   3
  10  -6   8-243.042 434.207   5
 -10   6  -8 472.717 569.203   1
  10   6   8 567.440 437.495   3
  10  -6   9 8063.95 1427.36   5
 -10   6  -9 9031.75 1623.87   1
  10   6   9 7443.34 1321.99   3
  10  -6  10-1.92031 346.335   5
 -10   6 -10-780.981 590.401   1
  10   6  10 350.721 313.143   3
 -10   6 -11 4731.57 1208.76   1
  10   6  11 5160.23 1122.51   3
 -10   6 -12 1505.09 781.530   1
  10   8 -10 357.486 411.378   3
  10  -8 -10 262.157 542.038   5
  10   8  -9-405.624 593.282   3
  10  -8  -9-270.866 546.713   5
  10   8  -8-418.769 544.865   3
  10  -8  -8 852.447 654.145   5
  10   8  -7 686.715 681.451   3
  10  -8  -7 645.569 698.365   5
  10   8  -6 1026.80 670.432   3
  10  -8  -6 345.884 564.386   5
  10   8  -5 152.782 662.403   3
  10  -8  -5-121.705 437.658   5
 -10   8   5 1013.72 511.261   1
  10   8  -4 416.558 493.084   3
  10  -8  -4 1652.32 811.023   5
 -10   8   4 318.502 441.896   1
  10   8  -3 9045.05 1708.08   3
  10  -8  -3 10577.7 1820.77   5
 -10   8   3 6646.59 1259.26   1
  10   8  -2-716.706 666.668   3
  10  -8  -2-768.465 686.247   5
 -10   8   2 770.958 539.089   1
  10   8  -1 12640.3 1904.49   3
  10  -8  -1 10950.8 1753.25   5
 -10   8   1 11878.4 1720.37   1
  10   8   0 250.534 374.127   3
  10  -8   0 250.746 550.769   5
 -10   8   0 1157.70 631.860   1
 -10  -8   0 649.989 582.249   6
  10   8   1 5175.80 1215.48   3
  10  -8   1 3179.55 1005.31   5
 -10   8  -1 2509.28 879.825   1
 -10  -8  -1 3048.51 1012.49   6
  10   8   2 812.813 541.347   3
  10  -8   2 483.045 421.984   5
 -10   8  -2 66.7682 409.879   1
 -10  -8  -2 387.817 590.377   6
  10  -8   3 10511.7 1758.40   5
 -10   8  -3 7054.69 1360.34   1
  10   8   3 9112.44 1647.55   3
 -10  -8  -3 7248.19 1541.85   6
  10  -8   4 1365.50 791.119   5
 -10   8  -4 1373.57 675.954   1
  10   8   4 924.776 619.902   3
 -10  -8  -4 417.129 514.206   6
  10  -8   5 11791.9 1864.04   5
 -10   8  -5 8126.03 1540.60   1
  10   8   5 9835.35 1688.77   3
 -10  -8  -5 10010.2 1857.34   6
 -10  -8  -6 2711.93 1042.36   6
  10  -8   6 3325.83 1065.77   5
 -10   8  -6 2805.17 969.695   1
  10   8   6 2768.67 895.008   3
 -10  -8  -7 13056.6 2153.26   6
  10  -8   7 8939.30 1666.34   5
 -10   8  -7 11842.6 1890.59   1
  10   8   7 9144.36 1618.99   3
 -10  -8  -8 1122.64 666.828   6
  10  -8   8-352.851 513.531   5
 -10   8  -8 1097.23 670.015   1
  10   8   8 1858.34 871.397   3
 -10  -8  -9 2948.45 1065.61   6
  10  -8   9 516.397 448.371   5
 -10   8  -9 1279.96 722.570   1
  10   8   9 1537.97 733.490   3
  11  -1 -15-334.185 487.296   2
  11   1 -15 1688.80 874.936   2
 -11  -1  15 985.476 648.501   7
 -11   1  15 375.787 635.501   7
  11  -1 -14-176.332 307.536   2
  11   1 -14 1432.38 827.484   2
 -11  -1  14 687.313 570.890   7
 -11   1  14 1706.19 841.447   7
  11  -1 -13 1818.48 869.898   2
  11   1 -13 2426.12 996.601   2
 -11  -1  13 1656.41 832.247   7
 -11   1  13 2281.69 955.856   7
  11  -1 -12 1374.58 725.507   2
  11   1 -12 1522.31 804.716   2
 -11  -1  12 438.485 467.940   7
 -11   1  12 390.191 448.639   7
  11  -1 -11 3242.61 1076.33   2
  11   1 -11 3275.79 1052.63   2
 -11  -1  11 3284.04 911.730   7
 -11   1  11 4858.42 1104.28   7
  11  -1 -10 70.4677 357.285   2
  11   1 -10 881.245 610.731   2
 -11  -1  10 172.237 495.568   7
 -11   1  10 535.391 501.600   7
  11  -1  -9 1823.15 831.786   2
  11   1  -9 1817.63 770.917   2
 -11  -1   9 3000.35 832.885   7
 -11   1   9 1417.59 590.094   7
 -11   1   8 77.5997 175.393   1
  11   1  -8 262.832 216.818   3
  11  -1  -8-513.525 505.231   2
  11   1  -8-355.623 492.674   2
 -11  -1   8-225.545 277.559   1
 -11  -1   8-141.785 350.468   7
 -11   1   8-1139.74 592.305   7
 -11   1   7 8184.96 1175.68   1
  11   1  -7 8112.86 1179.79   3
  11  -1  -7 9967.76 1603.38   2
  11   1  -7 9170.25 1547.42   2
 -11  -1   7 8542.51 1291.63   7
 -11  -1   7 10900.6 1385.52   1
 -11   1   6 2589.24 693.927   1
  11   1  -6 1671.91 533.535   3
  11  -1  -6 1977.89 777.015   2
  11   1  -6 1355.65 691.136   2
 -11  -1   6 3729.48 887.096   7
 -11  -1   6 2079.57 626.857   1
 -11  -1   5 9887.38 1354.46   1
 -11   1   5 13472.0 1527.97   1
  11  -1  -5 13457.7 1825.08   2
  11   1  -5 12236.4 1705.42   2
 -11  -1   5 11902.1 1430.09   7
  11   1  -5 11699.5 1306.03   3
 -11  -1   4 1055.67 511.670   1
 -11   1   4 403.230 393.019   1
  11  -1  -4-44.0932 439.420   2
  11   1  -4 85.0721 423.951   2
  11  -1  -3 27167.7 2479.04   2
  11   1  -3 31682.4 2668.09   2
 -11  -1   3 32349.9 2439.28   1
 -11   1   3 29907.1 2326.74   1
 -11  -1   2 3992.48 957.195   1
 -11   1   2 3026.75 845.303   1
  11  -1  -2 3938.69 1018.61   2
  11   1  -2 1839.34 748.674   2
  11  -1  -1 34767.9 2794.38   2
  11   1  -1 30944.2 2557.88   2
 -11  -1   1 39984.2 2760.39   1
 -11   1   1 35978.4 2623.28   1
 -11  -1   1 36288.5 2276.85   6
 -11  -1   0 166.605 249.773   6
 -11  -1   0 496.690 582.575   1
  11  -1   0 329.818 348.515   5
 -11   1   0 248.888 459.785   1
  11  -1   0-752.436 584.927   2
  11   1   0-554.989 505.610   2
 -11  -1  -1 7687.58 1111.36   6
 -11  -1  -1 8210.30 1314.71   1
  11  -1   1 8472.26 1206.14   5
  11   1   1 9193.08 1433.52   2
 -11   1  -1 7094.14 1218.61   1
  11  -1   2 417.901 431.490   5
 -11  -1  -2-606.594 503.781   1
 -11   1  -2 876.684 578.448   1
  11  -1   3 8072.93 1113.27   5
 -11  -1  -3 8001.99 1323.36   1
 -11   1  -3 8058.57 1339.81   1
 -11  -1  -4 292.237 480.668   1
 -11   1  -4 1340.56 647.844   1
 -11  -1  -5 38181.5 2364.42   4
 -11  -1  -5 36493.9 2776.80   1
 -11   1  -5 38159.3 2878.14   1
 -11  -1  -6 3711.83 927.310   1
 -11   1  -6 1833.89 735.200   1
 -11  -1  -6 2192.94 620.805   4
 -11  -1  -7 983.709 577.530   1
 -11   1  -7 497.088 659.940   1
 -11  -1  -7 645.676 405.510   4
 -11  -1  -8 9646.58 1517.67   1
 -11   1  -8 9210.95 1483.84   1
 -11  -1  -8 9909.07 1385.44   4
 -11  -1  -9 3115.79 912.848   1
 -11   1  -9 3091.69 925.328   1
 -11  -1  -9 3206.60 877.830   4
 -11   1  -9 2028.17 697.178   4
 -11  -1 -10 227.373 425.885   1
 -11   1 -10-64.1808 497.144   1
 -11  -1 -10 1123.24 525.709   4
 -11   1 -10 829.301 570.184   4
 -11  -1 -11 1278.86 580.706   1
 -11   1 -11 573.171 453.281   1
 -11  -1 -11-431.630 436.670   4
 -11   1 -11 412.257 421.776   4
 -11  -1 -12 1394.18 629.842   1
 -11   1 -12 1571.71 675.023   1
 -11  -1 -12 3149.00 925.662   4
 -11   1 -12 2054.36 808.612   4
 -11  -1 -13 2123.22 769.664   1
 -11   1 -13 1044.67 555.227   1
 -11  -1 -13 2208.58 889.542   4
 -11   1 -13 2319.82 911.362   4
 -11   1 -14 522.531 412.251   1
 -11  -1 -14-382.026 487.085   4
 -11   1 -14-538.808 565.514   4
  11  -3 -14-1098.92 688.081   2
  11   3 -14-433.901 588.199   2
 -11  -3  14 601.875 484.975   7
 -11   3  14 207.063 487.944   7
  11   3 -13 971.265 595.070   3
  11  -3 -13 765.686 641.086   2
  11   3 -13-282.585 521.823   2
 -11  -3  13 1467.29 741.053   7
 -11   3  13 601.320 611.101   7
  11   3 -12 2979.95 944.011   3
  11  -3 -12 6211.03 1398.57   2
  11   3 -12 6064.06 1426.19   2
 -11  -3  12 6824.13 1301.64   7
 -11   3  12 7147.38 1464.00   7
  11   3 -11 3631.10 1023.00   3
  11  -3 -11 4967.93 1279.61   2
  11   3 -11 4410.26 1208.51   2
 -11  -3  11 4509.12 1052.74   7
 -11   3  11 4657.59 1153.89   7
  11   3 -10 1319.69 683.637   3
  11  -3 -10 738.786 624.282   2
  11   3 -10-101.230 471.538   2
 -11  -3  10 1177.56 603.879   7
 -11   3  10 961.785 681.839   7
  11   3  -9 11413.4 1612.43   3
  11  -3  -9 9507.74 1624.21   2
  11   3  -9 12803.0 1884.36   2
 -11  -3   9 8342.05 1329.19   7
  11   3  -8 813.466 477.951   3
  11  -3  -8 51.1432 355.434   2
  11   3  -8 852.777 606.972   2
 -11  -3   8 449.004 474.909   7
  11   3  -7 2679.21 780.145   3
 -11   3   7 2543.80 719.249   1
  11  -3  -7 2077.09 760.781   2
  11   3  -7 2966.37 917.148   2
 -11  -3   7 3300.02 818.218   7
  11   3  -6 3326.99 867.913   3
 -11  -3   6 3317.11 856.303   1
 -11   3   6 4599.06 925.284   1
  11  -3  -6 2180.79 778.353   2
  11   3  -6 4355.25 1066.51   2
 -11  -3   6 3900.24 851.992   7
  11   3  -5 10317.0 1394.81   3
 -11   3   5 9639.26 1336.00   1
  11  -3  -5 8344.75 1458.01   2
  11   3  -5 10070.0 1560.20   2
 -11  -3   5 8827.89 1378.86   1
  11   3  -4 8443.72 1214.85   3
 -11   3   4 10377.1 1408.77   1
  11  -3  -4 10343.9 1594.55   2
  11   3  -4 7820.21 1326.72   2
 -11  -3   4 7575.20 1257.90   1
  11   3  -3 15418.6 1851.13   2
 -11  -3   3 14654.4 1753.44   1
 -11   3   3 15338.3 1730.96   1
  11  -3  -3 14163.5 1822.67   2
  11   3  -3 14428.3 1563.53   3
  11   3  -2 4290.25 865.880   3
  11  -3  -2 6285.92 1172.39   5
  11  -3  -2 6287.82 1224.00   2
  11   3  -2 5455.27 1101.56   2
 -11   3   2 5340.68 1084.98   1
 -11  -3   2 4789.13 1017.58   1
 -11  -3   2 5234.59 1019.00   6
  11   3  -1 7827.45 1128.45   3
  11  -3  -1 5469.14 1076.07   5
  11  -3  -1 6476.45 1240.21   2
  11   3  -1 6975.33 1240.85   2
 -11   3   1 5949.68 1146.40   1
 -11  -3   1 6483.49 1210.32   1
 -11  -3   1 8023.11 1243.47   6
  11   3   0 3474.11 772.517   3
  11  -3   0 2662.13 786.209   5
  11   3   0 2836.27 818.321   2
 -11   3   0 3628.78 900.213   1
 -11  -3   0 2966.70 810.531   1
 -11  -3   0 3746.72 889.761   6
 -11  -3  -1 404.940 288.696   6
  11   3   1 1323.71 469.957   3
  11  -3   1 782.864 462.742   5
 -11   3  -1 1993.87 709.764   1
 -11  -3  -1 1352.31 614.104   1
 -11  -3  -2-239.412 422.794   1
 -11  -3  -2 1123.41 566.173   6
  11  -3   2-442.158 385.736   5
 -11   3  -2 513.736 502.764   1
 -11  -3  -3 9015.20 1415.12   1
  11  -3   3 9165.80 1309.32   5
 -11   3  -3 8826.84 1436.67   1
 -11  -3  -4 5441.69 1099.86   1
  11  -3   4 4686.08 944.999   5
 -11   3  -4 5870.49 1160.30   1
 -11  -3  -5 2956.08 956.515   1
  11  -3   5 2809.70 732.488   5
 -11   3  -5 2960.93 885.102   1
 -11  -3  -6 1538.65 701.549   1
  11  -3   6 2088.25 676.662   5
 -11   3  -6 1899.25 802.907   1
 -11  -3  -7 1071.02 612.489   1
 -11   3  -7 1981.56 797.797   1
 -11  -3  -8 327.639 344.909   1
 -11   3  -8 996.917 642.618   1
 -11  -3  -9 630.560 505.028   1
 -11   3  -9 1087.58 646.725   1
 -11  -3 -10 578.047 455.157   1
 -11   3 -10 647.165 516.713   1
 -11   3 -11 1858.63 759.669   1
 -11  -3 -11 781.417 444.067   1
 -11  -3 -12 594.469 537.559   4
 -11   3 -12-361.368 548.689   4
 -11   3 -12 641.386 546.108   1
 -11  -3 -12-703.139 512.098   1
 -11  -3 -13 2017.92 793.661   4
 -11   3 -13 2446.97 881.395   1
 -11   3 -13 3121.88 1053.33   4
  11   5 -13 611.332 536.543   3
  11  -5 -13-58.4011 226.009   2
  11   5 -13 1009.94 644.406   2
  11   5 -12 2762.11 981.010   3
  11  -5 -12 1010.40 649.047   2
  11   5 -12 1485.66 803.434   2
 -11   5  12 2010.21 930.735   7
  11   5 -11-672.059 504.901   3
  11  -5 -11 1000.47 611.896   2
  11   5 -11-266.383 388.546   2
 -11   5  11 180.950 414.851   7
  11   5 -10 10344.1 1764.34   3
  11  -5 -10 10717.5 1722.68   2
  11   5 -10 11160.0 1813.58   2
  11   5  -9 3706.41 1075.21   3
  11  -5  -9 1914.24 816.070   2
  11   5  -9 4513.75 1148.36   2
  11   5  -8 1439.06 703.880   3
  11  -5  -8 929.263 613.746   2
  11   5  -8 2224.11 788.520   2
  11   5  -7 334.516 508.021   3
  11  -5  -7 694.247 522.221   2
  11   5  -6 4429.44 1054.67   3
  11  -5  -6 4860.53 1222.33   5
  11  -5  -6 5054.23 1172.41   2
  11   5  -6 5684.56 1175.65   2
 -11   5   6 4315.75 1001.27   1
  11   5  -5 3154.11 916.110   3
  11  -5  -5 3688.20 1028.12   5
  11  -5  -5 4123.87 1046.78   2
  11   5  -5 5044.92 1116.71   2
 -11   5   5 4107.04 923.681   1
  11  -5  -4 24686.7 2509.96   5
  11  -5  -4 27613.8 2576.02   2
  11   5  -4 31228.0 2629.88   2
 -11   5   4 27837.9 2389.05   1
  11   5  -4 30084.1 2583.75   3
  11   5  -3 6587.65 1254.05   3
  11  -5  -3 4296.36 1096.57   5
  11  -5  -3 4762.57 1117.24   2
  11   5  -3 5411.55 1100.54   2
 -11   5   3 4650.79 1054.13   1
  11   5  -2 11185.4 1567.22   3
  11  -5  -2 11163.0 1691.66   5
  11  -5  -2 10639.2 1587.23   2
  11   5  -2 11748.2 1587.14   2
 -11   5   2 10288.3 1511.40   1
 -11  -5   2 11707.3 1676.74   6
  11   5  -1 600.021 479.168   3
  11  -5  -1 375.494 488.250   5
  11   5  -1 29.8868 319.824   2
 -11  -5   1 27.6754 368.841   6
 -11   5   1 338.276 359.280   1
 -11   5   0 4886.66 1133.08   1
  11   5   0 5381.18 1090.92   3
  11  -5   0 5739.48 1203.91   5
 -11  -5   0 5310.57 1183.84   6
  11   5   1 712.058 451.817   3
 -11   5  -1 1819.20 717.506   1
  11  -5   1 1441.20 680.206   5
 -11  -5  -1 2104.05 828.256   1
 -11  -5  -1 1215.91 700.255   6
 -11  -5  -2 9037.76 1541.84   6
  11   5   2 8506.86 1327.55   3
 -11   5  -2 12006.3 1716.20   1
  11  -5   2 7850.73 1387.62   5
 -11  -5  -2 9988.27 1606.97   1
 -11  -5  -3 3035.56 924.725   6
 -11   5  -3 3390.55 971.664   1
  11  -5   3 3145.69 886.344   5
 -11  -5  -3 3259.01 975.141   1
  11   5   3 2435.86 731.903   3
  11  -5   4 17721.4 2015.32   5
 -11  -5  -4 19191.6 2185.51   1
 -11   5  -4 21881.3 2322.56   1
  11   5   4 22527.9 2094.63   3
 -11  -5  -4 17703.3 2195.30   6
 -11   5  -5 902.522 631.687   1
  11  -5   5 152.354 371.939   5
 -11  -5  -5 259.551 382.242   1
  11   5   5-348.637 393.637   3
 -11   5  -6 159.314 500.174   1
  11  -5   6 439.062 442.424   5
 -11  -5  -6 1079.19 573.627   1
 -11   5  -7 1512.44 679.848   1
  11  -5   7 2075.43 705.030   5
 -11  -5  -7 1396.98 707.350   1
 -11   5  -8 8424.35 1534.07   1
  11  -5   8 9935.07 1512.20   5
 -11  -5  -8 7861.28 1457.53   1
 -11   5  -9-482.346 565.778   1
 -11  -5  -9 1066.89 618.601   1
 -11  -5 -10 1823.52 731.679   1
 -11   5 -10 1341.08 724.365   1
 -11  -5 -11 1230.48 662.036   1
 -11   5 -11-174.392 341.830   1
 -11   5 -12 2088.03 790.647   1
  11   7 -10 5157.62 1366.06   3
  11  -7 -10 3494.32 1135.23   5
  11   7  -9 559.764 528.423   3
  11  -7  -9 578.214 689.612   5
  11   7  -8 893.619 587.371   3
  11  -7  -8 943.781 698.332   5
  11   7  -7-574.069 497.323   3
  11  -7  -7-588.932 568.166   5
  11   7  -6 4573.97 1217.26   3
  11  -7  -6 5882.12 1401.24   5
  11  -7  -6 5171.58 1178.14   2
 -11   7   5 232.466 321.744   1
  11   7  -5-581.407 532.373   3
  11  -7  -5 56.1522 488.928   5
  11  -7  -5 557.355 441.367   2
 -11   7   4 15999.7 1937.69   1
  11   7  -4 14235.5 2011.89   3
  11  -7  -4 14379.7 2126.15   5
  11  -7  -4 16358.0 1989.59   2
  11   7  -3 56.7061 451.525   3
 -11   7   3 139.548 323.649   1
  11  -7  -3-357.668 612.825   5
 -11   7   2 15870.0 1968.84   1
  11  -7  -2 14951.9 2095.96   5
  11   7  -2 17644.7 2173.12   3
  11   7  -1-380.881 497.029   3
  11  -7  -1-604.899 586.308   5
 -11   7   1-266.020 505.177   1
 -11  -7   1 9.11421 374.605   6
  11   7   0 1508.44 716.328   3
  11  -7   0 1301.69 639.836   5
 -11   7   0 1644.37 826.480   1
 -11  -7   0 1524.34 834.536   6
  11   7   1 1311.30 684.609   3
  11  -7   1 2235.63 869.810   5
 -11   7  -1 1274.76 655.603   1
 -11  -7  -1 1598.74 847.637   6
  11  -7   2 17293.6 2196.91   5
 -11   7  -2 23735.6 2517.02   1
  11   7   2 22644.0 2406.29   3
 -11  -7  -2 21951.8 2598.27   6
  11  -7   3 716.095 545.077   5
 -11   7  -3 266.867 416.000   1
  11   7   3 50.7903 357.787   3
 -11  -7  -3 788.126 670.689   6
  11  -7   4 3741.32 1118.39   5
 -11   7  -4 3303.40 1021.21   1
  11   7   4 3480.67 992.558   3
 -11  -7  -4 2187.57 956.421   6
 -11  -7  -5-94.3911 506.220   6
  11  -7   5-188.609 457.590   5
 -11   7  -5 622.674 480.938   1
  11   7   5-451.096 424.969   3
 -11  -7  -6 7734.15 1610.36   6
  11  -7   6 7946.75 1507.07   5
 -11   7  -6 6855.10 1464.70   1
  11   7   6 7708.08 1422.22   3
  11  -7   7-712.969 574.554   5
 -11   7  -7-415.887 506.407   1
  11   7   7-88.6127 200.771   3
  11  -7   8 604.493 440.838   5
 -11   7  -8-656.357 603.882   1
  11  -7   9-242.424 436.365   5
 -11   7  -9-612.995 588.371   1
  11   9  -3 4998.25 1395.04   3
  11  -9  -3 7116.22 1560.00   5
 -11   9   3 6328.13 1316.49   1
  11   9  -2-22.6292 380.652   3
  11  -9  -2 1060.04 656.287   5
 -11   9   2 1092.43 624.563   1
  11   9  -1 1206.60 695.629   3
  11  -9  -1 2076.72 890.256   5
 -11   9   1 449.338 390.722   1
  11   9   0 2426.90 932.938   3
  11  -9   0 3038.14 1078.38   5
 -11   9   0 1470.76 771.764   1
  11   9   1-2.45206 432.905   3
  11  -9   1 569.552 543.666   5
 -11   9  -1 1447.90 706.572   1
 -11  -9  -1 1089.12 680.718   6
  11  -9   2 693.776 604.959   5
 -11   9  -2 126.580 285.721   1
 -11  -9  -2 999.427 684.446   6
  11   9   2 1225.68 579.741   3
  11  -9   3 1812.55 808.081   5
 -11   9  -3 1917.02 876.023   1
  11   9   3 452.021 477.441   3
 -11  -9  -3 1979.78 912.787   6
  12   0 -14 8706.69 1781.16   2
 -12   0  14 7396.06 1545.46   7
  12   0 -13 1147.31 738.307   2
 -12   0  13-650.332 647.665   7
  12   0 -12 3821.12 1211.55   2
 -12   0  12 4383.52 1123.25   7
  12   0 -11 998.941 632.934   2
 -12   0  11 283.714 507.605   7
  12   0 -10 4663.62 1197.00   2
 -12   0  10 6875.30 1366.39   7
  12   0  -9-468.385 509.416   2
 -12   0   9 389.069 411.470   7
  12   0  -8 2044.22 876.366   2
 -12   0   8 1718.06 689.575   7
 -12   0   8 1521.57 559.809   1
 -12   0   7 307.974 303.112   1
  12   0  -7 288.870 497.782   2
 -12   0   7 257.441 356.349   7
 -12   0   6-5.95152 247.882   1
  12   0  -6-922.223 641.792   2
 -12   0   6-436.536 444.458   7
 -12   0   5 233.209 375.248   1
  12   0  -5-1.99936 351.741   2
  12   0  -4 32234.5 2847.73   2
 -12   0   4 30585.5 2463.45   1
 -12   0   3 112.480 388.645   1
  12   0  -3-646.747 540.856   2
 -12   0   2 5222.50 1096.00   1
  12   0  -2 3566.31 966.850   2
 -12   0   1-695.412 515.503   1
  12   0  -1-1052.17 613.265   2
 -12   0   0 376.074 537.477   1
  12   0   0 586.507 457.622   2
 -12   0  -1 178.883 467.995   1
 -12   0  -2 352.257 505.880   1
 -12   0  -3 533.274 406.344   1
 -12   0  -4 5514.10 1190.01   1
 -12   0  -5 267.849 445.030   1
 -12   0  -6 27183.7 2581.48   1
 -12   0  -7 552.044 563.092   1
 -12   0  -7-352.596 363.301   4
 -12   0  -8 193.951 351.429   1
 -12   0  -8 385.995 406.341   4
 -12   0  -9 91.2332 382.471   1
 -12   0  -9 365.628 422.733   4
 -12   0 -10 22032.2 2299.69   4
 -12   0 -10 19434.6 2249.83   1
 -12   0 -11 795.110 571.643   1
 -12   0 -11-491.482 427.398   4
 -12   0 -12 666.536 578.819   1
 -12   0 -12 1240.64 653.320   4
 -12   0 -13 763.762 511.389   1
 -12   0 -13-179.130 452.761   4
  12  -2 -13 3443.30 1180.66   2
  12   2 -13 4009.65 1236.02   2
 -12  -2  13 2166.27 845.903   7
 -12   2  13 4039.24 1188.79   7
  12   2 -12 4283.28 1054.61   3
  12  -2 -12 8611.35 1740.64   2
  12   2 -12 6003.14 1467.40   2
 -12  -2  12 4309.54 1108.66   7
 -12   2  12 5428.56 1285.03   7
  12   2 -11 1133.37 590.645   3
  12  -2 -11 25.0948 442.122   2
  12   2 -11-351.816 530.806   2
 -12  -2  11-13.3753 480.866   7
 -12   2  11 281.096 515.352   7
  12   2 -10 4106.22 1049.16   3
  12  -2 -10 6902.44 1529.64   2
  12   2 -10 7360.88 1533.11   2
 -12  -2  10 5606.57 1172.61   7
 -12   2  10 7434.95 1461.96   7
  12   2  -9 8819.19 1417.98   3
  12  -2  -9 9212.62 1670.50   2
  12   2  -9 9200.63 1687.98   2
 -12  -2   9 6912.85 1271.32   7
 -12   2   9 8242.61 1484.05   7
  12   2  -8 1332.62 621.630   3
 -12  -2   8 1011.53 524.995   1
  12  -2  -8 1701.21 867.552   2
  12   2  -8 1241.14 690.043   2
 -12  -2   8 807.983 545.322   7
 -12   2   7 722.720 528.199   1
  12  -2  -7 1381.50 676.208   2
  12   2  -7 1301.61 683.230   2
 -12  -2   7 1146.16 522.606   1
 -12  -2   7 1782.77 689.484   7
 -12   2   6 12041.5 1539.17   1
 -12  -2   6 13189.2 1673.70   1
  12  -2  -6 12987.2 1927.27   2
  12   2  -6 15729.1 2038.24   2
 -12  -2   6 13690.2 1616.31   7
 -12   2   5 5954.28 1142.04   1
  12  -2  -5 7689.80 1489.06   2
  12   2  -5 5001.77 1183.98   2
 -12  -2   5 5932.73 1174.35   1
 -12  -2   5 5861.78 1016.32   7
 -12   2   4 4211.77 955.612   1
  12  -2  -4 5626.94 1243.11   2
  12   2  -4 6241.32 1326.42   2
 -12  -2   4 5012.86 1108.46   1
 -12   2   3 32.1581 299.796   1
  12  -2  -3 507.241 644.053   2
  12   2  -3 767.798 516.033   2
 -12  -2   3-684.364 522.519   1
 -12  -2   2 2622.57 835.672   1
 -12   2   2 1512.71 639.134   1
  12  -2  -2 1846.19 787.423   2
  12   2  -2 2023.52 748.295   2
 -12  -2   1 718.827 561.632   1
  12  -2  -1-309.036 360.531   5
 -12   2   1 217.091 419.188   1
  12  -2  -1 229.817 470.382   2
  12   2  -1-1197.71 651.980   2
 -12  -2   1-144.277 207.960   6
 -12  -2   0 3077.01 877.470   1
  12  -2   0 1806.14 634.949   5
  12   2   0 2100.92 800.971   2
 -12   2   0 2199.54 817.230   1
 -12  -2   0 2316.51 680.183   6
 -12  -2  -1 1803.19 677.446   6
 -12  -2  -1 1217.83 600.964   1
  12  -2   1 77.1398 292.246   5
 -12   2  -1 2346.05 780.904   1
 -12  -2  -2 4937.14 1020.65   6
 -12  -2  -2 3351.48 893.901   1
  12  -2   2 3736.54 891.975   5
 -12   2  -2 4970.34 1117.10   1
 -12  -2  -3-734.224 558.462   1
  12  -2   3 814.473 520.549   5
 -12   2  -3 429.330 475.430   1
 -12  -2  -4 3311.21 898.682   1
 -12   2  -4 1822.44 715.890   1
 -12  -2  -5 2755.43 893.238   1
 -12   2  -5 2738.89 881.353   1
 -12  -2  -6 1930.50 759.329   1
 -12   2  -6 910.366 606.704   1
 -12  -2  -7 4774.42 1135.93   1
 -12   2  -7 4964.04 1179.52   1
 -12  -2  -8 12905.5 1793.31   1
 -12   2  -8 12872.5 1848.85   1
 -12  -2  -9 2893.29 962.961   1
 -12   2  -9 844.056 680.117   1
 -12  -2 -10 1366.86 625.846   1
 -12   2 -10 1043.61 680.186   1
 -12   2 -10 1162.10 684.935   4
 -12  -2 -11 9489.71 1592.33   1
 -12   2 -11 8892.99 1592.14   1
 -12   2 -11 9250.82 1633.70   4
 -12  -2 -12 4824.52 1188.04   1
 -12   2 -12 4234.97 1114.73   1
 -12   2 -12 5165.27 1234.83   4
  12   4 -12 3812.58 1108.03   3
  12  -4 -12 4526.28 1285.56   2
  12   4 -12 4227.70 1214.31   2
 -12   4  12 4535.02 1230.76   7
  12   4 -11 4643.14 1212.92   3
  12  -4 -11 6543.64 1472.16   2
  12   4 -11 6504.62 1504.62   2
 -12   4  11 7463.42 1541.61   7
  12   4 -10 831.570 546.909   3
  12  -4 -10 666.786 560.868   2
  12   4 -10 143.343 501.439   2
 -12   4  10 320.127 624.433   7
  12   4  -9 289.493 450.176   3
  12  -4  -9 716.359 618.680   2
  12   4  -9 2018.07 846.341   2
  12   4  -8 2159.85 785.802   3
  12  -4  -8 2071.25 865.884   2
  12   4  -8 2789.94 938.883   2
  12   4  -7 8548.10 1479.07   3
  12  -4  -7 11013.4 1806.91   2
  12   4  -7 10895.7 1731.80   2
  12   4  -6 10738.7 1596.61   3
 -12   4   6 11863.3 1554.50   1
  12  -4  -6 7773.55 1522.90   2
  12   4  -6 11870.4 1780.54   2
  12   4  -5 2373.38 765.164   3
  12  -4  -5 2080.18 882.851   5
 -12   4   5 1863.33 691.033   1
  12  -4  -5 2782.06 1027.21   2
  12   4  -5 2369.04 875.558   2
  12   4  -4 1342.79 593.591   3
  12  -4  -4 100.153 445.982   5
  12  -4  -4 133.792 490.651   2
  12   4  -4 650.819 498.033   2
 -12   4   4 1177.08 548.384   1
  12   4  -3 9455.11 1414.51   3
  12  -4  -3 9841.97 1594.45   5
 -12  -4   3 6567.54 1279.54   1
  12  -4  -3 5988.00 1299.61   2
  12   4  -3 7907.14 1404.85   2
 -12   4   3 6966.94 1261.26   1
  12   4  -2 4850.63 1004.75   3
  12  -4  -2 3099.15 966.991   5
  12  -4  -2 3132.86 1005.75   2
  12   4  -2 3689.92 1012.67   2
 -12   4   2 4456.77 1013.78   1
 -12  -4   2 2323.32 822.709   1
 -12  -4   2 3519.37 934.688   6
  12  -4  -1-684.235 561.568   5
  12   4  -1 903.552 587.991   2
 -12   4   1 768.356 550.290   1
 -12  -4   1-384.443 474.136   1
 -12  -4   1-490.405 476.017   6
  12  -4   0 164.348 343.565   5
 -12   4   0 590.219 576.333   1
 -12  -4   0-45.0016 515.239   1
 -12  -4   0-23.4639 297.405   6
  12  -4   1-489.495 454.194   5
 -12   4  -1 77.6058 353.958   1
 -12  -4  -1 863.845 630.893   1
 -12  -4  -1 321.856 385.174   6
 -12  -4  -2 134.036 296.606   6
  12  -4   2 1015.65 483.551   5
 -12   4  -2 188.723 447.397   1
 -12  -4  -2 645.398 513.303   1
 -12  -4  -3 25.7678 400.159   6
  12  -4   3-312.555 383.945   5
 -12   4  -3 445.888 476.602   1
 -12  -4  -3-275.950 424.359   1
 -12  -4  -4 970.020 584.233   6
  12  -4   4 862.207 488.980   5
 -12   4  -4 1669.23 812.990   1
 -12  -4  -4 1166.22 647.432   1
  12  -4   5 136.091 351.857   5
 -12   4  -5 26.2960 359.376   1
 -12  -4  -5-605.224 604.350   1
 -12   4  -6 358.489 582.806   1
 -12  -4  -6 1225.16 756.395   1
 -12   4  -7 4009.03 1099.17   1
 -12  -4  -7 2806.37 912.567   1
 -12   4  -8 10797.8 1767.60   1
 -12  -4  -8 11328.2 1743.21   1
 -12   4  -9 11163.1 1828.11   1
 -12  -4  -9 10648.6 1708.44   1
 -12   4 -10 1235.04 742.584   1
 -12  -4 -10-38.1591 342.659   1
 -12   4 -11-393.401 538.549   1
 -12  -4 -11 130.842 365.685   1
  12   6 -10 345.613 426.182   3
  12  -6 -10 309.922 510.438   5
  12  -6 -10 464.249 564.348   2
  12   6  -9 349.763 463.986   3
  12  -6  -9 1047.31 630.854   5
  12  -6  -9 691.600 535.758   2
  12   6  -8-941.411 617.297   3
  12  -6  -8-351.346 535.648   5
  12  -6  -8 999.578 638.859   2
  12   6  -7 6627.90 1414.59   3
  12  -6  -7 6727.59 1574.43   5
  12  -6  -7 5147.09 1217.01   2
  12   6  -6 592.122 469.777   3
  12  -6  -6 803.965 605.186   5
  12  -6  -6 545.103 514.756   2
  12   6  -5 5146.19 1257.33   3
  12  -6  -5 5142.31 1312.51   5
  12  -6  -5 5184.72 1224.42   2
 -12   6   5 5654.03 1146.79   1
  12   6  -4-154.626 487.874   3
  12  -6  -4 648.475 601.828   5
  12  -6  -4 988.653 578.469   2
 -12   6   4 1216.20 575.167   1
  12   6  -3 3305.53 992.169   3
  12  -6  -3 3880.70 1149.46   5
 -12   6   3 1387.84 679.077   1
  12   6  -2 764.377 496.957   3
  12  -6  -2 1573.34 805.917   5
 -12   6   2 1807.31 718.862   1
  12   6  -1 2508.12 833.988   3
  12  -6  -1 3902.02 1094.92   5
 -12   6   1 4530.69 1179.04   1
 -12  -6   1 2144.88 818.564   6
  12   6   0 4071.32 1025.48   3
  12  -6   0 3382.70 1088.50   5
 -12  -6   0 4713.40 1214.62   6
 -12   6   0 3393.92 1001.01   1
  12   6   1 1076.34 599.567   3
 -12   6  -1 573.872 503.447   1
  12  -6   1 259.564 409.688   5
 -12  -6  -1-311.659 417.902   6
 -12   6  -2 2983.69 957.542   1
  12  -6   2 2566.13 896.212   5
 -12  -6  -2 1012.53 707.762   6
  12   6   2 1702.68 683.189   3
 -12   6  -3-707.254 541.195   1
  12  -6   3 1045.82 646.370   5
 -12  -6  -3 391.039 488.280   6
 -12  -6  -4 3734.27 1170.51   6
 -12   6  -4 2761.72 886.465   1
  12  -6   4 3756.97 1082.86   5
 -12  -6  -5 2144.58 950.698   6
 -12   6  -5 708.646 626.045   1
  12  -6   5 1480.51 763.582   5
 -12  -6  -6 2932.73 1025.05   6
 -12   6  -6 3916.49 1156.40   1
  12  -6   6 2887.09 941.434   5
 -12  -6  -7 2493.14 1014.25   6
 -12   6  -7 3767.48 1103.60   1
  12  -6   7 3885.67 1034.05   5
 -12   6  -8 2736.77 986.087   1
 -12   6  -9 419.147 596.281   1
  12   8  -4 2401.89 927.594   3
  12  -8  -4 1082.17 822.017   5
 -12   8   4 2961.28 886.281   1
 -12   8   3-985.806 582.041   1
  12  -8  -3 322.144 459.785   5
  12   8  -2-99.7882 394.028   3
 -12   8   2-319.160 452.019   1
  12  -8  -2 264.190 524.214   5
  12   8  -1 543.942 608.328   3
 -12   8   1 1263.48 605.695   1
  12  -8  -1 521.367 477.210   5
  12   8   0 2469.34 889.464   3
 -12   8   0 1502.38 746.994   1
  12  -8   0 3032.66 1066.20   5
 -12  -8   0 2181.50 969.296   6
  12   8   1 738.235 583.239   3
 -12   8  -1 662.848 534.778   1
  12  -8   1 941.298 498.704   5
 -12  -8  -1-511.095 564.240   6
  12  -8   2 1142.11 693.351   5
 -12   8  -2-374.151 417.935   1
 -12  -8  -2 816.509 567.506   6
  12   8   2 928.151 562.241   3
  12  -8   3-153.624 409.545   5
 -12   8  -3 87.0633 422.025   1
  12   8   3 867.393 515.423   3
 -12  -8  -3-483.041 602.082   6
  13  -1 -12-815.463 643.464   2
  13   1 -12 1758.85 858.256   2
 -13  -1  12 189.079 483.427   7
 -13   1  12 2283.05 869.517   7
  13  -1 -11 2226.07 937.345   2
  13   1 -11 3670.30 1243.84   2
 -13  -1  11 2072.94 772.279   7
 -13   1  11 4215.75 1178.08   7
  13  -1 -10 709.302 659.210   2
  13   1 -10-175.789 307.981   2
 -13  -1  10-123.208 362.305   7
 -13   1  10 1202.38 699.805   7
  13  -1  -9-1224.90 698.889   2
 -13  -1   9 158.540 327.066   7
 -13   1   9-1076.67 677.208   7
  13  -1  -8 523.771 558.466   2
  13   1  -8 771.212 625.795   2
 -13  -1   8-708.482 420.337   1
 -13  -1   8-274.028 458.677   7
 -13   1   8-951.575 644.191   7
 -13   1   7 6453.20 1158.20   1
  13  -1  -7 3731.23 1160.67   2
  13   1  -7 6125.80 1399.27   2
 -13  -1   7 4721.22 1053.73   1
 -13  -1   7 5566.75 1149.86   7
 -13   1   7 6912.28 1277.97   7
 -13   1   6 3545.15 893.211   1
  13  -1  -6 3917.82 1118.12   2
  13   1  -6 3180.56 1056.56   2
 -13  -1   6 6340.29 1175.84   7
 -13  -1   6 3414.98 923.935   1
 -13   1   5 2349.17 741.083   1
  13  -1  -5 1260.52 703.272   2
  13   1  -5 1410.51 758.397   2
 -13  -1   5 1959.08 779.701   7
 -13  -1   5 942.547 527.126   1
 -13  -1   4 2113.14 735.978   1
 -13   1   4 4041.91 977.122   1
  13  -1  -4 3992.24 1118.86   2
  13   1  -4 4332.28 1198.82   2
 -13  -1   4 3546.72 839.217   7
 -13  -1   3 2448.96 818.127   1
 -13   1   3 2182.73 758.091   1
  13  -1  -3 2770.26 964.210   2
  13   1  -3 3614.25 1161.64   2
 -13  -1   2 1096.35 602.121   1
 -13   1   2 820.519 536.022   1
  13  -1  -2 1668.64 801.974   2
  13   1  -2 2137.06 842.430   2
 -13  -1   1 7770.68 1371.76   1
  13  -1  -1 6161.34 1197.67   5
 -13   1   1 3964.34 1050.78   1
  13  -1  -1 6868.42 1431.18   2
  13   1  -1 6136.32 1323.88   2
 -13  -1   0 3589.78 988.919   1
  13  -1   0 3585.34 929.175   5
 -13   1   0 2901.17 901.691   1
 -13  -1  -1 6033.99 1255.42   1
 -13   1  -1 6343.59 1296.13   1
 -13  -1  -2 812.964 591.237   1
 -13   1  -2-193.194 436.768   1
 -13  -1  -3 11017.9 1695.84   1
 -13   1  -3 10589.1 1683.50   1
 -13  -1  -4 8898.13 1506.20   1
 -13   1  -4 6125.18 1293.54   1
 -13  -1  -5 13430.1 1915.43   1
 -13   1  -5 9756.37 1665.48   1
 -13  -1  -6 589.635 535.055   1
 -13   1  -6 710.322 581.198   1
 -13  -1  -7 20403.6 2363.30   1
 -13   1  -7 19890.7 2376.16   1
 -13  -1  -8 8376.57 1571.14   1
 -13   1  -8 11721.0 1877.02   1
 -13   1  -8 7633.89 1339.64   4
 -13  -1  -9 12140.6 1795.74   1
 -13   1  -9 10586.1 1759.14   1
 -13   1  -9 12974.2 1835.17   4
 -13  -1 -10-438.441 505.634   1
 -13   1 -10 95.3071 298.242   1
 -13   1 -10 279.529 425.382   4
 -13  -1 -11 1807.24 782.413   1
 -13   1 -11 1804.38 781.646   1
 -13   1 -11 1921.78 834.937   4
  13  -3 -11 2040.00 874.697   2
  13   3 -11 1901.48 780.472   2
 -13   3  11 3531.17 1151.08   7
  13  -3 -10-536.668 606.425   2
  13   3 -10 474.363 504.183   2
 -13   3  10 903.660 674.563   7
  13  -3  -9 7780.93 1627.44   2
  13   3  -9 4996.83 1358.75   2
 -13   3   9 5321.66 1331.61   7
  13  -3  -8 12.2883 372.282   2
  13   3  -8 129.150 364.429   2
  13  -3  -7 2054.23 927.420   2
  13   3  -7 1006.20 627.560   2
 -13  -3   6 1804.03 705.281   1
 -13   3   6 3918.44 939.969   1
  13  -3  -6 3290.09 1036.88   2
  13   3  -6 2488.54 976.364   2
 -13   3   5 1869.26 716.853   1
  13  -3  -5 2594.79 938.987   2
  13   3  -5 3664.61 1080.42   2
 -13  -3   5 3463.27 980.916   1
  13  -3  -4 741.580 553.890   5
 -13   3   4 288.086 350.943   1
  13  -3  -4-281.612 473.751   2
  13   3  -4-268.777 427.361   2
 -13  -3   4 149.075 426.963   1
  13  -3  -3 579.585 476.268   5
 -13   3   3 1337.61 674.581   1
  13  -3  -3 2969.34 1012.99   2
  13   3  -3 1032.43 603.203   2
 -13  -3   3 1335.34 616.541   1
  13  -3  -2 2880.42 944.089   5
 -13   3   2 2168.06 804.365   1
  13  -3  -2 797.166 635.151   2
  13   3  -2 584.891 508.872   2
 -13  -3   2 526.494 499.884   1
  13  -3  -1 957.960 605.234   5
  13   3  -1-541.233 454.109   2
 -13   3   1 417.699 553.635   1
 -13  -3   1 270.353 419.676   1
  13  -3   0 776.884 489.832   5
 -13   3   0 1033.70 640.345   1
 -13  -3   0-190.145 440.564   1
 -13  -3   0 501.399 415.283   6
  13  -3   1 236.333 446.805   5
 -13  -3  -1 883.846 661.756   1
 -13  -3  -1 1010.23 510.000   6
 -13  -3  -2 2549.10 802.360   6
  13  -3   2 2081.22 735.495   5
 -13   3  -2 1531.87 721.653   1
 -13  -3  -2 2203.54 790.693   1
 -13  -3  -3 833.952 531.285   6
 -13   3  -3-397.543 591.852   1
 -13  -3  -3-86.0078 611.027   1
 -13  -3  -4 3952.85 1063.21   6
 -13   3  -4 4349.10 1114.49   1
 -13  -3  -4 2681.95 949.565   1
 -13  -3  -5 10633.9 1721.82   1
 -13   3  -5 8341.20 1561.83   1
 -13  -3  -6 10117.3 1698.59   1
 -13   3  -6 9145.71 1653.77   1
 -13  -3  -7 5931.73 1376.23   1
 -13   3  -7 7243.52 1464.90   1
 -13   3  -8 9389.06 1678.78   1
 -13  -3  -8 8498.90 1598.12   1
 -13   3  -9 531.200 570.917   1
 -13  -3  -9 1640.58 760.263   1
 -13   3 -10-613.255 590.236   1
 -13  -3 -10 77.1235 423.002   1
  13   5  -9-461.049 488.989   3
  13  -5  -9-416.397 557.508   5
  13  -5  -9 343.317 550.455   2
  13   5  -9 41.6652 389.090   2
  13   5  -8 576.643 478.884   3
  13  -5  -8 668.504 746.895   5
  13  -5  -8-1046.32 605.719   2
  13   5  -8-231.795 323.615   2
  13   5  -7-245.413 426.124   3
  13  -5  -7 913.635 619.104   5
  13  -5  -7-679.026 596.272   2
  13   5  -7 658.126 582.727   2
  13   5  -6-480.754 353.506   3
  13  -5  -6 97.8748 285.896   5
  13   5  -6 219.699 362.512   2
  13  -5  -5-374.085 626.294   5
  13  -5  -5 192.237 368.012   2
 -13   5   5 1414.55 604.396   1
  13   5  -5-103.226 373.182   2
  13  -5  -4 1636.92 807.253   5
  13  -5  -4 1583.50 731.706   2
  13   5  -4 1528.53 734.274   2
 -13   5   4 1287.95 605.163   1
  13  -5  -3-412.064 401.561   5
  13  -5  -3 818.560 637.552   2
  13   5  -3 219.312 480.619   2
 -13   5   3-366.071 519.609   1
  13  -5  -2 9119.03 1668.34   5
  13   5  -2 11643.7 1745.05   2
 -13   5   2 9105.39 1545.13   1
  13  -5  -1 590.534 515.497   5
 -13   5   1 1220.14 671.600   1
 -13  -5   1 1152.88 679.187   6
  13  -5   0-302.655 401.570   5
 -13   5   0 426.637 448.074   1
 -13  -5   0 695.470 527.198   6
  13  -5   1 496.628 499.086   5
 -13  -5  -1 334.695 373.031   1
 -13   5  -1-281.529 423.745   1
 -13  -5  -1-269.088 368.645   6
  13  -5   2 1356.18 724.687   5
 -13  -5  -2 2580.18 864.825   1
 -13   5  -2 1796.70 840.448   1
 -13  -5  -2 1497.50 715.688   6
 -13   5  -3 1195.72 837.953   1
 -13  -5  -3 267.050 494.466   1
 -13  -5  -3 34.7096 264.489   6
 -13  -5  -4 1256.31 721.483   6
  13  -5   4 237.074 406.391   5
 -13  -5  -4 532.525 432.733   1
 -13   5  -4 1709.82 798.162   1
 -13  -5  -5 473.882 573.437   6
  13  -5   5 740.954 544.697   5
 -13   5  -5 1301.75 689.818   1
 -13  -5  -5 1398.22 718.464   1
 -13  -5  -6 20597.0 2595.44   6
 -13  -5  -6 20422.0 2449.02   1
 -13   5  -6 20921.6 2518.86   1
 -13   5  -7 380.826 525.687   1
 -13  -5  -7-247.968 414.094   1
 -13   5  -8 1095.35 662.333   1
 -13  -5  -8 140.433 300.933   1
  13   7  -3 784.196 523.780   3
  13  -7  -3 567.492 640.132   5
 -13   7   3 260.204 265.028   1
  13   7  -2 243.430 433.510   3
  13  -7  -2 368.802 551.687   5
 -13   7   2 226.486 333.718   1
  13  -7  -1 1057.27 637.200   5
 -13   7   1 385.912 411.019   1
  13  -7   0 4989.97 1296.42   5
 -13   7   0 4394.35 1179.20   1
 -13  -7   0 4097.64 1206.79   6
  13  -7   1 330.198 489.812   5
 -13   7  -1 892.750 540.535   1
 -13  -7  -1-581.784 569.891   6
  13  -7   2 307.046 547.430   5
 -13   7  -2 978.861 596.207   1
 -13  -7  -2 197.603 416.087   6
  13  -7   3 502.141 470.920   5
 -13   7  -3 367.598 471.540   1
 -13  -7  -3 685.784 504.122   6
  14   0 -10-237.477 309.713   2
 -14   0  10 682.393 530.058   7
  14   0  -9-75.8529 339.493   2
 -14   0   9-86.0766 407.182   7
  14   0  -8-281.240 437.218   2
 -14   0   8-524.842 462.161   7
  14   0  -7-166.533 307.131   2
 -14   0   7-370.561 538.024   7
 -14   0   6 5830.37 1192.09   1
  14   0  -6 6350.58 1474.70   2
 -14   0   6 6759.02 1287.39   7
 -14   0   5 225.310 319.777   1
  14   0  -5 865.022 820.989   2
 -14   0   4 1194.71 630.801   1
  14   0  -4-787.816 574.696   2
 -14   0   3 528.488 433.723   1
  14   0  -3-615.003 542.845   2
  14   0  -2 28585.7 2925.80   2
 -14   0   2 23051.0 2433.68   1
 -14   0   1-260.289 379.663   1
  14   0  -1-97.3135 780.626   2
 -14   0   0 5677.78 1225.33   1
 -14   0  -1 733.528 550.830   1
 -14   0  -2 8697.15 1553.63   1
 -14   0  -3 1535.15 790.946   1
 -14   0  -4 16341.9 2159.75   1
 -14   0  -5-24.3382 397.679   1
 -14   0  -6 18149.5 2302.60   1
 -14   0  -7 523.096 740.319   1
 -14   0  -8 945.707 666.136   1
 -14   0  -9 666.978 581.419   1
  14  -2  -9 2560.01 1006.39   2
  14   2  -9 1287.94 730.493   2
 -14   2   9 1507.96 830.020   7
  14   2  -8 1704.29 878.104   2
 -14   2   8 484.384 532.622   7
  14  -2  -7 2037.43 860.005   2
  14   2  -7 2646.09 943.139   2
 -14  -2   7 2418.90 792.704   1
 -14   2   6 393.035 324.912   1
  14  -2  -6 836.095 661.942   2
  14   2  -6 349.438 471.660   2
 -14  -2   6 534.012 446.498   1
 -14   2   5-804.892 527.140   1
  14  -2  -5-359.245 592.342   2
  14   2  -5 200.835 506.842   2
 -14  -2   5-14.0692 351.392   1
 -14   2   4 6436.31 1307.03   1
  14  -2  -4 5885.27 1422.96   2
  14   2  -4 4805.21 1250.56   2
 -14  -2   4 5733.68 1262.47   1
  14  -2  -3 1596.88 698.252   5
 -14   2   3 1269.77 630.340   1
  14  -2  -3 250.782 510.395   2
  14   2  -3 1164.00 656.984   2
 -14  -2   3 1403.93 685.420   1
  14  -2  -2 5316.67 1235.96   5
 -14   2   2 5409.20 1196.77   1
  14  -2  -2 5562.23 1394.67   2
  14   2  -2 8728.11 1632.19   2
 -14  -2   2 4535.31 1111.61   1
  14  -2  -1 1615.22 701.569   5
  14   2  -1 1236.69 678.136   2
 -14   2   1 1968.61 869.054   1
 -14  -2   1 944.009 547.782   1
 -14  -2   0 4112.17 1088.80   1
 -14   2   0 5966.56 1293.03   1
 -14  -2  -1 243.228 413.541   1
 -14   2  -1 136.960 393.721   1
 -14  -2  -2 1204.78 652.883   1
 -14   2  -2 896.019 531.882   1
 -14  -2  -3 1981.09 807.325   1
 -14   2  -3 1687.72 832.779   1
 -14  -2  -4 11773.2 1848.52   1
 -14   2  -4 7700.13 1592.61   1
 -14  -2  -5 5367.78 1269.51   1
 -14   2  -5 6190.92 1401.96   1
 -14  -2  -6 4383.71 1168.76   1
 -14   2  -6 6522.53 1437.39   1
 -14  -2  -7 1133.61 675.235   1
 -14   2  -7 2000.43 931.424   1
 -14  -2  -8 4302.40 1171.53   1
 -14   2  -8 1895.21 830.191   1
  14  -4  -7 727.129 590.568   5
  14  -4  -7 1219.38 723.503   2
  14   4  -7-778.314 713.090   2
  14  -4  -6 196.986 409.123   5
  14  -4  -6-44.0639 339.995   2
  14   4  -6 48.8641 391.100   2
  14  -4  -5 5731.56 1375.73   5
 -14   4   5 3538.16 931.812   1
  14  -4  -5 5386.99 1342.56   2
  14   4  -5 4438.18 1292.96   2
  14  -4  -4 4921.05 1307.39   5
 -14   4   4 7910.94 1466.95   1
  14  -4  -4 4986.11 1275.80   2
  14   4  -4 7053.90 1483.54   2
  14  -4  -3 2549.02 925.278   5
 -14  -4   3 1527.61 720.569   1
  14  -4  -3 1514.50 817.183   2
 -14   4   3 796.915 611.861   1
  14   4  -3 2298.55 906.009   2
  14  -4  -2-229.653 404.675   5
  14   4  -2 33.7122 350.214   2
 -14   4   2 249.204 414.295   1
 -14  -4   2 225.266 425.724   1
  14  -4  -1 1831.92 797.433   5
 -14   4   1 4513.63 1128.90   1
 -14  -4   1 2850.36 982.213   1
  14  -4   0 979.021 609.388   5
 -14  -4   0 154.451 382.571   1
  14  -4   1 1179.31 614.193   5
 -14  -4  -1 43.5779 318.812   1
  14  -4   2 184.182 413.319   5
 -14   4  -2-660.772 523.157   1
 -14  -4  -2-136.774 503.101   1
 -14  -4  -2 505.428 492.059   6
 -14   4  -3 7883.12 1559.82   1
 -14  -4  -3 6202.25 1405.76   1
 -14  -4  -3 5386.48 1271.41   6
 -14  -4  -4 992.518 565.770   6
 -14   4  -4 988.159 634.577   1
 -14  -4  -4 227.105 479.684   1
 -14  -4  -5 2662.76 943.993   6
 -14   4  -5 5715.23 1366.45   1
 -14  -4  -5 6445.08 1395.06   1
 -14  -4  -6 918.035 696.606   6
 -14   4  -6-91.9232 274.903   1
 -14  -4  -6 902.562 585.865   1
 -15   1   6 581.102 389.015   1
  15  -1  -6 1440.19 727.951   2
  15   1  -6 368.945 485.449   2
 -15  -1   6-860.586 598.444   1
 -15   1   6 33.6847 344.943   7
 -15   1   5 6637.98 1319.65   1
  15  -1  -5 5916.71 1459.08   2
  15   1  -5 5600.63 1426.98   2
 -15  -1   5 5420.22 1223.97   1
 -15   1   4 1542.14 672.658   1
  15  -1  -4 1933.99 864.290   2
  15   1  -4 1440.99 755.729   2
 -15  -1   3 4076.72 1156.80   1
 -15   1   3 5280.25 1229.97   1
  15  -1  -3 5169.28 1332.66   2
  15   1  -3 5497.56 1439.68   2
 -15  -1   2 181.955 367.266   1
 -15   1   2 143.824 331.477   1
  15  -1  -2 701.085 535.667   2
  15   1  -2 287.670 570.791   2
 -15  -1   1-602.787 507.096   1
 -15   1   1-250.457 344.817   1
 -15  -1   0-156.231 422.874   1
 -15   1   0-621.521 558.323   1
 -15  -1  -1 3659.43 1022.39   1
 -15   1  -1 5004.51 1233.91   1
 -15  -1  -2 1874.56 793.874   1
 -15   1  -2 2832.12 950.031   1
 -15  -1  -3 4139.15 1227.13   1
 -15   1  -3 3938.75 1187.90   1
 -15  -1  -4 974.589 559.131   1
 -15   1  -4-1364.96 731.347   1
 -15  -1  -5-546.559 480.804   1
 -15   1  -5-202.510 437.762   1
  15  -3  -4 4648.14 1213.90   5
 -15   3   4 3485.29 965.931   1
  15  -3  -4 5418.28 1432.28   2
  15   3  -4 4359.30 1263.98   2
 -15  -3   4 5438.77 1271.25   1
  15  -3  -3 522.411 501.604   5
  15  -3  -3 694.939 673.499   2
 -15   3   3 1105.34 644.427   1
  15   3  -3 830.325 604.422   2
 -15  -3   3 1917.47 735.919   1
  15  -3  -2 836.331 657.790   5
 -15   3   2 254.684 352.138   1
 -15  -3   2 394.990 442.316   1
  15  -3  -1 968.509 773.984   5
 -15   3   1 237.274 593.859   1
 -15  -3   1 109.217 351.947   1
 -15   3   0-781.622 490.711   1
 -15  -3   0 196.517 462.609   1
 -15   3  -1-382.123 466.382   1
 -15  -3  -1 234.738 405.662   1
 -15   3  -2 975.954 633.483   1
 -15  -3  -2 3209.62 1046.73   1
 -15   3  -3 14.9785 272.374   1
 -15  -3  -3 317.022 343.614   1
   0   0   0    0.00    0.00   0
;
_shelx_hkl_checksum     24238
_shelx_res_file
;
TITL SIR92 run in space group C 2/c
CELL  0.71073  10.2557   8.3978  13.7681   90.000   91.422   90.000
ZERR     4.00   0.0005   0.0005   0.0007    0.000    0.004    0.000
LATT   7
SYMM  - X,   Y, 1/2 - Z
SFAC  C    H    N    O    P
UNIT  24 72 8 28 8
MERG   2
EQIV $1 -x+3/2, y-1/2, -z+1/2
HTAB O1 O3_$1
EQIV $2 -x+3/2, -y+1/2, -z+1
HTAB N1 O2_$2
HTAB N1 O2
EQIV $3 x, -y+1, z+1/2
HTAB C1 O3_$3
EQIV $4 -x+3/2, y+1/2, -z+1/2
HTAB C1 O1_$4
EQIV $5 -x+1, y, -z+1/2
HTAB C2 O3_$5
HTAB O1 O3_$1
HTAB N1 O2_$2
HTAB N1 O2
HTAB C1 O3_$3
HTAB C1 O1_$4
HTAB C2 O3_$5
FMAP   2
PLAN   25
SIZE     0.100   0.200   0.300
ACTA
BOND
L.S.  10
TEMP    20.00
WGHT    0.038000    1.088500
FVAR       6.04965
MOLE  1
P1    5    0.641967    0.211840    0.267666    11.00000    0.02956    0.02871 =
         0.01809    0.00137   -0.00450    0.00277
O1    4    0.727412    0.097370    0.209501    11.00000    0.07919    0.06857 =
         0.02907   -0.00045    0.01483    0.03339
O2    4    0.672848    0.203282    0.373976    11.00000    0.03231    0.03441 =
         0.01894   -0.00123   -0.00548    0.00732
O3    4    0.646285    0.373001    0.222181    11.00000    0.05555    0.03867 =
         0.04001    0.01689   -0.00996   -0.00634
O4    4    0.500000    0.140228    0.250000    10.50000    0.04145    0.02436 =
         0.08230    0.00000   -0.03469    0.00000
H1    2    0.757071    0.011943    0.240274    11.00000    0.08378
MOLE  2
N1    3    0.613784    0.408352    0.522679    11.00000    0.02246    0.02793 =
         0.02097    0.00102   -0.00250    0.00531
C1    1    0.624513    0.577432    0.492452    11.00000    0.02330    0.02765 =
         0.02334    0.00082   -0.00087   -0.00220
C2    1    0.511065    0.626714    0.426707    11.00000    0.02522    0.02596 =
         0.02060    0.00308   -0.00057    0.00186
C3    1    0.517442    0.801791    0.402124    11.00000    0.04789    0.03026 =
         0.05476    0.01436    0.00288    0.00157
H1A   2    0.682600    0.385419    0.562485    11.00000    0.04190
H1B   2    0.621945    0.344916    0.470674    11.00000    0.03902
H1C   2    0.625859    0.642239    0.551826    11.00000    0.02824
H1D   2    0.704193    0.587979    0.456542    11.00000    0.03151
H2    2    0.509510    0.558992    0.366821    11.00000    0.03918
H3A   2    0.516342    0.862126    0.460378    11.00000    0.08424
H3B   2    0.441677    0.833260    0.359371    11.00000    0.06394
H3C   2    0.602696    0.816873    0.369382    11.00000    0.06082
HKLF 4
REM  SIR92 run in space group C 2/c
REM R1 =  0.0405 for    1738 Fo > 4sig(Fo)  and  0.0601 for all    2255 data
REM    114 parameters refined using      0 restraints
END
WGHT      0.0360      1.0665
REM Highest difference peak  0.585,  deepest hole -0.385,  1-sigma level  0.065
Q1    1   0.4832  0.1794  0.2865  11.00000  0.05    0.58
Q2    1   0.5000  0.0954  0.2500  10.50000  0.05    0.30
Q3    1   0.6639  0.2228  0.3199  11.00000  0.05    0.27
Q4    1   0.5644  0.5960  0.4618  11.00000  0.05    0.27
Q5    1   0.5170  0.7129  0.4227  11.00000  0.05    0.27
Q6    1   0.6618  0.1097  0.2163  11.00000  0.05    0.27
Q7    1   0.6191  0.4948  0.5061  11.00000  0.05    0.27
Q8    1   0.6408  0.3694  0.2694  11.00000  0.05    0.25
Q9    1   0.6771  0.0402  0.2274  11.00000  0.05    0.24
Q10   1   0.7623  0.1522  0.2381  11.00000  0.05    0.23
Q11   1   0.6771  0.6074  0.4863  11.00000  0.05    0.22
Q12   1   0.6808  0.3151  0.2187  11.00000  0.05    0.22
Q13   1   0.7393  0.1626  0.2236  11.00000  0.05    0.21
Q14   1   0.6017  0.2054  0.3747  11.00000  0.05    0.20
Q15   1   0.6931  0.1583  0.3211  11.00000  0.05    0.20
Q16   1   0.6806  0.4343  0.2524  11.00000  0.05    0.20
Q17   1   0.4901  0.8413  0.3221  11.00000  0.05    0.20
Q18   1   0.6605  0.3202  0.2614  11.00000  0.05    0.20
Q19   1   0.6798  0.1293  0.2389  11.00000  0.05    0.19
Q20   1   0.7810  0.0946  0.2373  11.00000  0.05    0.19
Q21   1   0.5667  0.4051  0.5531  11.00000  0.05    0.18
Q22   1   0.5670  0.8879  0.5698  11.00000  0.05    0.18
Q23   1   0.4206  0.8618  0.3961  11.00000  0.05    0.18
Q24   1   0.5152  0.4569  0.3127  11.00000  0.05    0.18
Q25   1   0.8045  0.2798  0.2832  11.00000  0.05    0.18
;
_shelx_res_checksum     28259
_shelxl_version_number         .2013
