# Supplementary material for: Synthesis and structure of trans-2,5-di­methyl­piperazine-1,4-diium di­hydrogen diphosphate
Source: Acta Crystallogr E Crystallogr Commun. 2024 Oct 24;80(Pt 11):1202–5. doi: 10.1107/S2056989024010132 (PMC11660472; doi:10.1107/S2056989024010132)
Supplement: Supplementary file 2 [file e-80-01202-Isup3.hkl]

data_I                                                                          
_shelx_title ' SIR92 run in space group C 2/c'                                  
_shelx_refln_list_code          4                                               
_shelx_F_calc_maximum      165.58                                               
_exptl_crystal_F_000       616.00                                               
_reflns_d_resolution_high  0.6501                                               
                                                                                
loop_                                                                           
 _space_group_symop_operation_xyz                                               
 'x, y, z'                                                                      
 '-x, y, -z+1/2'                                                                
 'x+1/2, y+1/2, z'                                                              
 '-x+1/2, y+1/2, -z+1/2'                                                        
 '-x, -y, -z'                                                                   
 'x, -y, z-1/2'                                                                 
 '-x+1/2, -y+1/2, -z'                                                           
 'x+1/2, -y+1/2, z-1/2'                                                         
                                                                                
_cell_length_a    10.2557                                                       
_cell_length_b     8.3978                                                       
_cell_length_c    13.7681                                                       
_cell_angle_alpha  90.000                                                       
_cell_angle_beta   91.422                                                       
_cell_angle_gamma  90.000                                                       
                                                                                
_shelx_F_squared_multiplier     1.000                                           
                                                                                
loop_                                                                           
 _refln_index_h                                                                 
 _refln_index_k                                                                 
 _refln_index_l                                                                 
 _refln_F_squared_calc                                                          
 _refln_F_squared_meas                                                          
 _refln_F_squared_sigma                                                         
 _refln_observed_status                                                         
   2   0   0         17.96         46.54         3.29 o                         
   4   0   0       6220.53       5732.48        49.03 o                         
   6   0   0       9225.71       9440.22        97.11 o                         
   8   0   0       5789.41       5910.47        70.97 o                         
  10   0   0        217.99        256.48        19.21 o                         
  12   0   0         22.23         13.38         9.52 o                         
  14   0   0        138.95        155.14        33.48 o                         
   3   1   0       1076.61       1125.00        16.84 o                         
   5   1   0       2440.25       2508.15        24.22 o                         
   7   1   0        465.92        464.86        12.63 o                         
   9   1   0        249.31        275.31        13.13 o                         
  11   1   0          0.02          1.18         5.02 o                         
  13   1   0        100.46         92.15        14.80 o                         
  15   1   0          3.68         -9.21         9.21 o                         
   0   2   0      11897.09      11692.96        81.46 o                         
   2   2   0         68.26         62.47         2.47 o                         
   4   2   0       1469.18       1280.78        21.25 o                         
   6   2   0       3988.76       3952.76        45.56 o                         
   8   2   0         68.95         84.53         7.54 o                         
  10   2   0        629.85        655.80        20.53 o                         
  12   2   0         53.60         62.51         9.11 o                         
  14   2   0        108.36        138.05        25.33 o                         
   1   3   0       2998.80       3190.04        26.82 o                         
   3   3   0        314.52        281.70         5.98 o                         
   5   3   0        323.75        345.73         7.90 o                         
   7   3   0        760.73        741.20        13.81 o                         
   9   3   0         53.34         57.34         6.44 o                         
  11   3   0         91.03         88.60         9.21 o                         
  13   3   0         28.87         13.12         6.52 o                         
  15   3   0          8.24         -7.60        13.36 o                         
   0   4   0       5672.52       6461.60        64.58 o                         
   2   4   0        510.47        543.75        11.32 o                         
   4   4   0        701.84        736.69        10.86 o                         
   6   4   0         45.58         54.83         3.39 o                         
   8   4   0        462.37        431.52        16.08 o                         
  10   4   0        377.18        381.56        18.31 o                         
  12   4   0          3.07          3.67         5.30 o                         
  14   4   0         14.31         12.91        11.27 o                         
   1   5   0      10524.94      10631.85        90.03 o                         
   3   5   0       5111.46       4935.81        39.80 o                         
   5   5   0        195.91        208.86         7.97 o                         
   7   5   0       4246.32       4203.77        67.35 o                         
   9   5   0          3.23          4.50         4.31 o                         
  11   5   0        129.46        145.79        15.72 o                         
  13   5   0          0.54          6.27         7.70 o                         
   0   6   0        758.97        686.50        32.02 o                         
   2   6   0        380.16        384.89        20.08 o                         
   4   6   0        616.53        636.31        23.45 o                         
   6   6   0        125.65        100.45        11.36 o                         
   8   6   0        152.18        154.18        15.11 o                         
  10   6   0          2.69          4.92         5.80 o                         
  12   6   0        114.60        106.71        14.67 o                         
   1   7   0       1054.41       1021.44        31.60 o                         
   3   7   0       1642.18       1674.56        35.22 o                         
   5   7   0        287.53        263.68        14.92 o                         
   7   7   0        691.71        701.23        31.42 o                         
   9   7   0        203.81        182.21        17.75 o                         
  11   7   0         47.09         40.51        10.12 o                         
  13   7   0        144.04        122.92        19.32 o                         
   0   8   0         76.93         78.50        13.82 o                         
   2   8   0         57.20         67.57         8.92 o                         
   4   8   0        394.14        386.46        22.92 o                         
   6   8   0          4.60         -1.03         5.37 o                         
   8   8   0          0.25          2.41         5.94 o                         
  10   8   0         29.17         14.29         6.85 o                         
  12   8   0         53.89         60.92        12.22 o                         
   1   9   0         64.27         37.63         7.81 o                         
   3   9   0        489.54        477.87        24.11 o                         
   5   9   0          1.67         -5.64         6.42 o                         
   7   9   0        113.94        101.42        13.57 o                         
   9   9   0         43.89         51.12        12.50 o                         
  11   9   0         81.27         60.74        14.23 o                         
   0  10   0        938.43       1035.50        53.61 o                         
   2  10   0         34.95         38.25         7.99 o                         
   4  10   0        297.42        292.18        31.95 o                         
   6  10   0         41.07         12.13        11.44 o                         
   8  10   0         73.38         23.35        18.26 o                         
   1  11   0         29.47         43.22        10.34 o                         
   3  11   0         93.74        115.01        26.66 o                         
   5  11   0         81.74         82.32        15.41 o                         
   7  11   0         25.40         19.49         8.34 o                         
   0  12   0        341.15        321.52        52.42 o                         
   2  12   0          4.76          4.28         8.67 o                         
   4  12   0          0.38          2.24        11.44 o                         
 -15   1   1          0.64         -7.79         7.79 o                         
 -13   1   1        145.75        169.86        15.29 o                         
 -11   1   1        977.02        976.90        31.54 o                         
  -9   1   1        722.60        742.46        18.64 o                         
  -7   1   1       3063.71       3047.39        31.65 o                         
  -5   1   1        947.42        962.93        17.98 o                         
  -3   1   1      23140.96      22516.77       161.74 o                         
  -1   1   1      12501.35      12308.52        97.90 o                         
   1   1   1       3401.23       3593.02        28.35 o                         
   3   1   1      22612.82      21706.72       112.99 o                         
   5   1   1       1456.64       1650.22        25.96 o                         
   7   1   1       3255.82       3344.74        30.31 o                         
   9   1   1         14.93         17.44         4.47 o                         
  11   1   1        206.91        221.54        15.19 o                         
  13   1   1        168.05        169.07        24.64 o                         
  15   1   1        117.86        117.79        21.51 o                         
 -14   2   1         45.60         37.73         9.18 o                         
 -12   2   1          0.49         -1.95         5.74 o                         
 -10   2   1          2.21         14.94         5.36 o                         
  -8   2   1       1234.62       1263.55        22.20 o                         
  -6   2   1        157.75        191.20         9.47 o                         
  -4   2   1        297.20        378.24         9.66 o                         
  -2   2   1         89.15         59.44         2.93 o                         
   0   2   1       8665.78       8352.88        63.18 o                         
   2   2   1       1238.64       1425.93        14.52 o                         
   4   2   1       3264.88       3672.76        36.55 o                         
   6   2   1        175.08        187.69         8.03 o                         
   8   2   1          0.70          0.40         3.40 o                         
  10   2   1          0.57         -2.28         4.79 o                         
  12   2   1         28.46         27.73        12.86 o                         
  14   2   1         14.79          5.16         7.79 o                         
 -15   3   1         40.47          9.21         7.70 o                         
 -13   3   1          1.92          6.08         6.87 o                         
 -11   3   1        146.86        186.25        12.17 o                         
  -9   3   1         26.95         14.50         4.29 o                         
  -7   3   1       2000.74       1966.24        27.12 o                         
  -5   3   1        894.24        934.91        16.18 o                         
  -3   3   1       2742.56       2623.86        21.78 o                         
  -1   3   1       2787.56       3043.51        22.01 o                         
   1   3   1        176.14        279.36         8.71 o                         
   3   3   1        651.85        586.34        11.24 o                         
   5   3   1         17.14         18.65         2.34 o                         
   7   3   1        372.75        394.19        10.85 o                         
   9   3   1        374.25        360.65        16.07 o                         
  11   3   1         28.76         27.66         6.75 o                         
  13   3   1         34.86         18.40         8.19 o                         
  15   3   1          1.96         -1.43         8.43 o                         
 -14   4   1         86.68         83.31        18.55 o                         
 -12   4   1          0.40         -0.36         8.79 o                         
 -10   4   1        820.39        825.43        24.75 o                         
  -8   4   1        139.51        133.50         9.18 o                         
  -6   4   1        904.81        872.78        18.08 o                         
  -4   4   1       5664.62       5578.82        40.10 o                         
  -2   4   1         46.78         59.78         3.98 o                         
   0   4   1       1598.01       1595.39        22.41 o                         
   2   4   1       1085.85       1100.80        18.28 o                         
   4   4   1       1226.27       1197.85        19.36 o                         
   6   4   1       1376.09       1365.48        20.87 o                         
   8   4   1        167.32        163.50        11.04 o                         
  10   4   1        142.14        149.78        12.81 o                         
  12   4   1          0.17          4.00         6.30 o                         
  14   4   1         38.21         11.79        15.52 o                         
 -13   5   1         27.73         25.98         9.57 o                         
 -11   5   1         10.02          6.71         4.73 o                         
  -9   5   1          0.00         -4.32         4.32 o                         
  -7   5   1         22.06         35.38         7.10 o                         
  -5   5   1          2.13          1.71         3.02 o                         
  -3   5   1        160.15        147.87         8.10 o                         
  -1   5   1          4.83          7.28         3.11 o                         
   1   5   1         43.34         56.14         5.12 o                         
   3   5   1        223.74        208.99         9.08 o                         
   5   5   1         16.51         15.03         3.01 o                         
   7   5   1         50.71         44.56         8.46 o                         
   9   5   1         35.65         32.40         7.57 o                         
  11   5   1         37.23         37.22         7.73 o                         
  13   5   1          9.05          1.39         5.56 o                         
 -12   6   1         70.62         87.95        14.91 o                         
 -10   6   1        973.77        927.73        38.13 o                         
  -8   6   1          4.12          4.88         4.50 o                         
  -6   6   1        306.39        304.62        15.53 o                         
  -4   6   1       7704.62       7557.49       183.97 o                         
  -2   6   1        314.96        269.66        13.16 o                         
   0   6   1       2601.84       2623.84        39.48 o                         
   2   6   1       2557.17       2443.75        34.18 o                         
   4   6   1       3425.56       3374.99        43.88 o                         
   6   6   1       1444.30       1419.38        40.69 o                         
   8   6   1         74.59         62.92        10.18 o                         
  10   6   1        367.28        353.45        23.83 o                         
  12   6   1          7.67          9.09         6.71 o                         
 -13   7   1          1.44         17.74         9.44 o                         
 -11   7   1          2.77         -6.44         6.44 o                         
  -9   7   1          0.07         -0.10         5.95 o                         
  -7   7   1         73.66         54.07        13.42 o                         
  -5   7   1         22.86         20.43         5.06 o                         
  -3   7   1         66.18         72.47         9.10 o                         
  -1   7   1          1.07          6.36         3.99 o                         
   1   7   1         17.76         10.49         3.95 o                         
   3   7   1         37.17         23.52         5.63 o                         
   5   7   1          1.15         -3.40         5.06 o                         
   7   7   1          6.82          4.52         7.49 o                         
   9   7   1          8.52          6.07         5.73 o                         
  11   7   1         38.76         42.75        10.20 o                         
  13   7   1          1.05          6.31        10.13 o                         
 -12   8   1         34.27         20.64         8.72 o                         
 -10   8   1        293.87        322.96        28.20 o                         
  -8   8   1        139.78        143.10        15.93 o                         
  -6   8   1        121.11        110.36        13.48 o                         
  -4   8   1       1428.27       1401.10        45.63 o                         
  -2   8   1        391.39        316.78        18.56 o                         
   0   8   1       1430.65       1421.39        38.35 o                         
   2   8   1        573.02        569.90        22.04 o                         
   4   8   1        470.95        449.65        23.06 o                         
   6   8   1        150.92        148.07        19.64 o                         
   8   8   1          5.44          8.07         6.09 o                         
  10   8   1        100.18         95.93        13.78 o                         
  12   8   1          0.32         12.94         7.52 o                         
 -11   9   1         28.88         27.84        11.69 o                         
  -9   9   1         10.52         21.00        10.60 o                         
  -7   9   1         19.32         27.50         9.56 o                         
  -5   9   1         52.22         52.35        15.48 o                         
  -3   9   1        262.91        265.47        21.62 o                         
  -1   9   1         54.60         55.19        10.10 o                         
   1   9   1         10.96          4.21         4.81 o                         
   3   9   1        402.15        398.70        20.04 o                         
   5   9   1          4.47          1.54         5.08 o                         
   7   9   1          2.04         -1.41         5.53 o                         
   9   9   1          5.67         14.05         6.44 o                         
  11   9   1         21.66         18.22         7.77 o                         
  -8  10   1         70.18         49.05        13.30 o                         
  -6  10   1        130.14        118.68        17.35 o                         
  -4  10   1          5.03         13.54         9.54 o                         
  -2  10   1         13.48         11.69         6.09 o                         
   0  10   1        196.59        226.63        18.16 o                         
   2  10   1          0.49          1.63         4.17 o                         
   4  10   1          3.82         -3.50         8.73 o                         
   6  10   1         22.19         27.81        13.87 o                         
   8  10   1         11.98          3.04         5.74 o                         
  -7  11   1         53.24         66.99        14.46 o                         
  -5  11   1        161.59        182.17        22.09 o                         
  -3  11   1        342.13        298.85        33.22 o                         
  -1  11   1        182.06        187.82        17.58 o                         
   1  11   1          2.77         12.70         5.95 o                         
   3  11   1        501.98        510.41        42.99 o                         
   5  11   1          1.64          7.19         7.99 o                         
   7  11   1        127.86        128.51        19.07 o                         
  -4  12   1          7.94          3.91         6.99 o                         
  -2  12   1         64.84         59.51        26.17 o                         
   0  12   1         22.23         30.16        11.72 o                         
   2  12   1          0.15         20.29        11.34 o                         
   4  12   1          1.07          6.49         6.43 o                         
 -14   0   2        647.96        699.67        75.61 o                         
 -12   0   2        120.98        121.55        22.63 o                         
 -10   0   2       1783.37       1793.47        71.55 o                         
  -8   0   2       1716.55       1711.86        33.76 o                         
  -6   0   2       2457.13       2773.51        52.14 o                         
  -4   0   2        644.03        651.92        22.73 o                         
  -2   0   2       2685.40       2745.80        34.30 o                         
   2   0   2      18191.18      17544.61       144.41 o                         
   4   0   2         14.14         32.62         3.78 o                         
   6   0   2       1062.88       1222.99        50.87 o                         
   8   0   2        306.62        336.79        17.04 o                         
  10   0   2       1570.90       1669.61        57.29 o                         
  12   0   2          0.03          9.62        13.82 o                         
  14   0   2        204.60        237.64        42.45 o                         
 -15   1   2          4.30          8.01         5.69 o                         
 -13   1   2         27.29         36.53         9.01 o                         
 -11   1   2         85.28         87.55        12.09 o                         
  -9   1   2        792.12        710.42        15.97 o                         
  -7   1   2        286.45        300.17        10.33 o                         
  -5   1   2       1285.20       1363.58        26.71 o                         
  -3   1   2          3.53          3.69         1.65 o                         
  -1   1   2       9584.25       9314.80        32.38 o                         
   1   1   2       5335.48       4976.31        24.40 o                         
   3   1   2       2507.89       2366.10        24.11 o                         
   5   1   2        562.77        567.04        16.49 o                         
   7   1   2        155.62        168.96         9.83 o                         
   9   1   2        765.39        720.71        24.25 o                         
  11   1   2          4.95          5.80        10.88 o                         
  13   1   2         17.14          6.40        13.75 o                         
  15   1   2         47.52         63.13        16.65 o                         
 -14   2   2        145.55        160.26        15.64 o                         
 -12   2   2         58.75         53.91        10.13 o                         
 -10   2   2        443.41        461.05        18.69 o                         
  -8   2   2       2212.43       2233.42        36.13 o                         
  -6   2   2        901.14        865.04        17.66 o                         
  -4   2   2      12944.45      12723.97        56.64 o                         
  -2   2   2       2770.87       2973.67        27.48 o                         
   0   2   2       8611.87       8465.14        73.40 o                         
   2   2   2       3921.67       4002.15        36.34 o                         
   4   2   2       3128.77       3039.55        32.26 o                         
   6   2   2        656.51        645.37        17.27 o                         
   8   2   2        286.18        288.21        13.22 o                         
  10   2   2        425.74        445.00        21.61 o                         
  12   2   2        122.09        116.04        13.22 o                         
  14   2   2         59.81         28.27        11.27 o                         
 -15   3   2         16.02         11.92         6.94 o                         
 -13   3   2         47.52         32.17        11.80 o                         
 -11   3   2        136.07        145.69        10.86 o                         
  -9   3   2        127.80        115.23         9.48 o                         
  -7   3   2       1697.03       1615.79        27.73 o                         
  -5   3   2        937.57        847.13        16.74 o                         
  -3   3   2         45.88         85.67         4.29 o                         
  -1   3   2       7815.65       7994.56        45.19 o                         
   1   3   2          6.79         21.68         2.72 o                         
   3   3   2        340.25        297.74         8.77 o                         
   5   3   2       1115.41       1194.13        20.18 o                         
   7   3   2        177.63        171.47         9.99 o                         
   9   3   2         22.57         12.55         4.69 o                         
  11   3   2          5.80          4.06         9.14 o                         
  13   3   2         34.73         56.92        10.39 o                         
  15   3   2         37.92         49.99        30.52 o                         
 -14   4   2          0.59          1.79         5.40 o                         
 -12   4   2        102.29        100.36         9.90 o                         
 -10   4   2         15.08          5.51         3.86 o                         
  -8   4   2        286.01        264.61        11.14 o                         
  -6   4   2          1.88          1.88         2.50 o                         
  -4   4   2       3768.15       3910.35        31.92 o                         
  -2   4   2       2121.41       2431.80        20.78 o                         
   0   4   2        430.78        429.99        11.90 o                         
   2   4   2        473.15        393.96        11.78 o                         
   4   4   2        526.00        509.84        13.83 o                         
   6   4   2        175.80        160.70         9.56 o                         
   8   4   2        102.01         68.04         8.96 o                         
  10   4   2          1.39         -1.73         4.81 o                         
  12   4   2         13.58         12.02         5.53 o                         
  14   4   2         14.70         -0.20         6.52 o                         
 -13   5   2        268.40        273.20        25.98 o                         
 -11   5   2        274.42        303.91        17.85 o                         
  -9   5   2        264.26        257.63        14.90 o                         
  -7   5   2       2204.87       2158.89        38.06 o                         
  -5   5   2        267.49        280.85         9.64 o                         
  -3   5   2       2059.97       1983.30        26.89 o                         
  -1   5   2       1301.79       1373.26        19.27 o                         
   1   5   2       1204.86       1249.22        22.40 o                         
   3   5   2       1486.93       1421.03        26.40 o                         
   5   5   2         15.32         12.56         2.99 o                         
   7   5   2        123.86        127.57        12.73 o                         
   9   5   2       1101.22       1020.41        41.56 o                         
  11   5   2        257.31        258.03        18.28 o                         
  13   5   2         50.77         48.45        10.63 o                         
 -12   6   2         24.70         35.33         9.96 o                         
 -10   6   2         90.56         82.39        11.93 o                         
  -8   6   2        131.45        121.26        10.25 o                         
  -6   6   2          0.27          3.80         3.42 o                         
  -4   6   2        427.78        440.21        15.11 o                         
  -2   6   2        341.89        360.88        12.72 o                         
   0   6   2        208.09        232.34         8.45 o                         
   2   6   2         41.88         45.10         5.05 o                         
   4   6   2        321.57        313.25        13.89 o                         
   6   6   2         25.45         30.22         7.74 o                         
   8   6   2        193.42        192.85        16.70 o                         
  10   6   2         28.81         39.56         9.35 o                         
  12   6   2         68.20         53.94        11.18 o                         
 -13   7   2         15.76          7.33         6.52 o                         
 -11   7   2        400.52        442.15        32.72 o                         
  -9   7   2         27.79         26.69         8.60 o                         
  -7   7   2       1227.65       1192.66        40.71 o                         
  -5   7   2        924.48        936.59        30.76 o                         
  -3   7   2       3406.05       3176.06       105.91 o                         
  -1   7   2       1780.04       1806.61        40.37 o                         
   1   7   2        182.38        199.91        11.13 o                         
   3   7   2       5156.42       4988.22       150.13 o                         
   5   7   2        362.75        346.29        34.60 o                         
   7   7   2        260.67        243.77        19.10 o                         
   9   7   2         65.37         65.29        11.06 o                         
  11   7   2        566.04        586.04        32.99 o                         
  13   7   2         26.96         12.38         7.91 o                         
 -12   8   2          0.06         -1.87         7.06 o                         
 -10   8   2          0.79         -4.34        13.51 o                         
  -8   8   2          4.98         -3.90         7.21 o                         
  -6   8   2          1.53          4.94         6.59 o                         
  -4   8   2         30.08         28.00         9.02 o                         
  -2   8   2        158.39        170.52        13.80 o                         
   0   8   2         52.24         33.85         9.65 o                         
   2   8   2        132.91        133.58        11.00 o                         
   4   8   2         42.79         36.84         7.32 o                         
   6   8   2         10.47         18.21         6.29 o                         
   8   8   2         78.49         61.20        10.97 o                         
  10   8   2          6.61         11.34         6.47 o                         
  12   8   2          5.33         14.23         8.75 o                         
 -11   9   2         24.47         15.70        10.31 o                         
  -9   9   2          0.74         -0.31         6.61 o                         
  -7   9   2        183.79        189.56        21.11 o                         
  -5   9   2        101.09        111.16        15.49 o                         
  -3   9   2         79.47         82.32        15.88 o                         
  -1   9   2        461.94        475.98        24.28 o                         
   1   9   2         41.26         42.49        12.42 o                         
   3   9   2        257.93        268.14        16.22 o                         
   5   9   2         38.98         34.13         9.03 o                         
   7   9   2         93.44        133.42        15.79 o                         
   9   9   2          0.34         13.10         6.77 o                         
  11   9   2         11.28         16.92         6.13 o                         
  -8  10   2         88.57         96.37        17.37 o                         
  -6  10   2         22.00         29.45         9.72 o                         
  -4  10   2        184.97        200.42        27.24 o                         
  -2  10   2          1.85          3.47         5.25 o                         
   0  10   2         43.83         28.78         6.93 o                         
   2  10   2        296.24        338.00        21.49 o                         
   4  10   2         23.88         35.52        13.04 o                         
   6  10   2          9.99          4.31         5.93 o                         
   8  10   2         24.80         23.65         9.34 o                         
  -7  11   2         25.25         28.47        10.15 o                         
  -5  11   2         30.27         35.97        10.16 o                         
  -3  11   2         17.50          1.70         8.03 o                         
  -1  11   2         27.61         25.97         9.53 o                         
   1  11   2          3.20          0.72         6.95 o                         
   3  11   2         69.93         46.61        15.08 o                         
   5  11   2        138.31        143.72        20.00 o                         
   7  11   2         50.57         60.30        24.59 o                         
  -4  12   2        423.33        482.74        36.31 o                         
  -2  12   2          2.09         10.78         9.57 o                         
   0  12   2        344.96        363.19        30.05 o                         
   2  12   2         97.27        114.25        25.93 o                         
   4  12   2        295.18        324.14        30.25 o                         
 -15   1   3        123.13        136.57        17.44 o                         
 -13   1   3         84.32         73.16        12.16 o                         
 -11   1   3        777.93        829.67        33.74 o                         
  -9   1   3        501.41        462.06        14.85 o                         
  -7   1   3       6940.75       6973.76        57.59 o                         
  -5   1   3        501.08        447.14        15.83 o                         
  -3   1   3         11.58          1.77         1.46 o                         
  -1   1   3      27416.79      26830.41       287.74 o                         
   1   1   3      18024.58      16518.33       102.14 o                         
   3   1   3        394.21        310.56         6.75 o                         
   5   1   3       1822.22       2084.08        54.18 o                         
   7   1   3       2656.90       2668.58        34.93 o                         
   9   1   3        142.22        121.39         8.78 o                         
  11   1   3        217.91        219.90        19.64 o                         
  13   1   3        281.09        295.26        32.65 o                         
  15   1   3         95.48        110.34        23.32 o                         
 -14   2   3         43.75         29.57         7.62 o                         
 -12   2   3         15.66          3.35         7.60 o                         
 -10   2   3        269.15        282.49        13.35 o                         
  -8   2   3        449.72        441.10        14.83 o                         
  -6   2   3       1255.03       1359.35        31.87 o                         
  -4   2   3        494.99        565.03        13.27 o                         
  -2   2   3       1725.77       1807.57        23.92 o                         
   0   2   3         30.01         12.00         2.80 o                         
   2   2   3       2076.67       2081.25        19.21 o                         
   4   2   3       1576.84       1660.13        13.77 o                         
   6   2   3        148.35        144.83         8.62 o                         
   8   2   3          0.56         -2.95         2.95 o                         
  10   2   3          9.12         12.87         4.20 o                         
  12   2   3         15.56          5.42        11.46 o                         
  14   2   3         36.43         50.18        15.84 o                         
 -15   3   3         12.83         26.39         7.53 o                         
 -13   3   3         45.55         34.84         7.59 o                         
 -11   3   3        383.95        404.32        21.20 o                         
  -9   3   3        101.98         85.27         7.30 o                         
  -7   3   3        316.22        334.16        12.49 o                         
  -5   3   3       1897.98       1940.68        31.18 o                         
  -3   3   3         75.08         63.35         4.38 o                         
  -1   3   3       1635.59       1486.79        17.53 o                         
   1   3   3       6763.79       7318.50        54.92 o                         
   3   3   3         14.30          4.57         1.90 o                         
   5   3   3         81.51         63.96         5.93 o                         
   7   3   3        329.41        362.00        14.83 o                         
   9   3   3        255.98        245.43        13.46 o                         
  11   3   3        217.33        246.33        21.83 o                         
  13   3   3         14.32          3.97         9.42 o                         
  15   3   3         15.76          4.06         5.83 o                         
 -14   4   3         62.31         44.90         9.38 o                         
 -12   4   3        230.76        214.39        15.64 o                         
 -10   4   3        107.46        126.34        10.89 o                         
  -8   4   3       1918.93       1922.63        36.24 o                         
  -6   4   3        191.39        161.69         9.06 o                         
  -4   4   3       4076.34       3972.19        35.21 o                         
  -2   4   3       5324.17       5753.68        35.40 o                         
   0   4   3       3358.59       3431.06        29.06 o                         
   2   4   3         24.01         17.77         2.92 o                         
   4   4   3          0.67          5.15         2.36 o                         
   6   4   3        600.06        605.70        19.07 o                         
   8   4   3        519.13        466.43        22.36 o                         
  10   4   3        142.15        132.83        13.39 o                         
  12   4   3          0.63         -1.33         5.70 o                         
  14   4   3        133.58        177.14        22.05 o                         
 -13   5   3         12.80          0.03         7.16 o                         
 -11   5   3        163.12        141.49        13.67 o                         
  -9   5   3          2.89         -2.71         4.43 o                         
  -7   5   3         34.75         23.73         4.49 o                         
  -5   5   3       1071.39       1061.54        20.02 o                         
  -3   5   3        522.57        514.05        13.06 o                         
  -1   5   3          4.06          0.07         1.35 o                         
   1   5   3       1211.31       1279.45        24.81 o                         
   3   5   3       1289.34       1294.48        23.58 o                         
   5   5   3         23.95         18.46         3.34 o                         
   7   5   3          4.64          9.33         6.62 o                         
   9   5   3        192.62        209.77        15.45 o                         
  11   5   3         86.99         82.59        10.78 o                         
  13   5   3          1.25          8.19         7.69 o                         
 -12   6   3         61.36         73.02        20.13 o                         
 -10   6   3        206.59        226.86        18.82 o                         
  -8   6   3       1196.97       1235.84        34.08 o                         
  -6   6   3        816.80        814.15        24.67 o                         
  -4   6   3       2175.93       2306.47        32.91 o                         
  -2   6   3        429.81        477.32        11.51 o                         
   0   6   3       3262.20       3152.18        33.40 o                         
   2   6   3          1.26          5.87         3.63 o                         
   4   6   3        461.63        469.33        16.00 o                         
   6   6   3        685.46        646.51        27.95 o                         
   8   6   3        332.44        332.25        21.84 o                         
  10   6   3        129.13         95.56        13.22 o                         
  12   6   3          3.59          5.58        12.49 o                         
 -13   7   3          0.99         12.69         6.06 o                         
 -11   7   3          4.31         -0.11         6.60 o                         
  -9   7   3          0.97          6.05         7.73 o                         
  -7   7   3         60.40         69.43         9.81 o                         
  -5   7   3         56.82         45.75         6.45 o                         
  -3   7   3        123.27        116.23        13.03 o                         
  -1   7   3         38.14         39.83         5.81 o                         
   1   7   3        579.39        556.80        18.39 o                         
   3   7   3         55.18         55.59         6.25 o                         
   5   7   3          0.26          8.06         4.44 o                         
   7   7   3          1.01          2.83         5.76 o                         
   9   7   3         11.10          5.76         6.27 o                         
  11   7   3          8.99         10.49         6.24 o                         
  13   7   3         11.47         14.07         7.60 o                         
 -12   8   3          0.47         -6.97        17.87 o                         
 -10   8   3        204.49        233.69        28.49 o                         
  -8   8   3        199.35        206.24        22.38 o                         
  -6   8   3          2.45         15.02         7.46 o                         
  -4   8   3        307.93        319.79        22.68 o                         
  -2   8   3         37.47         31.43        10.64 o                         
   0   8   3        485.01        431.86        19.29 o                         
   2   8   3        424.15        439.19        19.98 o                         
   4   8   3        130.26        120.10        12.39 o                         
   6   8   3        328.14        343.32        23.11 o                         
   8   8   3         35.80         48.19        10.50 o                         
  10   8   3        182.81        231.39        21.25 o                         
  12   8   3         15.03          2.31         6.42 o                         
 -11   9   3        166.81        169.59        22.30 o                         
  -9   9   3         56.94         67.14        13.83 o                         
  -7   9   3         23.46         20.07         8.55 o                         
  -5   9   3        468.40        452.54        30.37 o                         
  -3   9   3         61.47         49.81        10.32 o                         
  -1   9   3        155.91        198.76        19.13 o                         
   1   9   3         29.75         24.31         5.77 o                         
   3   9   3        186.66        174.21        15.73 o                         
   5   9   3          0.00          1.53         6.74 o                         
   7   9   3          1.05         -0.24         5.98 o                         
   9   9   3          1.46         -7.92         7.92 o                         
  11   9   3         32.85         37.03        10.04 o                         
  -8  10   3         39.25         37.81        11.23 o                         
  -6  10   3         24.10         21.95         8.39 o                         
  -4  10   3        326.27        299.16        32.35 o                         
  -2  10   3         22.72         17.51         7.35 o                         
   0  10   3         30.26         20.24         6.99 o                         
   2  10   3        237.64        281.99        20.81 o                         
   4  10   3         50.65         58.00        12.52 o                         
   6  10   3         32.96         22.66         9.03 o                         
   8  10   3          3.25         -0.32         6.28 o                         
  -7  11   3        278.36        351.44        31.18 o                         
  -5  11   3         26.68         24.97         9.54 o                         
  -3  11   3         29.74         34.38         9.95 o                         
  -1  11   3        261.13        281.79        22.69 o                         
   1  11   3        121.22        128.40        24.17 o                         
   3  11   3         11.15         10.52        11.10 o                         
   5  11   3          7.92          8.37         6.21 o                         
   7  11   3         64.57         79.42        13.95 o                         
  -4  12   3         31.33         43.59        11.26 o                         
  -2  12   3         11.97          8.52         6.26 o                         
   0  12   3         11.72          9.33        12.16 o                         
   2  12   3          2.83          6.48         8.98 o                         
   4  12   3          7.07          9.81         7.57 o                         
 -14   0   4         30.25          4.30        27.08 o                         
 -12   0   4        824.62        855.58        50.91 o                         
 -10   0   4        690.75        741.37        40.43 o                         
  -8   0   4       3758.66       3647.09        81.76 o                         
  -6   0   4       1826.69       1941.41        53.62 o                         
  -4   0   4       9241.67       8961.89       124.21 o                         
  -2   0   4       1058.56       1118.38        16.63 o                         
   0   0   4      23774.68      22491.80        88.71 o                         
   2   0   4       1722.37       1541.55        22.39 o                         
   4   0   4       9903.51      10160.14        65.58 o                         
   6   0   4       1996.15       2078.98        35.27 o                         
   8   0   4       4342.99       4378.75       112.26 o                         
  10   0   4        329.94        289.55        39.41 o                         
  12   0   4        145.00        150.67        32.52 o                         
  14   0   4        500.27        446.52        59.01 o                         
 -15   1   4         26.94         44.34        11.87 o                         
 -13   1   4         93.59         96.97        11.34 o                         
 -11   1   4          3.42          9.54         5.96 o                         
  -9   1   4         11.57          3.98         4.35 o                         
  -7   1   4          7.85         17.69         5.72 o                         
  -5   1   4        165.13        217.42         7.81 o                         
  -3   1   4       5696.26       6236.76        33.87 o                         
  -1   1   4       2921.18       3048.36        24.88 o                         
   1   1   4        277.16        325.33         7.05 o                         
   3   1   4       1198.68       1381.63        20.41 o                         
   5   1   4       3500.80       3596.02        33.18 o                         
   7   1   4        316.93        313.92        11.98 o                         
   9   1   4        129.91        124.67        10.50 o                         
  11   1   4         25.27         20.19        14.32 o                         
  13   1   4        143.39        206.55        37.88 o                         
  15   1   4          5.22         -1.07        31.96 o                         
 -14   2   4        155.00        157.15        17.84 o                         
 -12   2   4        154.48        141.96        15.46 o                         
 -10   2   4        336.83        372.77        16.86 o                         
  -8   2   4        487.69        497.72        19.29 o                         
  -6   2   4          4.65          9.21         3.29 o                         
  -4   2   4       2469.49       2447.92        32.16 o                         
  -2   2   4        833.72        871.89        13.22 o                         
   0   2   4        588.47        739.81        14.55 o                         
   2   2   4        396.19        379.11         9.04 o                         
   4   2   4         34.43         13.45         3.24 o                         
   6   2   4        479.04        479.11        11.90 o                         
   8   2   4        152.03        139.19         9.78 o                         
  10   2   4        673.80        675.61        26.68 o                         
  12   2   4         49.12         69.91        20.34 o                         
  14   2   4        278.05        269.56        55.65 o                         
 -15   3   4        126.25        126.24        14.64 o                         
 -13   3   4          4.12          3.07         5.28 o                         
 -11   3   4        256.21        243.01        16.40 o                         
  -9   3   4        306.72        304.11        14.65 o                         
  -7   3   4        516.82        533.63        17.10 o                         
  -5   3   4       1481.18       1432.55        24.55 o                         
  -3   3   4        605.66        701.33        11.87 o                         
  -1   3   4        297.41        276.07        10.79 o                         
   1   3   4        348.37        428.11        13.91 o                         
   3   3   4         10.96          4.80         2.44 o                         
   5   3   4        400.26        394.88        11.33 o                         
   7   3   4        276.08        297.68        14.87 o                         
   9   3   4          0.97          3.14         4.42 o                         
  11   3   4        130.88        144.63        16.66 o                         
  13   3   4         99.66        100.94        16.33 o                         
 -14   4   4        157.31        172.87        19.95 o                         
 -12   4   4         24.27         17.33         6.29 o                         
 -10   4   4         20.81         28.73         7.82 o                         
  -8   4   4        137.65        122.23         9.88 o                         
  -6   4   4          9.40          7.97         3.34 o                         
  -4   4   4        434.89        492.13        13.06 o                         
  -2   4   4        718.68        757.28        19.41 o                         
   0   4   4       1906.93       2157.06        32.46 o                         
   2   4   4        854.14        858.35        13.94 o                         
   4   4   4         27.85         31.73         4.13 o                         
   6   4   4          7.83         13.32         3.70 o                         
   8   4   4        337.53        314.70        15.50 o                         
  10   4   4        513.13        524.61        26.19 o                         
  12   4   4         15.19         30.45         8.23 o                         
  14   4   4         15.17         19.05         8.66 o                         
 -13   5   4         63.50         40.85         9.67 o                         
 -11   5   4        704.48        775.74        30.96 o                         
  -9   5   4        138.20        114.87        11.09 o                         
  -7   5   4        350.22        327.01        14.15 o                         
  -5   5   4       3690.92       3740.03        42.74 o                         
  -3   5   4       2869.26       2854.08        28.69 o                         
  -1   5   4       2783.38       2968.86        29.56 o                         
   1   5   4         17.20         19.75         2.75 o                         
   3   5   4       2560.10       2521.80        32.61 o                         
   5   5   4       1336.78       1292.12        25.24 o                         
   7   5   4       2159.05       2143.86        43.85 o                         
   9   5   4         13.66         17.08         5.95 o                         
  11   5   4        508.20        545.17        26.63 o                         
  13   5   4         18.89         21.01         8.66 o                         
 -12   6   4         15.12         17.45         7.59 o                         
 -10   6   4          0.02          6.80         5.15 o                         
  -8   6   4        336.66        358.52        18.79 o                         
  -6   6   4         81.80         77.52         7.07 o                         
  -4   6   4        313.57        368.51        12.36 o                         
  -2   6   4          0.08          5.65         2.19 o                         
   0   6   4       1194.77       1121.39        21.14 o                         
   2   6   4        259.87        242.37        11.86 o                         
   4   6   4        944.03        969.94        25.06 o                         
   6   6   4         31.49         25.12         5.62 o                         
   8   6   4         33.39         36.39         9.66 o                         
  10   6   4         10.31          7.28         6.58 o                         
  12   6   4         93.06         92.36        16.17 o                         
 -11   7   4        425.20        419.29        27.50 o                         
  -9   7   4         34.18         29.80         7.97 o                         
  -7   7   4         31.15         31.73         7.18 o                         
  -5   7   4        473.80        530.26        20.14 o                         
  -3   7   4        620.81        529.84        40.77 o                         
  -1   7   4          0.15          7.17         3.98 o                         
   1   7   4         54.12         60.69         6.44 o                         
   3   7   4        932.69        932.46        23.14 o                         
   5   7   4          1.75          3.11         4.03 o                         
   7   7   4        190.49        206.80        17.63 o                         
   9   7   4        231.16        246.67        20.72 o                         
  11   7   4        103.87         86.93        13.90 o                         
 -12   8   4         73.06         58.68        13.81 o                         
 -10   8   4          5.11         17.82        10.11 o                         
  -8   8   4        145.81        102.32        15.80 o                         
  -6   8   4        108.43        122.41        15.96 o                         
  -4   8   4        189.13        176.84        17.30 o                         
  -2   8   4         30.49         19.62         7.58 o                         
   0   8   4         25.77         26.22         5.28 o                         
   2   8   4        101.44         98.98         8.66 o                         
   4   8   4        115.97        112.85        14.94 o                         
   6   8   4          3.83         13.10         6.96 o                         
   8   8   4          2.86          5.20         5.77 o                         
  10   8   4         24.86         26.28         8.57 o                         
  -9   9   4         17.23         27.70         9.80 o                         
  -7   9   4        254.95        284.36        25.53 o                         
  -5   9   4        163.73        155.41        18.12 o                         
  -3   9   4         25.64         17.39         7.49 o                         
  -1   9   4        143.72        147.26        14.59 o                         
   1   9   4          1.21          3.47         3.73 o                         
   3   9   4        269.88        259.59        16.78 o                         
   5   9   4         20.71         35.05         9.01 o                         
   7   9   4         62.50         58.78        10.81 o                         
   9   9   4         58.07         61.36        11.89 o                         
  -8  10   4        133.34        123.27        18.42 o                         
  -6  10   4        168.68        149.20        19.43 o                         
  -4  10   4        381.25        417.42        25.27 o                         
  -2  10   4          8.26         20.82         8.17 o                         
   0  10   4         62.46         86.08        11.95 o                         
   2  10   4        219.68        238.52        19.44 o                         
   4  10   4        280.98        321.16        24.36 o                         
   6  10   4          3.84          8.63         6.25 o                         
   8  10   4         44.71         50.76        11.69 o                         
  -7  11   4         99.63         98.50        17.01 o                         
  -5  11   4         38.80          6.65        19.46 o                         
  -3  11   4          0.01          1.26         5.71 o                         
  -1  11   4        382.25        395.20        25.45 o                         
   1  11   4         25.87         46.34        19.08 o                         
   3  11   4         64.99         94.38        22.31 o                         
   5  11   4          0.14         -1.60         6.58 o                         
   7  11   4         83.14         80.92        14.30 o                         
  -4  12   4         80.07         69.34        14.06 o                         
  -2  12   4          1.66          3.01        12.58 o                         
   0  12   4          2.09          6.69         8.49 o                         
   2  12   4         22.91         21.79        38.35 o                         
   4  12   4          6.55         -4.47         7.51 o                         
 -15   1   5        166.87        161.84        18.41 o                         
 -13   1   5         44.66         42.04         8.30 o                         
 -11   1   5        311.29        329.04        16.65 o                         
  -9   1   5        223.12        212.94        13.22 o                         
  -7   1   5        928.85        942.82        24.45 o                         
  -5   1   5        655.49        668.27        13.94 o                         
  -3   1   5         33.17         53.36         3.90 o                         
  -1   1   5          7.54          7.95         2.28 o                         
   1   1   5       3698.57       3975.24        28.44 o                         
   3   1   5       5702.34       5504.46        54.49 o                         
   5   1   5        322.72        304.59         9.17 o                         
   7   1   5       2083.30       2090.39        30.51 o                         
   9   1   5        452.25        471.92        21.22 o                         
  11   1   5       1005.99       1029.59        41.70 o                         
  13   1   5        270.86        317.77        50.19 o                         
  15   1   5          5.90         -8.84         8.84 o                         
 -14   2   5          0.01         -5.78         6.36 o                         
 -12   2   5        169.24        165.23        14.35 o                         
 -10   2   5         69.28         69.23         7.77 o                         
  -8   2   5       2021.55       1914.57        34.14 o                         
  -6   2   5        662.51        691.26        17.97 o                         
  -4   2   5         86.53        119.14         6.09 o                         
  -2   2   5       1811.16       1974.24        20.74 o                         
   0   2   5       3231.89       3156.30        35.93 o                         
   2   2   5         36.11         63.27         4.22 o                         
   4   2   5        182.84        215.06         9.83 o                         
   6   2   5       1109.08       1085.47        24.23 o                         
   8   2   5        150.85        130.97         9.60 o                         
  10   2   5          2.69          5.91         5.32 o                         
  12   2   5         76.39         75.06        17.14 o                         
  14   2   5        128.16        157.60        25.71 o                         
 -13   3   5         97.91         77.57        12.25 o                         
 -11   3   5        227.59        259.33        17.35 o                         
  -9   3   5        907.05        908.62        25.40 o                         
  -7   3   5        356.17        325.00        16.97 o                         
  -5   3   5       1208.83       1262.20        31.02 o                         
  -3   3   5        491.22        454.42        11.09 o                         
  -1   3   5       6045.78       6094.65        62.10 o                         
   1   3   5        388.43        394.93        13.33 o                         
   3   3   5        281.46        247.95         8.24 o                         
   5   3   5         87.30         97.83         5.81 o                         
   7   3   5       1023.88        956.42        25.28 o                         
   9   3   5        203.07        228.31        13.75 o                         
  11   3   5        103.62         79.10        13.28 o                         
  13   3   5        180.80        259.98        31.61 o                         
 -14   4   5        156.76        127.88        16.23 o                         
 -12   4   5         44.72         61.79        10.09 o                         
 -10   4   5          6.63          1.28         5.23 o                         
  -8   4   5        324.34        325.25        16.08 o                         
  -6   4   5         92.96         72.16         7.12 o                         
  -4   4   5        191.67        184.53         5.75 o                         
  -2   4   5        821.03        896.17        19.80 o                         
   0   4   5         83.32         62.44         5.33 o                         
   2   4   5         31.89         37.77         3.72 o                         
   4   4   5        288.68        226.76        10.67 o                         
   6   4   5        304.13        307.10        14.60 o                         
   8   4   5        175.13        163.37        11.62 o                         
  10   4   5        756.16        737.09        31.02 o                         
  12   4   5          5.56         -2.03         6.34 o                         
  14   4   5        124.82        135.32        29.27 o                         
 -13   5   5          9.87          6.28         8.52 o                         
 -11   5   5        102.48        110.59        12.19 o                         
  -9   5   5         17.13         16.58         5.07 o                         
  -7   5   5         24.68         29.72         5.33 o                         
  -5   5   5         48.09         53.34         7.98 o                         
  -3   5   5         11.59          6.35         2.02 o                         
  -1   5   5        117.09        121.77         6.59 o                         
   1   5   5        119.35        114.81         6.51 o                         
   3   5   5         19.21         21.11         3.54 o                         
   5   5   5        212.35        204.89        13.76 o                         
   7   5   5         23.63         22.15         6.10 o                         
   9   5   5        103.47        113.46        12.99 o                         
  11   5   5         14.68          4.73         5.69 o                         
  13   5   5         33.25         25.62         8.45 o                         
 -12   6   5        109.86        145.11        16.82 o                         
 -10   6   5         15.72          9.60         4.81 o                         
  -8   6   5        331.12        325.35        18.08 o                         
  -6   6   5          6.10          1.92         2.76 o                         
  -4   6   5       1106.45       1131.40        21.92 o                         
  -2   6   5         18.96         13.40         2.74 o                         
   0   6   5        287.70        286.39         9.53 o                         
   2   6   5        802.82        850.07        17.69 o                         
   4   6   5       3322.54       3214.24        76.98 o                         
   6   6   5        166.77        190.69        14.34 o                         
   8   6   5         31.14         31.13         9.42 o                         
  10   6   5       1564.34       1464.55        54.13 o                         
  12   6   5         69.51         36.76        11.79 o                         
 -11   7   5          0.01          2.96         5.76 o                         
  -9   7   5        153.56        126.39        14.16 o                         
  -7   7   5          0.13          1.93         4.92 o                         
  -5   7   5          0.02          0.82         3.71 o                         
  -3   7   5          0.29          5.83         4.96 o                         
  -1   7   5        112.94        145.27         9.94 o                         
   1   7   5          0.84          4.76         2.99 o                         
   3   7   5         98.80         86.30        10.07 o                         
   5   7   5         86.30         73.45         9.84 o                         
   7   7   5          7.45          1.31         6.22 o                         
   9   7   5         12.23         18.19         7.25 o                         
  11   7   5          1.37         -1.16         6.35 o                         
 -10   8   5          8.90          9.20         8.50 o                         
  -8   8   5        585.33        579.63        35.12 o                         
  -6   8   5         44.10         38.05         9.50 o                         
  -4   8   5        507.42        525.73        25.21 o                         
  -2   8   5          2.86         16.04         4.83 o                         
   0   8   5        603.23        610.72        21.29 o                         
   2   8   5        197.44        191.12        14.17 o                         
   4   8   5        753.38        758.32        28.16 o                         
   6   8   5        165.76        176.36        17.25 o                         
   8   8   5          9.42         -4.59         5.70 o                         
  10   8   5        239.58        271.43        23.52 o                         
  -9   9   5         28.16         20.37        10.28 o                         
  -7   9   5          3.05          8.48         9.83 o                         
  -5   9   5         12.18         16.69        10.39 o                         
  -3   9   5         45.41         35.47         8.56 o                         
  -1   9   5          3.14         -0.41         3.90 o                         
   1   9   5          9.44          4.94         4.32 o                         
   3   9   5         63.59         70.82        10.93 o                         
   5   9   5          3.41         13.95         6.53 o                         
   7   9   5         22.41         27.05        10.30 o                         
   9   9   5         37.76         26.49         8.52 o                         
  -8  10   5         55.97         65.18        35.55 o                         
  -6  10   5         14.97         28.67         9.22 o                         
  -4  10   5         10.83         13.35         9.90 o                         
  -2  10   5        149.23        157.37        18.08 o                         
   0  10   5        112.84        124.82        14.36 o                         
   2  10   5          1.48         -3.46         6.08 o                         
   4  10   5         68.80         81.42        12.65 o                         
   6  10   5        200.66        225.04        22.43 o                         
   8  10   5         10.11         22.54         7.92 o                         
  -7  11   5         37.78         11.13        10.63 o                         
  -5  11   5        109.51         67.35        16.74 o                         
  -3  11   5         12.79         -0.86         7.63 o                         
  -1  11   5         83.76         65.61        16.49 o                         
   1  11   5          0.45          6.80         9.01 o                         
   3  11   5        349.59        406.57        32.57 o                         
   5  11   5         14.67         27.53         9.59 o                         
   7  11   5         89.29         92.60        14.48 o                         
  -4  12   5          5.27         20.24        10.29 o                         
  -2  12   5         54.16         49.12        23.51 o                         
   0  12   5         28.60         27.59        10.26 o                         
   2  12   5         15.55          9.70        22.06 o                         
   4  12   5         12.44         25.52        10.10 o                         
 -14   0   6        161.81        172.37        20.56 o                         
 -12   0   6          9.17         -6.71         6.71 o                         
 -10   0   6         63.08         71.67        13.74 o                         
  -8   0   6       1090.18        977.54        42.46 o                         
  -6   0   6       1009.32       1024.92        25.60 o                         
  -4   0   6       2198.49       2474.43        34.05 o                         
  -2   0   6        322.31        384.96        15.74 o                         
   0   0   6       8436.89       8709.26        76.96 o                         
   2   0   6       4625.08       5187.94        61.05 o                         
   4   0   6        108.52        113.06         9.72 o                         
   6   0   6       6595.04       6814.19        95.56 o                         
   8   0   6        237.51        222.70        17.70 o                         
  10   0   6        717.03        739.87        63.71 o                         
  12   0   6        700.08        742.76        70.54 o                         
  14   0   6        480.21        495.91        62.92 o                         
 -15   1   6          0.10          7.47         8.04 o                         
 -13   1   6         92.27        114.72        13.33 o                         
 -11   1   6         69.23         61.11         7.55 o                         
  -9   1   6        214.31        182.23        12.65 o                         
  -7   1   6         16.63         27.52         4.44 o                         
  -5   1   6       2690.55       2905.14        29.82 o                         
  -3   1   6        592.86        631.91        12.01 o                         
  -1   1   6        277.01        270.03         9.21 o                         
   1   1   6       1128.73       1205.35        16.48 o                         
   3   1   6       3405.85       3417.90        31.63 o                         
   5   1   6         80.02         69.02         4.63 o                         
   7   1   6        480.17        463.49        16.41 o                         
   9   1   6         18.16         10.57         4.94 o                         
  11   1   6         64.41         69.79        14.42 o                         
  13   1   6          2.00         17.69        10.76 o                         
 -14   2   6         19.80         13.46         5.93 o                         
 -12   2   6        330.88        367.36        21.13 o                         
 -10   2   6          3.80          0.33         3.50 o                         
  -8   2   6        762.39        827.81        25.12 o                         
  -6   2   6          1.67          0.68         2.21 o                         
  -4   2   6       1350.43       1315.82        20.16 o                         
  -2   2   6        703.30        693.60        11.75 o                         
   0   2   6       5656.05       5664.49        52.24 o                         
   2   2   6        105.07         78.72         4.73 o                         
   4   2   6       1840.45       1821.24        29.09 o                         
   6   2   6       2586.65       2662.12        39.01 o                         
   8   2   6        677.65        714.24        30.77 o                         
  10   2   6        863.11        855.04        30.99 o                         
  12   2   6         31.52         37.25        13.94 o                         
  14   2   6        133.77        148.76        29.22 o                         
 -13   3   6         68.59         78.84        12.07 o                         
 -11   3   6        111.43        100.28         9.80 o                         
  -9   3   6        100.23         83.86         9.30 o                         
  -7   3   6         46.51         37.54         6.27 o                         
  -5   3   6        881.62        907.84        16.68 o                         
  -3   3   6        111.33        130.14         6.46 o                         
  -1   3   6        979.90        986.05        20.85 o                         
   1   3   6        223.06        194.97         9.24 o                         
   3   3   6       1076.48       1061.53        18.50 o                         
   5   3   6        600.99        593.70        18.79 o                         
   7   3   6       1074.42        969.92        25.96 o                         
   9   3   6        145.36        153.66        11.51 o                         
  11   3   6         36.40         50.42        11.38 o                         
  13   3   6        242.32        263.48        32.38 o                         
 -14   4   6          1.32          1.64         5.94 o                         
 -12   4   6        309.31        293.12        21.93 o                         
 -10   4   6          1.19         -2.44         4.49 o                         
  -8   4   6         56.12         64.55        10.70 o                         
  -6   4   6        898.39        894.57        22.51 o                         
  -4   4   6       2447.32       2519.97        32.14 o                         
  -2   4   6        337.29        345.27        13.18 o                         
   0   4   6         26.24         13.59         2.97 o                         
   2   4   6       3558.18       3632.40        34.89 o                         
   4   4   6        850.15        822.73        20.91 o                         
   6   4   6        210.41        226.90        13.07 o                         
   8   4   6          8.60         13.72         4.71 o                         
  10   4   6        493.98        453.51        24.73 o                         
  12   4   6          0.12         20.10        12.61 o                         
  14   4   6          0.02         10.17         9.92 o                         
 -13   5   6          2.79         -1.24         5.43 o                         
 -11   5   6        108.16        132.86        13.63 o                         
  -9   5   6         48.48         56.44         8.99 o                         
  -7   5   6        292.51        283.53        14.90 o                         
  -5   5   6        309.65        259.88        12.23 o                         
  -3   5   6        461.65        466.75        13.05 o                         
  -1   5   6       1095.50       1068.77        19.87 o                         
   1   5   6        500.47        444.03        13.05 o                         
   3   5   6         17.74         27.22         3.68 o                         
   5   5   6        120.24        139.05        11.81 o                         
   7   5   6       1465.58       1483.90        39.21 o                         
   9   5   6        512.77        487.33        25.91 o                         
  11   5   6         31.95         14.53         7.84 o                         
  13   5   6        529.43        564.11        39.74 o                         
 -12   6   6          7.34         17.41         8.23 o                         
 -10   6   6        124.19        117.73        12.09 o                         
  -8   6   6          0.01          3.14         3.69 o                         
  -6   6   6          7.72          3.27         3.10 o                         
  -4   6   6          9.37         11.28         3.08 o                         
  -2   6   6        112.11         96.74         6.55 o                         
   0   6   6        366.41        380.84        12.09 o                         
   2   6   6         94.14         79.77         6.78 o                         
   4   6   6         65.26         60.92         8.00 o                         
   6   6   6         11.20         -5.16         5.16 o                         
   8   6   6        541.74        512.22        31.22 o                         
  10   6   6          6.53         15.93         9.85 o                         
  12   6   6         85.33         88.33        16.25 o                         
 -11   7   6        121.70        142.10        19.80 o                         
  -9   7   6        297.92        323.23        22.33 o                         
  -7   7   6        283.79        270.65        18.52 o                         
  -5   7   6        240.76        250.67        14.52 o                         
  -3   7   6        220.96        203.22        20.13 o                         
  -1   7   6       1077.95       1057.59        26.31 o                         
   1   7   6       1096.16        963.76        31.65 o                         
   3   7   6       1640.09       1668.54        46.42 o                         
   5   7   6         10.52         -3.41         7.15 o                         
   7   7   6       1495.81       1526.62        54.89 o                         
   9   7   6         79.75         69.04        11.63 o                         
  11   7   6        210.72        206.94        20.44 o                         
 -10   8   6          0.42         17.95        11.80 o                         
  -8   8   6         22.68         31.50         9.46 o                         
  -6   8   6        175.83        158.12        22.38 o                         
  -4   8   6          8.13         18.37         6.16 o                         
  -2   8   6          1.10          5.17         4.45 o                         
   0   8   6         52.46         38.69         6.13 o                         
   2   8   6        127.73        154.33        12.59 o                         
   4   8   6         20.30         20.13         6.43 o                         
   6   8   6         31.53         39.10         9.14 o                         
   8   8   6         31.59         41.18         9.71 o                         
  10   8   6         84.61         79.15        13.47 o                         
  -9   9   6          9.26         54.68        16.57 o                         
  -7   9   6          1.03         -6.95         8.46 o                         
  -5   9   6        413.54        436.38        25.01 o                         
  -3   9   6          4.45          2.78         5.16 o                         
  -1   9   6        141.35        143.82        11.39 o                         
   1   9   6         20.10         15.92         5.46 o                         
   3   9   6        591.35        668.47        31.56 o                         
   5   9   6         59.76         53.88        11.22 o                         
   7   9   6         90.78         80.85        12.66 o                         
   9   9   6        107.40        138.00        17.20 o                         
  -8  10   6         40.64         26.82        23.70 o                         
  -6  10   6          0.40          1.47        14.57 o                         
  -4  10   6         31.61         36.62         8.40 o                         
  -2  10   6          1.61          5.92         5.55 o                         
   0  10   6         84.70        100.33        12.99 o                         
   2  10   6          8.04         -1.33         8.04 o                         
   4  10   6         34.10         25.21         8.20 o                         
   6  10   6        144.15        166.11        18.48 o                         
   8  10   6          0.54         14.03        13.22 o                         
  -7  11   6          2.70         10.63        10.64 o                         
  -5  11   6         19.93         15.61        10.43 o                         
  -3  11   6         17.32          8.38         7.63 o                         
  -1  11   6          2.11         -7.76         9.85 o                         
   1  11   6         86.46        119.29        18.08 o                         
   3  11   6          6.11         28.94        10.99 o                         
   5  11   6         60.05         60.07        12.00 o                         
  -2  12   6         48.42         87.06        19.61 o                         
   0  12   6        403.02        460.12        42.83 o                         
   2  12   6          0.02         10.49         9.21 o                         
 -13   1   7        144.66        155.64        13.23 o                         
 -11   1   7        252.74        248.49        14.89 o                         
  -9   1   7         40.50         26.27         7.26 o                         
  -7   1   7        338.65        322.07        11.83 o                         
  -5   1   7       1509.11       1553.22        23.12 o                         
  -3   1   7       2120.64       2102.09        21.56 o                         
  -1   1   7        583.91        558.39        14.20 o                         
   1   1   7       4148.80       4458.42        33.57 o                         
   3   1   7       8021.26       7916.87        77.19 o                         
   5   1   7        314.56        307.48        15.73 o                         
   7   1   7       2901.18       2762.60        40.68 o                         
   9   1   7        448.71        476.23        27.08 o                         
  11   1   7         24.82         19.36         8.10 o                         
  13   1   7        505.31        550.62        45.78 o                         
 -14   2   7         68.08         64.51        13.55 o                         
 -12   2   7         19.15         33.64         7.39 o                         
 -10   2   7         18.19         13.09         4.15 o                         
  -8   2   7        153.36        153.13        11.25 o                         
  -6   2   7         34.90         32.97         4.23 o                         
  -4   2   7         62.51        102.42         6.15 o                         
  -2   2   7        666.97        602.80        15.16 o                         
   0   2   7          1.71          4.33         3.30 o                         
   2   2   7        568.10        530.52        12.32 o                         
   4   2   7          0.85          0.25         2.48 o                         
   6   2   7       2410.88       2446.81        38.51 o                         
   8   2   7        257.55        236.86        13.39 o                         
  10   2   7        242.64        226.73        20.14 o                         
  12   2   7        123.55        133.00        22.36 o                         
  14   2   7         25.02         40.93        14.94 o                         
 -13   3   7         28.85         39.05        14.32 o                         
 -11   3   7         61.37         74.50         9.67 o                         
  -9   3   7          6.38         16.90         4.55 o                         
  -7   3   7          0.12          1.41         3.34 o                         
  -5   3   7          0.20          0.89         2.11 o                         
  -3   3   7        610.15        633.80        14.29 o                         
  -1   3   7       1291.61       1174.58        19.87 o                         
   1   3   7       2411.03       2551.83        34.88 o                         
   3   3   7       1165.02       1100.62        20.06 o                         
   5   3   7        439.77        415.91        16.16 o                         
   7   3   7        218.47        232.67        13.38 o                         
   9   3   7       1484.10       1458.95        35.46 o                         
  11   3   7         31.41         40.07        13.27 o                         
  13   3   7        171.13        180.67        27.41 o                         
 -14   4   7          1.89         11.14        14.92 o                         
 -12   4   7        275.58        275.74        26.09 o                         
 -10   4   7         25.01         23.78         5.84 o                         
  -8   4   7        270.91        268.34        15.20 o                         
  -6   4   7         22.28         38.48         5.48 o                         
  -4   4   7       3216.73       3197.33        34.19 o                         
  -2   4   7         23.53         28.69         4.10 o                         
   0   4   7       3445.61       3411.52        55.78 o                         
   2   4   7       2420.84       2411.78        34.89 o                         
   4   4   7       1479.07       1513.05        35.62 o                         
   6   4   7       1589.11       1536.57        33.86 o                         
   8   4   7         71.80         69.30         8.35 o                         
  10   4   7        656.47        641.98        39.09 o                         
  12   4   7         78.99         92.98        19.18 o                         
 -13   5   7          1.72          3.31         9.84 o                         
 -11   5   7         28.90         13.99         9.95 o                         
  -9   5   7        283.11        306.49        20.03 o                         
  -7   5   7         38.88         36.36         5.90 o                         
  -5   5   7        525.29        563.92        18.15 o                         
  -3   5   7          8.29         10.64         2.62 o                         
  -1   5   7        664.92        623.09        17.13 o                         
   1   5   7        304.35        291.27        10.21 o                         
   3   5   7       1297.69       1320.23        29.83 o                         
   5   5   7         24.48         18.84         5.64 o                         
   7   5   7         12.81         22.76         6.44 o                         
   9   5   7        445.79        439.29        24.87 o                         
  11   5   7         44.78         45.36        11.00 o                         
  13   5   7          0.46          0.80         8.89 o                         
 -12   6   7        171.06        167.08        21.75 o                         
 -10   6   7         71.62         81.77        12.48 o                         
  -8   6   7         23.18         22.60         5.35 o                         
  -6   6   7         11.08         14.53         3.79 o                         
  -4   6   7       1459.47       1512.79        26.12 o                         
  -2   6   7        482.79        436.50        14.37 o                         
   0   6   7       1008.90       1040.96        19.29 o                         
   2   6   7        747.02        793.69        21.79 o                         
   4   6   7       1479.23       1481.29        33.70 o                         
   6   6   7        626.04        609.79        26.70 o                         
   8   6   7          5.88         -5.42         8.19 o                         
  10   6   7        420.33        388.68        29.31 o                         
  12   6   7         98.65         93.52        16.54 o                         
 -11   7   7          2.35        -10.22        10.22 o                         
  -9   7   7          0.24         -6.31        10.99 o                         
  -7   7   7         73.30        110.09        14.49 o                         
  -5   7   7         36.58         25.44         6.04 o                         
  -3   7   7          4.73          4.34         4.30 o                         
  -1   7   7          2.61          1.58         2.80 o                         
   1   7   7        269.20        283.64        15.29 o                         
   3   7   7          8.25         11.49         5.31 o                         
   5   7   7          9.20          3.32         5.55 o                         
   7   7   7         24.27         18.70         7.44 o                         
   9   7   7         95.06         68.55        13.19 o                         
  11   7   7         16.03         -4.85         4.85 o                         
 -10   8   7         50.81         18.21        13.33 o                         
  -8   8   7         19.08         17.27        11.36 o                         
  -6   8   7         14.88         19.87         9.90 o                         
  -4   8   7        105.05        117.48        11.33 o                         
  -2   8   7          0.03          9.86         5.43 o                         
   0   8   7         28.14         25.56         5.84 o                         
   2   8   7        516.71        542.16        23.78 o                         
   4   8   7        176.02        173.23        17.14 o                         
   6   8   7        562.83        535.41        34.21 o                         
   8   8   7        100.34        110.88        15.09 o                         
  10   8   7        277.78        290.93        26.88 o                         
  -9   9   7         84.66         92.09        21.18 o                         
  -7   9   7         10.99         27.85        12.43 o                         
  -5   9   7        365.07        400.06        29.03 o                         
  -3   9   7        135.86        122.11        13.97 o                         
  -1   9   7        141.79        129.65        13.91 o                         
   1   9   7          1.06          4.69         4.57 o                         
   3   9   7        937.62        958.21        38.59 o                         
   5   9   7          7.31         -2.06         6.30 o                         
   7   9   7         72.01         84.95        13.64 o                         
   9   9   7        139.46        120.95        16.58 o                         
  -8  10   7        153.51        173.59        27.91 o                         
  -6  10   7          5.06          5.05         8.95 o                         
  -4  10   7        118.53        103.08        18.49 o                         
  -2  10   7        242.71        261.63        23.63 o                         
   0  10   7        172.97        205.99        19.07 o                         
   2  10   7        270.94        299.46        23.08 o                         
   4  10   7         13.37         17.88         7.10 o                         
   6  10   7        166.70        207.36        23.14 o                         
   8  10   7          6.44         11.71         6.47 o                         
  -5  11   7         47.06         12.37        30.68 o                         
  -3  11   7        154.52        163.83        25.32 o                         
  -1  11   7         11.30         22.38        12.29 o                         
   1  11   7         12.35         26.24        28.79 o                         
   3  11   7        237.12        224.36        25.23 o                         
   5  11   7          0.14          7.40         9.72 o                         
  -2  12   7         13.31         -6.72         8.49 o                         
   0  12   7         33.92         40.60        21.87 o                         
   2  12   7          0.76         -8.86         8.86 o                         
 -14   0   8          1.33         -8.68         8.68 o                         
 -12   0   8         50.91         47.08        10.64 o                         
 -10   0   8          6.05          2.54         4.56 o                         
  -8   0   8       1171.65       1206.38        33.07 o                         
  -6   0   8          0.02         -2.22         3.33 o                         
  -4   0   8       2991.84       2934.00        57.26 o                         
  -2   0   8        362.63        242.55        16.05 o                         
   0   0   8       7254.08       7337.60        54.60 o                         
   2   0   8       1846.47       1760.51        33.95 o                         
   4   0   8       6343.37       6458.99        91.83 o                         
   6   0   8       3869.96       3985.31        86.38 o                         
   8   0   8          0.43         -6.41         6.52 o                         
  10   0   8        912.41        935.50        71.50 o                         
  12   0   8          2.77          7.73         7.26 o                         
  14   0   8         11.27         25.84        18.20 o                         
 -13   1   8          5.71         -4.57         8.37 o                         
 -11   1   8          0.00         -3.65         3.65 o                         
  -9   1   8          0.68          7.97         3.33 o                         
  -7   1   8        337.01        334.53        11.62 o                         
  -5   1   8         27.89         24.06         3.78 o                         
  -3   1   8        932.79        979.05        20.70 o                         
  -1   1   8          7.43          4.49         2.92 o                         
   1   1   8        108.88        115.03         5.79 o                         
   3   1   8          0.97          2.03         2.68 o                         
   5   1   8       2171.51       2089.39        33.45 o                         
   7   1   8          1.26          1.81         4.46 o                         
   9   1   8        215.83        250.72        20.70 o                         
  11   1   8        249.04        262.64        23.02 o                         
  13   1   8        222.39        248.72        31.00 o                         
 -14   2   8         22.80         25.82        16.67 o                         
 -12   2   8         35.89         32.01         7.58 o                         
 -10   2   8          0.01         -3.27         3.39 o                         
  -8   2   8        259.27        257.25        14.68 o                         
  -6   2   8        205.33        165.82         8.98 o                         
  -4   2   8       1029.23       1017.55        17.47 o                         
  -2   2   8        350.24        326.25        11.96 o                         
   0   2   8       2311.13       2123.00        36.04 o                         
   2   2   8       3043.77       3056.22        32.88 o                         
   4   2   8          9.84         11.58         3.30 o                         
   6   2   8       1999.26       1910.92        35.10 o                         
   8   2   8        436.21        467.88        18.95 o                         
  10   2   8        558.22        557.47        31.36 o                         
  12   2   8        330.53        352.19        35.17 o                         
  14   2   8         18.75         82.34        32.89 o                         
 -13   3   8          2.80          1.95         7.12 o                         
 -11   3   8         17.10         13.24         6.20 o                         
  -9   3   8        145.60        126.22        11.21 o                         
  -7   3   8        932.61        884.63        25.63 o                         
  -5   3   8        259.62        282.71        10.85 o                         
  -3   3   8          1.06          1.62         2.10 o                         
  -1   3   8       4646.63       4651.42        44.77 o                         
   1   3   8        232.48        228.09        12.54 o                         
   3   3   8       1552.42       1465.52        18.28 o                         
   5   3   8       2303.91       2271.41        38.46 o                         
   7   3   8        635.69        637.16        22.25 o                         
   9   3   8        361.94        366.29        29.81 o                         
  11   3   8         38.63         15.34         9.14 o                         
  13   3   8        235.38        244.39        31.63 o                         
 -12   4   8         56.05         63.46        13.51 o                         
 -10   4   8          0.25         -6.34         6.34 o                         
  -8   4   8        263.61        265.84        24.42 o                         
  -6   4   8         28.43         27.67         5.18 o                         
  -4   4   8        218.98        227.62         9.70 o                         
  -2   4   8        460.56        470.96        12.63 o                         
   0   4   8        785.83        774.12        20.82 o                         
   2   4   8       1543.94       1554.08        24.13 o                         
   4   4   8        482.97        465.17        20.57 o                         
   6   4   8        815.20        842.44        31.76 o                         
   8   4   8        261.06        262.29        15.60 o                         
  10   4   8        115.04        114.47        12.87 o                         
  12   4   8        300.34        302.56        33.91 o                         
 -13   5   8          8.38         -1.15         9.95 o                         
 -11   5   8         40.01         40.36        10.90 o                         
  -9   5   8        211.78        241.35        18.50 o                         
  -7   5   8        157.75        152.83        12.37 o                         
  -5   5   8        340.72        362.49        14.84 o                         
  -3   5   8       1505.58       1471.47        25.58 o                         
  -1   5   8       4001.47       3822.27        44.19 o                         
   1   5   8          5.56          9.17         2.95 o                         
   3   5   8       4521.04       4520.64        56.93 o                         
   5   5   8          3.41          3.00         4.46 o                         
   7   5   8        717.24        661.49        27.83 o                         
   9   5   8        598.35        620.64        29.69 o                         
  11   5   8        232.13        240.71        23.67 o                         
  13   5   8          3.85         11.99        13.05 o                         
 -12   6   8         11.63         -3.33        13.98 o                         
 -10   6   8          1.50          3.42         6.28 o                         
  -8   6   8        127.09        142.57        16.91 o                         
  -6   6   8        129.00         97.79        10.02 o                         
  -4   6   8        169.48        157.39         9.42 o                         
  -2   6   8        118.26        139.43         8.78 o                         
   0   6   8        117.23        104.54         6.93 o                         
   2   6   8         36.84         30.63         5.51 o                         
   4   6   8        302.51        303.75        16.09 o                         
   6   6   8        102.64        115.48        12.47 o                         
   8   6   8         42.32         44.39        12.81 o                         
  10   6   8          0.79          6.75         7.41 o                         
  12   6   8         52.72         74.78        26.94 o                         
 -11   7   8         25.65         25.04        12.28 o                         
  -9   7   8          0.90         -1.34         9.67 o                         
  -7   7   8         68.63         64.53        15.78 o                         
  -5   7   8         99.80         95.45        17.22 o                         
  -3   7   8        178.90        161.97        10.89 o                         
  -1   7   8        144.12        149.48        11.35 o                         
   1   7   8         85.46         74.54         9.98 o                         
   3   7   8       1214.49       1246.76        37.99 o                         
   5   7   8        116.23         93.10        13.29 o                         
   7   7   8          4.81          7.13         8.57 o                         
   9   7   8        977.59        957.59        47.05 o                         
  11   7   8          7.58          1.98        17.23 o                         
 -10   8   8          1.56          4.34        17.37 o                         
  -8   8   8        182.05        146.53        24.56 o                         
  -6   8   8          5.45          5.38        16.88 o                         
  -4   8   8         72.75         78.95        11.63 o                         
  -2   8   8        120.60        106.14        12.54 o                         
   0   8   8        400.35        366.17        21.93 o                         
   2   8   8        139.35        171.41        15.83 o                         
   4   8   8         22.30         36.09         8.08 o                         
   6   8   8        221.04        238.36        23.48 o                         
   8   8   8          0.02         10.29         7.69 o                         
  10   8   8         33.73         21.40        11.30 o                         
  -9   9   8         25.79         46.73        16.07 o                         
  -7   9   8        169.51        176.85        27.13 o                         
  -5   9   8         96.24         76.89        17.47 o                         
  -3   9   8          0.48          0.91         6.40 o                         
  -1   9   8        412.52        428.87        30.37 o                         
   1   9   8          4.68          0.63         5.66 o                         
   3   9   8        159.93        153.78        16.03 o                         
   5   9   8        356.52        365.63        31.00 o                         
   7   9   8         56.82         77.55        12.95 o                         
   9   9   8         85.19        115.43        15.37 o                         
  -8  10   8         64.75         53.21        17.32 o                         
  -6  10   8          1.25         -8.64         8.64 o                         
  -4  10   8        153.22        162.81        19.89 o                         
  -2  10   8        106.20        103.89        16.55 o                         
   0  10   8        268.30        282.47        39.22 o                         
   2  10   8        316.59        340.48        27.82 o                         
   4  10   8        171.15        185.70        19.44 o                         
   6  10   8        228.94        250.12        23.38 o                         
  -5  11   8         40.97         23.01        11.90 o                         
  -3  11   8          5.62          3.01         8.56 o                         
  -1  11   8        357.00        308.80        61.34 o                         
   1  11   8          3.76          2.59         6.10 o                         
   3  11   8         19.84         33.42         9.02 o                         
   5  11   8        108.20         94.84        16.08 o                         
 -13   1   9         15.57        -12.76        12.76 o                         
 -11   1   9         52.81         54.68        10.02 o                         
  -9   1   9         10.75          5.98         4.11 o                         
  -7   1   9       1348.01       1312.72        25.46 o                         
  -5   1   9        338.92        357.81        11.60 o                         
  -3   1   9         28.30         34.91         7.94 o                         
  -1   1   9       3580.96       3479.46        40.18 o                         
   1   1   9         93.22        135.53         6.86 o                         
   3   1   9        920.68        939.33        19.79 o                         
   5   1   9       3855.64       3696.10        47.13 o                         
   7   1   9        680.46        708.46        24.89 o                         
   9   1   9        510.88        502.15        38.62 o                         
  11   1   9         71.72         77.55        11.42 o                         
  13   1   9        260.60        326.51        28.33 o                         
 -14   2   9         57.05         46.90        13.16 o                         
 -12   2   9        205.50        229.75        18.10 o                         
 -10   2   9         10.64         17.76         6.88 o                         
  -8   2   9        544.60        482.45        24.82 o                         
  -6   2   9        450.84        444.20        13.84 o                         
  -4   2   9       3177.66       3115.95        43.21 o                         
  -2   2   9       2061.09       2038.37        42.10 o                         
   0   2   9        793.13        896.44        25.36 o                         
   2   2   9       1603.48       1533.72        24.23 o                         
   4   2   9        164.76        171.04         8.99 o                         
   6   2   9       1840.64       1777.83        34.81 o                         
   8   2   9         53.45         62.67         7.51 o                         
  10   2   9          7.04         -0.64         6.78 o                         
  12   2   9         60.12         46.26        28.00 o                         
 -13   3   9        168.07        165.46        22.66 o                         
 -11   3   9        236.70        284.47        25.11 o                         
  -9   3   9        459.24        453.68        29.26 o                         
  -7   3   9         19.86         25.33         6.88 o                         
  -5   3   9       2130.23       2192.95        36.53 o                         
  -3   3   9       1351.48       1346.85        26.26 o                         
  -1   3   9       6902.46       7057.81        67.80 o                         
   1   3   9       1000.25        948.90        23.35 o                         
   3   3   9       3096.78       3012.92        36.57 o                         
   5   3   9        770.40        789.02        23.81 o                         
   7   3   9        164.93        148.40        11.22 o                         
   9   3   9        394.59        393.85        19.34 o                         
  11   3   9          4.51         22.70        10.88 o                         
  13   3   9         26.52         27.51        15.16 o                         
 -12   4   9         17.55         22.78        11.89 o                         
 -10   4   9        101.56        115.33        13.94 o                         
  -8   4   9         63.72         66.18         9.21 o                         
  -6   4   9        151.90        103.83        11.15 o                         
  -4   4   9        667.77        688.60        20.80 o                         
  -2   4   9        446.35        399.49        11.61 o                         
   0   4   9        990.87        924.38        24.15 o                         
   2   4   9       1951.28       2027.39        35.07 o                         
   4   4   9        547.81        516.35        22.43 o                         
   6   4   9       1430.61       1443.64        34.43 o                         
   8   4   9        204.57        195.94        13.98 o                         
  10   4   9         82.05         81.72        17.56 o                         
  12   4   9        271.93        297.68        34.11 o                         
 -13   5   9          0.00         -3.19         6.57 o                         
 -11   5   9         94.72         91.13        19.13 o                         
  -9   5   9         18.92         18.36         6.92 o                         
  -7   5   9          1.12         10.32         4.64 o                         
  -5   5   9        351.21        347.26        19.43 o                         
  -3   5   9        123.66        112.58         9.92 o                         
  -1   5   9          6.22          4.67         3.22 o                         
   1   5   9        617.88        607.86        26.88 o                         
   3   5   9        332.39        306.68        18.20 o                         
   5   5   9         50.10         51.93         8.41 o                         
   7   5   9         55.84         49.12         8.61 o                         
   9   5   9        304.30        313.87        21.46 o                         
  11   5   9          6.00          7.04        21.17 o                         
 -12   6   9          7.97         18.05         8.38 o                         
 -10   6   9          3.18          8.22         6.33 o                         
  -8   6   9        388.04        420.49        24.20 o                         
  -6   6   9         22.38         21.56         5.72 o                         
  -4   6   9        316.64        312.58        16.59 o                         
  -2   6   9        548.57        521.52        14.64 o                         
   0   6   9       1392.69       1309.36        24.93 o                         
   2   6   9       1042.64       1089.69        28.70 o                         
   4   6   9         15.27         11.65         5.64 o                         
   6   6   9       1196.34       1216.71        39.67 o                         
   8   6   9         25.73         21.04         7.79 o                         
  10   6   9        208.49        221.91        22.75 o                         
  12   6   9         52.60         11.45        16.29 o                         
 -11   7   9         25.55         15.51        11.46 o                         
  -9   7   9         36.20         23.58        17.28 o                         
  -7   7   9          8.85         -7.20         9.08 o                         
  -5   7   9        116.09        140.41        14.45 o                         
  -3   7   9        107.22        117.88         9.95 o                         
  -1   7   9        298.54        302.74        14.66 o                         
   1   7   9         29.12         23.11         6.57 o                         
   3   7   9         74.73         98.31        10.29 o                         
   5   7   9          1.77          2.40         5.78 o                         
   7   7   9          2.72         13.34         8.22 o                         
   9   7   9          0.91         -1.14         7.66 o                         
  11   7   9          0.90         -9.58         9.58 o                         
 -10   8   9          0.33         -9.17        10.99 o                         
  -8   8   9        279.26        306.99        35.34 o                         
  -6   8   9         85.93         80.33        29.60 o                         
  -4   8   9        739.63        805.86        41.43 o                         
  -2   8   9        385.92        426.44        24.43 o                         
   0   8   9        386.95        351.43        26.15 o                         
   2   8   9        628.04        661.00        38.38 o                         
   4   8   9        102.56        103.63        13.12 o                         
   6   8   9        395.99        399.22        30.73 o                         
   8   8   9         34.54         53.57        13.27 o                         
  10   8   9         40.93         35.96        10.61 o                         
  -9   9   9         44.20         61.80        29.62 o                         
  -7   9   9         15.54         12.35        17.41 o                         
  -5   9   9         97.37         89.75        19.63 o                         
  -3   9   9         18.66         17.45         6.59 o                         
  -1   9   9         57.03         48.98        11.16 o                         
   1   9   9        119.26        105.32        11.90 o                         
   3   9   9        126.18        135.28        13.80 o                         
   5   9   9        194.41        204.35        19.89 o                         
   7   9   9          0.02         -2.42         9.43 o                         
  -6  10   9         10.02         17.75        10.10 o                         
  -4  10   9        132.48        154.81        20.64 o                         
  -2  10   9          8.91         -9.10         9.10 o                         
   0  10   9          4.87         -0.91         9.89 o                         
   2  10   9        246.85        283.09        23.01 o                         
   4  10   9         15.38         18.16         6.74 o                         
   6  10   9         41.34         50.10        10.98 o                         
  -5  11   9         57.29         29.27        30.63 o                         
  -3  11   9          3.00         10.38        11.99 o                         
  -1  11   9        350.77        423.48        51.53 o                         
   1  11   9          0.40        -10.53        10.53 o                         
   3  11   9        148.24        144.62        17.60 o                         
 -14   0  10          2.71          2.78        12.57 o                         
 -12   0  10        121.74        159.51        30.22 o                         
 -10   0  10        198.71        220.60        28.71 o                         
  -8   0  10        391.11        307.54        37.05 o                         
  -6   0  10         42.54         52.88         8.95 o                         
  -4   0  10       2226.16       2163.43        49.72 o                         
  -2   0  10       1630.60       1504.08        40.04 o                         
   0   0  10         19.41         14.19         2.74 o                         
   2   0  10        776.52        765.91        24.62 o                         
   4   0  10        383.46        348.75        23.29 o                         
   6   0  10       1415.07       1329.77        50.80 o                         
   8   0  10        527.28        568.96        46.41 o                         
  10   0  10          0.15         -2.51        10.23 o                         
  12   0  10        545.73        567.96        43.94 o                         
 -13   1  10          0.54          5.75         8.72 o                         
 -11   1  10          0.39          9.88         6.34 o                         
  -9   1  10         58.56         58.62         9.08 o                         
  -7   1  10        231.47        228.84        12.90 o                         
  -5   1  10       1435.81       1429.75        29.52 o                         
  -3   1  10        267.61        272.65        12.45 o                         
  -1   1  10        758.49        695.59        19.21 o                         
   1   1  10         80.17         70.48         4.89 o                         
   3   1  10        911.51        932.38        20.55 o                         
   5   1  10        139.01        131.05        11.03 o                         
   7   1  10        176.61        213.20        15.57 o                         
   9   1  10         40.28         37.94         8.13 o                         
  11   1  10         22.77         13.62         7.06 o                         
  13   1  10          6.23          0.39         6.01 o                         
 -12   2  10        146.07        169.05        15.89 o                         
 -10   2  10          6.86          9.30         6.79 o                         
  -8   2  10        604.00        620.58        25.39 o                         
  -6   2  10        257.22        299.52        14.24 o                         
  -4   2  10       2425.07       2456.50        37.58 o                         
  -2   2  10       1661.92       1578.80        29.32 o                         
   0   2  10        595.62        592.08        16.64 o                         
   2   2  10       4633.56       4518.22        43.10 o                         
   4   2  10         22.16          8.24         4.30 o                         
   6   2  10        885.41        877.04        27.39 o                         
   8   2  10        125.68        105.53        13.56 o                         
  10   2  10        128.20        123.25        16.59 o                         
  12   2  10         29.95         32.68        10.44 o                         
 -13   3  10          0.02          7.45        10.57 o                         
 -11   3  10         38.70         20.59         7.28 o                         
  -9   3  10        108.15         94.22        12.59 o                         
  -7   3  10        236.01        215.61        14.93 o                         
  -5   3  10       1545.30       1526.40        30.29 o                         
  -3   3  10          2.86         -0.45         3.45 o                         
  -1   3  10       2228.39       2148.47        34.34 o                         
   1   3  10       1096.87       1150.04        26.55 o                         
   3   3  10       1189.02       1175.60        30.03 o                         
   5   3  10       1238.74       1256.69        30.42 o                         
   7   3  10         11.08         16.43         4.83 o                         
   9   3  10        364.19        368.89        24.70 o                         
  11   3  10          2.70         16.68         9.33 o                         
  13   3  10         36.45         -5.77         9.43 o                         
 -12   4  10         12.35         13.30         7.56 o                         
 -10   4  10          8.66         -4.43         5.83 o                         
  -8   4  10        399.29        416.79        24.11 o                         
  -6   4  10        254.07        285.45        16.77 o                         
  -4   4  10        582.49        578.07        18.69 o                         
  -2   4  10        725.05        673.89        19.78 o                         
   0   4  10        267.90        237.25        12.55 o                         
   2   4  10       3875.79       3814.91        55.23 o                         
   4   4  10          1.98          0.83         3.68 o                         
   6   4  10        187.24        178.23        12.66 o                         
   8   4  10        205.58        225.12        15.14 o                         
  10   4  10        325.54        356.85        34.51 o                         
  12   4  10          4.41          9.94        17.39 o                         
 -11   5  10        256.09        293.53        27.85 o                         
  -9   5  10         33.36         33.60         8.26 o                         
  -7   5  10         45.37         43.01         7.65 o                         
  -5   5  10        466.17        531.32        24.98 o                         
  -3   5  10        475.16        495.52        17.45 o                         
  -1   5  10        909.54        882.28        21.54 o                         
   1   5  10        940.09        920.89        23.67 o                         
   3   5  10        339.41        356.57        20.06 o                         
   5   5  10        705.34        664.54        28.20 o                         
   7   5  10         35.96         44.19         8.53 o                         
   9   5  10        313.40        316.78        21.82 o                         
  11   5  10         41.85         43.20        14.07 o                         
 -12   6  10          4.33         10.07         7.73 o                         
 -10   6  10         14.97         17.70         8.05 o                         
  -8   6  10          2.87          1.43         6.25 o                         
  -6   6  10         32.52         47.10         7.83 o                         
  -4   6  10          2.62          8.06         3.89 o                         
  -2   6  10          0.93          5.38         3.01 o                         
   0   6  10         85.26         65.86         6.57 o                         
   2   6  10         24.12         34.12         7.49 o                         
   4   6  10          6.11         -0.30         4.70 o                         
   6   6  10          0.11          5.14         5.36 o                         
   8   6  10        177.85        142.48        17.83 o                         
  10   6  10          6.48         -0.73         7.45 o                         
 -11   7  10        102.24        118.42        23.86 o                         
  -9   7  10         47.84         73.47        19.55 o                         
  -7   7  10         86.07         42.47        12.03 o                         
  -5   7  10       1086.98       1095.31        35.11 o                         
  -3   7  10         39.71         22.82         6.18 o                         
  -1   7  10        716.42        712.72        25.31 o                         
   1   7  10        311.06        321.74        19.94 o                         
   3   7  10        748.29        723.97        27.64 o                         
   5   7  10        120.38        131.75        14.46 o                         
   7   7  10         64.28         65.94        12.92 o                         
   9   7  10        107.34        100.11        17.53 o                         
 -10   8  10          1.01          8.64         8.95 o                         
  -8   8  10         45.51         39.41        14.38 o                         
  -6   8  10         83.72         90.17        16.57 o                         
  -4   8  10         84.63        119.87        17.35 o                         
  -2   8  10        101.19         75.73        11.30 o                         
   0   8  10         14.81         20.57        11.40 o                         
   2   8  10        615.11        654.74        31.22 o                         
   4   8  10          2.04          7.16         6.22 o                         
   6   8  10         15.86         17.10         7.87 o                         
   8   8  10        150.17        152.75        20.44 o                         
  -7   9  10         24.98         -0.27        11.35 o                         
  -5   9  10        266.76        230.13        24.82 o                         
  -3   9  10         36.38         55.64        10.37 o                         
  -1   9  10        370.25        413.75        31.12 o                         
   1   9  10        251.57        255.21        20.59 o                         
   3   9  10        267.16        269.60        22.05 o                         
   5   9  10        214.81        199.55        23.14 o                         
   7   9  10          1.54         14.97         8.43 o                         
  -6  10  10          0.90          7.45        18.10 o                         
  -4  10  10        266.97        245.12        46.11 o                         
  -2  10  10         14.90         27.72        11.73 o                         
   0  10  10          0.06          6.05         7.12 o                         
   2  10  10        227.61        244.61        25.17 o                         
   4  10  10          3.91        -10.27        10.27 o                         
   6  10  10         17.31         -0.05         6.59 o                         
  -3  11  10          0.31         -6.30         6.31 o                         
  -1  11  10         42.69         32.26        10.73 o                         
   1  11  10          6.63          0.72         7.73 o                         
   3  11  10          0.76          6.31         7.44 o                         
 -13   1  11         54.50         80.30        14.15 o                         
 -11   1  11         98.27        101.97        14.04 o                         
  -9   1  11        545.68        534.07        28.86 o                         
  -7   1  11        307.19        289.71        17.22 o                         
  -5   1  11       3085.18       3085.13        48.80 o                         
  -3   1  11        308.73        283.74        13.41 o                         
  -1   1  11       2040.40       1938.92        26.51 o                         
   1   1  11        980.64        952.74        22.87 o                         
   3   1  11        590.11        617.96        17.41 o                         
   5   1  11        354.26        335.51        17.80 o                         
   7   1  11         17.50         30.77         7.10 o                         
   9   1  11        213.08        225.79        18.12 o                         
  11   1  11         17.20         10.99         7.46 o                         
  13   1  11         23.03         50.35        12.60 o                         
 -12   2  11          0.11          5.07         6.17 o                         
 -10   2  11         11.41         -7.29         7.29 o                         
  -8   2  11        252.56        191.99        15.03 o                         
  -6   2  11        101.90         83.18         9.71 o                         
  -4   2  11         19.21         20.00         4.98 o                         
  -2   2  11       2786.05       2665.43        40.01 o                         
   0   2  11         52.06         42.37         5.15 o                         
   2   2  11         19.30         18.61         4.44 o                         
   4   2  11        970.58        922.18        24.14 o                         
   6   2  11       1111.97       1081.68        33.66 o                         
   8   2  11        146.94        106.53        12.42 o                         
  10   2  11          1.30          7.61         6.35 o                         
  12   2  11        264.13        251.85        25.33 o                         
 -13   3  11         43.21         65.20        14.20 o                         
 -11   3  11        125.48        120.91        13.83 o                         
  -9   3  11        127.48        136.59        13.51 o                         
  -7   3  11         73.60         66.05         9.17 o                         
  -5   3  11         19.01         22.88         5.68 o                         
  -3   3  11        133.50        116.00         9.02 o                         
  -1   3  11       1340.50       1246.80        27.60 o                         
   1   3  11       1254.87       1219.75        28.60 o                         
   3   3  11          0.39         -1.93         5.30 o                         
   5   3  11       1956.04       1934.80        41.54 o                         
   7   3  11         38.05         37.97         6.58 o                         
   9   3  11        362.19        321.30        24.74 o                         
  11   3  11         40.57         32.21        14.72 o                         
 -12   4  11        167.97        171.57        19.30 o                         
 -10   4  11         86.92         68.77        10.96 o                         
  -8   4  11        987.38        909.33        32.66 o                         
  -6   4  11        336.07        348.64        19.20 o                         
  -4   4  11        790.21        777.36        26.52 o                         
  -2   4  11       1985.52       1881.12        34.66 o                         
   0   4  11        860.53        897.92        37.25 o                         
   2   4  11       1906.55       1922.50        37.24 o                         
   4   4  11         17.53         18.34         5.90 o                         
   6   4  11        449.68        468.09        20.83 o                         
   8   4  11          0.55         -3.04         3.95 o                         
  10   4  11         87.86         74.69        17.02 o                         
  12   4  11          0.08         -2.22         8.27 o                         
 -11   5  11         13.51          0.17         8.36 o                         
  -9   5  11        122.73        132.37        13.82 o                         
  -7   5  11         89.27         92.03        10.64 o                         
  -5   5  11        360.81        331.63        18.41 o                         
  -3   5  11         34.38         44.95         8.00 o                         
  -1   5  11        923.76        956.54        25.05 o                         
   1   5  11         36.46         43.04         6.83 o                         
   3   5  11        195.48        183.45        17.24 o                         
   5   5  11        239.09        213.99        16.68 o                         
   7   5  11        143.90        171.48        15.72 o                         
   9   5  11         65.18         78.43        11.44 o                         
  11   5  11          1.69          8.31        19.19 o                         
 -10   6  11          2.68          6.93         6.17 o                         
  -8   6  11        353.11        381.98        22.32 o                         
  -6   6  11        301.41        331.21        17.92 o                         
  -4   6  11        341.71        356.99        17.44 o                         
  -2   6  11        341.06        344.22        17.45 o                         
   0   6  11          0.07          0.03         4.05 o                         
   2   6  11       1099.09       1087.26        42.91 o                         
   4   6  11          0.31          1.66         5.05 o                         
   6   6  11          1.27          9.24         6.05 o                         
   8   6  11        166.07        173.10        16.76 o                         
  10   6  11        128.40        135.82        22.47 o                         
  -9   7  11         22.91          2.36        12.89 o                         
  -7   7  11          1.22         -7.71         7.71 o                         
  -5   7  11         23.73         28.41         6.49 o                         
  -3   7  11         70.56         65.88         8.60 o                         
  -1   7  11         53.15         36.06         7.80 o                         
   1   7  11         81.84        100.11        11.94 o                         
   3   7  11         30.24         27.18         7.73 o                         
   5   7  11        162.34        162.17        16.30 o                         
   7   7  11          1.94         -4.82         6.49 o                         
   9   7  11         10.48         14.18         7.73 o                         
  -8   8  11         72.55         55.80        17.56 o                         
  -6   8  11         13.30          3.37        14.17 o                         
  -4   8  11         47.75         41.76         8.99 o                         
  -2   8  11        436.02        492.14        33.31 o                         
   0   8  11         83.52         82.32        14.06 o                         
   2   8  11        270.77        240.45        19.38 o                         
   4   8  11        148.98        202.67        18.45 o                         
   6   8  11        123.92        108.28        17.15 o                         
   8   8  11        209.40        209.67        28.57 o                         
  -7   9  11         90.13         80.63        19.05 o                         
  -5   9  11        317.18        328.88        36.20 o                         
  -3   9  11         47.03         56.57        19.33 o                         
  -1   9  11        615.48        618.07        38.44 o                         
   1   9  11         15.74         17.71         8.63 o                         
   3   9  11        136.82        146.43        16.76 o                         
   5   9  11         42.93         52.57        13.33 o                         
   7   9  11         57.94         85.31        16.99 o                         
  -4  10  11         73.22         45.72        25.73 o                         
  -2  10  11        391.13        422.14        33.68 o                         
   0  10  11        177.74        168.32        21.47 o                         
   2  10  11        109.61         82.75        15.54 o                         
   4  10  11         25.90         13.32         6.35 o                         
  -1  11  11         39.36         50.58        14.42 o                         
 -12   0  12         90.65        113.19        22.51 o                         
 -10   0  12        111.82        158.76        24.38 o                         
  -8   0  12        729.43        714.17        48.69 o                         
  -6   0  12        306.83        372.31        24.20 o                         
  -4   0  12        209.60        194.68        16.96 o                         
  -2   0  12       4915.12       4657.90        79.45 o                         
   0   0  12         64.32         42.55        10.20 o                         
   2   0  12         31.20         19.57        15.83 o                         
   4   0  12        103.94         86.24        21.54 o                         
   6   0  12       1011.72       1064.20        47.97 o                         
   8   0  12         69.06         97.42        16.51 o                         
  10   0  12         56.99         69.94        16.09 o                         
  12   0  12         12.26         25.58        11.84 o                         
 -13   1  12         28.50         17.48        18.41 o                         
 -11   1  12         27.26         21.87         8.16 o                         
  -9   1  12          3.63         14.45         7.61 o                         
  -7   1  12         13.71         14.04         5.98 o                         
  -5   1  12        478.63        501.98        19.33 o                         
  -3   1  12         42.38         47.84         6.46 o                         
  -1   1  12          8.59          0.84         3.63 o                         
   1   1  12        228.70        206.67        14.46 o                         
   3   1  12          8.84          6.57         4.72 o                         
   5   1  12        151.06        149.05        12.40 o                         
   7   1  12          0.60         -1.20         4.39 o                         
   9   1  12         92.11        104.40        12.62 o                         
  11   1  12         61.78         54.05        10.04 o                         
 -12   2  12        167.59        152.21        16.84 o                         
 -10   2  12         14.64         11.87         7.05 o                         
  -8   2  12        361.06        377.92        21.30 o                         
  -6   2  12        591.26        610.47        25.23 o                         
  -4   2  12        112.37        111.09         9.42 o                         
  -2   2  12       1295.43       1313.73        32.73 o                         
   0   2  12          7.57          6.12         2.89 o                         
   2   2  12        853.11        842.01        24.29 o                         
   4   2  12        526.15        485.82        21.60 o                         
   6   2  12        378.44        353.40        27.05 o                         
   8   2  12        125.55        124.92        13.57 o                         
  10   2  12         66.79         80.02        11.69 o                         
  12   2  12        146.53        129.54        18.55 o                         
 -11   3  12        151.02        160.55        15.41 o                         
  -9   3  12        111.94         77.87        10.78 o                         
  -7   3  12          2.56          6.09         5.22 o                         
  -5   3  12       1117.24       1105.78        33.24 o                         
  -3   3  12         40.95         26.59         5.37 o                         
  -1   3  12        631.28        625.48        20.65 o                         
   1   3  12        411.53        375.65        15.36 o                         
   3   3  12        104.32        129.74        11.35 o                         
   5   3  12        468.03        427.20        25.93 o                         
   7   3  12         82.85         92.15         9.91 o                         
   9   3  12         70.52         62.01        10.93 o                         
  11   3  12          4.79          0.91         9.07 o                         
 -12   4  12        138.44        116.56        16.45 o                         
 -10   4  12         49.72         40.65         8.53 o                         
  -8   4  12        136.85        156.56        14.61 o                         
  -6   4  12        495.13        511.41        23.96 o                         
  -4   4  12        371.87        355.02        18.87 o                         
  -2   4  12         38.72         35.57         5.60 o                         
   0   4  12          1.04          2.40         3.67 o                         
   2   4  12       1373.91       1373.16        47.81 o                         
   4   4  12         54.78         36.98         8.04 o                         
   6   4  12         40.64         33.53         7.63 o                         
   8   4  12        235.43        237.62        21.57 o                         
  10   4  12         96.19         75.12        16.80 o                         
 -11   5  12         49.69         46.94        11.05 o                         
  -9   5  12        452.33        426.24        22.43 o                         
  -7   5  12          1.86         -2.38         5.36 o                         
  -5   5  12        410.15        424.87        22.87 o                         
  -3   5  12        297.02        292.53        16.97 o                         
  -1   5  12        944.09        838.94        24.57 o                         
   1   5  12        221.00        233.01        13.71 o                         
   3   5  12        101.18        142.98        15.97 o                         
   5   5  12        365.82        376.56        22.52 o                         
   7   5  12        156.67        154.72        16.27 o                         
   9   5  12         17.03         17.28         7.43 o                         
  11   5  12         52.86         57.05        21.60 o                         
 -10   6  12          3.36          0.43        10.04 o                         
  -8   6  12          4.87          6.67         6.88 o                         
  -6   6  12          0.76          1.40         4.27 o                         
  -4   6  12        147.24        113.23        11.19 o                         
  -2   6  12         50.50         57.37         8.31 o                         
   0   6  12          1.17          0.60         8.50 o                         
   2   6  12         56.37         40.92         9.68 o                         
   4   6  12        150.10        124.30        15.81 o                         
   6   6  12         36.47         26.60         8.67 o                         
   8   6  12          2.28          0.59         4.55 o                         
  10   6  12         24.33         41.12        21.35 o                         
  -9   7  12        128.99        125.03        19.51 o                         
  -7   7  12         10.91         -5.30         5.30 o                         
  -5   7  12        305.59        317.75        18.29 o                         
  -3   7  12        334.38        354.45        18.21 o                         
  -1   7  12        155.58        149.98        17.53 o                         
   1   7  12        346.55        372.53        32.43 o                         
   3   7  12          5.15         -4.28         6.83 o                         
   5   7  12        220.61        197.65        18.09 o                         
   7   7  12          1.24          5.61         6.12 o                         
   9   7  12        143.68        165.80        20.93 o                         
  -8   8  12         37.43         42.96        12.23 o                         
  -6   8  12        137.62        123.37        15.81 o                         
  -4   8  12        120.00        115.31        14.47 o                         
  -2   8  12         25.73         25.01        12.46 o                         
   0   8  12          0.38         -8.59         8.59 o                         
   2   8  12        118.05        123.82        17.64 o                         
   4   8  12          2.32          7.25         6.81 o                         
   6   8  12          6.54         20.34         9.00 o                         
   8   8  12          0.16         -5.86         5.86 o                         
  -7   9  12          6.66         -0.73         8.74 o                         
  -5   9  12        319.82        298.68        29.10 o                         
  -3   9  12          0.72        -11.87        11.87 o                         
  -1   9  12         73.69         71.72        14.65 o                         
   1   9  12        166.83        191.04        21.92 o                         
   3   9  12         60.01         45.08        11.40 o                         
   5   9  12         62.35         74.88        14.74 o                         
  -4  10  12         37.44         18.17        23.18 o                         
  -2  10  12        182.89        170.52        27.64 o                         
   0  10  12          0.00         -4.39        11.75 o                         
   2  10  12         87.07         96.53        16.68 o                         
   4  10  12          0.11          7.89         6.16 o                         
 -11   1  13         53.81         55.27        12.39 o                         
  -9   1  13        124.61        129.28        15.72 o                         
  -7   1  13         25.53         35.79         7.64 o                         
  -5   1  13        507.19        546.70        21.04 o                         
  -3   1  13        523.79        509.27        19.56 o                         
  -1   1  13         16.51         15.61         4.67 o                         
   1   1  13        775.35        738.11        28.13 o                         
   3   1  13         30.72         22.21         6.05 o                         
   5   1  13        443.56        423.85        25.43 o                         
   7   1  13         34.08         36.43         7.68 o                         
   9   1  13        256.27        272.62        21.88 o                         
  11   1  13         41.93         49.64        10.04 o                         
 -12   2  13         68.81         90.92        14.65 o                         
 -10   2  13        186.40        228.34        25.75 o                         
  -8   2  13        219.25        187.89        15.75 o                         
  -6   2  13        300.25        283.68        18.03 o                         
  -4   2  13        859.98        876.93        26.81 o                         
  -2   2  13       1357.95       1217.79        32.33 o                         
   0   2  13          7.98         10.47         4.41 o                         
   2   2  13        497.60        524.75        24.17 o                         
   4   2  13        448.34        457.43        21.80 o                         
   6   2  13        327.96        322.66        25.00 o                         
   8   2  13          2.25          0.83         6.12 o                         
  10   2  13        169.73        202.31        22.11 o                         
 -11   3  13         27.48         17.61         7.46 o                         
  -9   3  13        911.25        951.57        38.75 o                         
  -7   3  13         36.29         33.59         7.39 o                         
  -5   3  13       1324.75       1364.47        38.17 o                         
  -3   3  13         50.85         40.88         6.39 o                         
  -1   3  13       1081.61       1096.23        28.50 o                         
   1   3  13        374.58        357.55        17.91 o                         
   3   3  13       1501.53       1581.18        39.65 o                         
   5   3  13        130.38        125.87        15.30 o                         
   7   3  13         77.79         84.89        13.84 o                         
   9   3  13        237.00        246.55        23.65 o                         
  11   3  13         93.71         67.68        14.06 o                         
 -10   4  13          0.14         -2.42         5.20 o                         
  -8   4  13         27.92         20.09         7.09 o                         
  -6   4  13        190.74        198.13        15.63 o                         
  -4   4  13         13.17         10.55         5.74 o                         
  -2   4  13         22.04          7.33         3.74 o                         
   0   4  13        116.47        129.71         9.11 o                         
   2   4  13        308.44        341.21        16.98 o                         
   4   4  13        123.35         91.23        17.41 o                         
   6   4  13         76.70         82.34        13.54 o                         
   8   4  13        168.27        193.39        20.97 o                         
  10   4  13         91.69         79.01        14.54 o                         
 -11   5  13          3.36          8.53         8.81 o                         
  -9   5  13          2.44          3.12         5.25 o                         
  -7   5  13         34.30         27.34         7.09 o                         
  -5   5  13         50.92         64.71         9.22 o                         
  -3   5  13          6.80          8.73         6.10 o                         
  -1   5  13         12.88          7.91         3.88 o                         
   1   5  13        149.85        154.23        11.63 o                         
   3   5  13         47.65         40.78        10.70 o                         
   5   5  13         20.69         25.51         8.88 o                         
   7   5  13         46.84         18.20        10.25 o                         
   9   5  13        215.95        201.69        21.62 o                         
 -10   6  13          4.50         -3.98         5.98 o                         
  -8   6  13         99.63        122.66        12.65 o                         
  -6   6  13        475.38        527.66        23.99 o                         
  -4   6  13          1.74          0.95         7.28 o                         
  -2   6  13        183.65        196.69        14.63 o                         
   0   6  13         61.96         77.28        12.00 o                         
   2   6  13        338.05        316.71        21.17 o                         
   4   6  13         49.10         45.58        10.44 o                         
   6   6  13        111.48        111.48        16.13 o                         
   8   6  13         20.76         26.54        12.06 o                         
  -9   7  13         72.17         50.37        16.22 o                         
  -7   7  13         19.63          9.81         7.08 o                         
  -5   7  13         87.16        108.57        12.51 o                         
  -3   7  13          0.02         -2.06         4.11 o                         
  -1   7  13         25.09          1.11         3.13 o                         
   1   7  13          5.21          0.74         3.14 o                         
   3   7  13        126.75        158.11        18.71 o                         
   5   7  13         16.35          7.21         5.37 o                         
   7   7  13          4.96          5.26         5.90 o                         
  -6   8  13        262.60        226.49        23.33 o                         
  -4   8  13        152.14        154.45        19.99 o                         
  -2   8  13        548.85        605.09        48.18 o                         
   0   8  13          0.06         -7.28         7.28 o                         
   2   8  13        290.85        268.05        28.70 o                         
   4   8  13         16.98         -6.96        10.35 o                         
   6   8  13        108.90         95.62        14.26 o                         
  -5   9  13         16.26         18.56        12.52 o                         
  -3   9  13          1.24         -1.77        13.13 o                         
  -1   9  13         29.75          3.04         7.17 o                         
   1   9  13        114.17        143.64        27.99 o                         
   3   9  13         10.97         10.96         6.22 o                         
   5   9  13          0.01          5.69        20.64 o                         
  -2  10  13         39.65         45.04        15.53 o                         
   0  10  13          4.81         -0.81        23.49 o                         
   2  10  13         58.18         51.66        13.04 o                         
 -12   0  14        149.19        218.91        31.90 o                         
 -10   0  14        157.44        189.04        28.23 o                         
  -8   0  14         17.49          5.11         8.70 o                         
  -6   0  14        304.85        307.99        30.51 o                         
  -4   0  14        102.47        112.66        14.49 o                         
  -2   0  14        675.04        655.14        40.75 o                         
   0   0  14        497.93        485.63        27.90 o                         
   2   0  14        171.49        185.00        21.64 o                         
   4   0  14          8.74          4.75        12.71 o                         
   6   0  14        176.87         90.74        25.24 o                         
   8   0  14        405.20        460.02        56.45 o                         
  10   0  14        161.30        193.28        39.37 o                         
 -11   1  14          7.90         16.21        11.11 o                         
  -9   1  14         21.78         35.78         9.29 o                         
  -7   1  14         54.04         40.03         8.63 o                         
  -5   1  14         15.23         11.53         5.70 o                         
  -3   1  14        102.30         98.77         9.51 o                         
  -1   1  14        470.67        406.04        18.04 o                         
   1   1  14          0.23         -5.29         5.42 o                         
   3   1  14          3.85         10.83         5.58 o                         
   5   1  14         98.89         71.40        15.20 o                         
   7   1  14        339.17        369.69        35.13 o                         
   9   1  14          7.95         10.02        10.84 o                         
  11   1  14          0.24         -2.05         8.81 o                         
 -10   2  14         95.45         72.10        13.12 o                         
  -8   2  14        160.76        175.51        15.86 o                         
  -6   2  14        336.10        359.97        20.81 o                         
  -4   2  14          1.50          3.10         4.27 o                         
  -2   2  14        528.81        508.65        20.44 o                         
   0   2  14         32.50         30.06         5.93 o                         
   2   2  14        526.74        537.74        29.09 o                         
   4   2  14         18.73         10.49         5.54 o                         
   6   2  14        559.52        518.12        40.47 o                         
   8   2  14         82.26         96.95        15.02 o                         
  10   2  14        158.86        186.82        21.81 o                         
 -11   3  14          3.66         -2.52         9.24 o                         
  -9   3  14        212.92        196.99        17.50 o                         
  -7   3  14          0.94          0.82         5.27 o                         
  -5   3  14         18.33         16.32         6.19 o                         
  -3   3  14        244.21        218.60        13.84 o                         
  -1   3  14        579.09        583.13        21.92 o                         
   1   3  14          5.76          5.61         4.67 o                         
   3   3  14         57.08         57.73         9.75 o                         
   5   3  14        475.46        446.86        28.34 o                         
   7   3  14        296.14        284.09        24.37 o                         
   9   3  14        154.48        156.14        19.68 o                         
 -10   4  14         20.74         13.15         8.91 o                         
  -8   4  14        190.87        206.47        17.48 o                         
  -6   4  14        112.37        128.07        13.30 o                         
  -4   4  14         30.52         28.95         6.65 o                         
  -2   4  14        423.67        411.61        18.77 o                         
   0   4  14        256.49        241.49        18.67 o                         
   2   4  14        368.53        361.99        20.92 o                         
   4   4  14         81.99         57.24        14.66 o                         
   6   4  14        534.87        527.92        32.86 o                         
   8   4  14          7.71          0.99         6.30 o                         
  10   4  14         68.53         73.45        14.58 o                         
  -9   5  14        202.26        196.32        16.29 o                         
  -7   5  14         51.37         29.42         7.87 o                         
  -5   5  14        107.02        122.13        12.88 o                         
  -3   5  14         65.77         48.88         7.84 o                         
  -1   5  14          2.89          0.56         4.37 o                         
   1   5  14         79.57         88.53        11.17 o                         
   3   5  14        124.63        142.01        14.14 o                         
   5   5  14        114.30         99.55        15.21 o                         
   7   5  14         14.86         -0.51         7.72 o                         
   9   5  14        308.62        375.97        31.01 o                         
  -8   6  14          0.30          5.24         5.46 o                         
  -6   6  14          4.18          8.90         5.07 o                         
  -4   6  14         33.50         45.34         8.26 o                         
  -2   6  14         16.67         18.02         6.59 o                         
   0   6  14         19.96         21.70         7.59 o                         
   2   6  14          2.66          6.33         6.67 o                         
   4   6  14         15.50         15.53        11.86 o                         
   6   6  14          0.82          3.72         5.71 o                         
   8   6  14         40.69         26.43        12.02 o                         
  -7   7  14         12.86         10.18         6.16 o                         
  -5   7  14        246.95        256.64        19.30 o                         
  -3   7  14         84.68         71.98        10.32 o                         
  -1   7  14         47.02         27.87        11.09 o                         
   1   7  14        234.22        258.45        17.64 o                         
   3   7  14        110.31         90.68        12.71 o                         
   5   7  14         41.21         25.31        16.45 o                         
   7   7  14          3.27         -1.03         6.40 o                         
  -6   8  14          1.18          8.60         5.46 o                         
  -4   8  14         30.54         32.88        15.79 o                         
  -2   8  14        106.31         93.91        21.22 o                         
   0   8  14         46.73         23.78        30.38 o                         
   2   8  14         13.10          9.35         7.64 o                         
   4   8  14          7.50         -5.97        13.43 o                         
   6   8  14        113.34        122.91        18.61 o                         
  -3   9  14        126.45        138.81        25.81 o                         
  -1   9  14        184.50        265.13        33.63 o                         
   1   9  14         78.81         84.37        16.46 o                         
   3   9  14         12.48          2.11         4.65 o                         
 -11   1  15         20.22         14.53        10.38 o                         
  -9   1  15        342.22        359.80        26.66 o                         
  -7   1  15         34.92         47.25         8.95 o                         
  -5   1  15        294.60        313.40        17.37 o                         
  -3   1  15        249.06        244.07        14.98 o                         
  -1   1  15        889.82        898.72        36.83 o                         
   1   1  15        222.45        258.30        16.63 o                         
   3   1  15        191.58        206.28        16.72 o                         
   5   1  15        629.89        665.29        45.94 o                         
   7   1  15        178.28        175.84        25.98 o                         
   9   1  15        318.06        364.11        46.91 o                         
 -10   2  15         26.66         14.62         7.96 o                         
  -8   2  15         91.95         86.56        13.59 o                         
  -6   2  15         12.06          7.17         5.25 o                         
  -4   2  15        115.55        119.72        10.88 o                         
  -2   2  15         12.54         10.88         5.15 o                         
   0   2  15        106.10         88.51         9.39 o                         
   2   2  15         52.10         62.89        10.12 o                         
   4   2  15         70.16         61.87        11.67 o                         
   6   2  15        236.13        196.43        27.16 o                         
   8   2  15        174.34        166.96        26.24 o                         
  10   2  15         21.34         20.11        13.16 o                         
  -9   3  15          0.07          6.45         9.16 o                         
  -7   3  15         49.16         50.34         9.57 o                         
  -5   3  15         28.06         26.52         7.39 o                         
  -3   3  15          8.40          0.04         4.44 o                         
  -1   3  15         23.10         17.80         5.61 o                         
   1   3  15        212.53        192.29        14.73 o                         
   3   3  15         81.77        100.71        14.08 o                         
   5   3  15        698.46        692.66        69.20 o                         
   7   3  15         76.49         93.55        19.88 o                         
   9   3  15        464.60        436.49        41.57 o                         
 -10   4  15         98.74         98.72        15.41 o                         
  -8   4  15         70.21         51.67         9.70 o                         
  -6   4  15        400.09        402.05        23.67 o                         
  -4   4  15         39.38         46.54         9.25 o                         
  -2   4  15        262.88        261.88        15.74 o                         
   0   4  15        296.96        292.75        16.35 o                         
   2   4  15        587.61        652.68        35.25 o                         
   4   4  15         21.66         17.92        10.64 o                         
   6   4  15        741.34        808.70        53.63 o                         
   8   4  15          4.75         10.07        24.96 o                         
  -9   5  15          8.40         14.32         5.78 o                         
  -7   5  15          2.29          1.64         5.44 o                         
  -5   5  15        280.01        227.44        17.77 o                         
  -3   5  15          2.39          7.17         4.86 o                         
  -1   5  15         72.38         78.99         9.15 o                         
   1   5  15        100.57         80.45        11.48 o                         
   3   5  15        214.91        192.08        20.75 o                         
   5   5  15         27.55         54.23        15.77 o                         
   7   5  15         10.74         22.55        33.55 o                         
   9   5  15         61.79         32.12        41.08 o                         
  -8   6  15         45.32         47.36         9.89 o                         
  -6   6  15        127.42        141.21        16.70 o                         
  -4   6  15         21.36          8.67         6.25 o                         
  -2   6  15        208.31        213.76        18.63 o                         
   0   6  15         12.13          6.23         6.92 o                         
   2   6  15        196.49        235.21        37.55 o                         
   4   6  15         53.30         43.41        15.31 o                         
   6   6  15        185.00        177.76        29.11 o                         
   8   6  15        103.39        124.78        24.72 o                         
  -7   7  15          1.24         14.04         7.02 o                         
  -5   7  15          0.07         -3.49         7.34 o                         
  -3   7  15          5.77          5.15         7.18 o                         
  -1   7  15         15.44         26.60         9.05 o                         
   1   7  15          0.07         -4.42         5.80 o                         
   3   7  15         11.09         -3.47         8.50 o                         
   5   7  15         39.77          9.81        14.96 o                         
  -4   8  15          1.71         11.90         9.20 o                         
  -2   8  15         63.20        106.24        21.64 o                         
   0   8  15         86.22         29.79        13.52 o                         
   2   8  15        114.54         52.75        23.70 o                         
   4   8  15        102.08        117.24        22.41 o                         
  -1   9  15        116.71        134.25        25.12 o                         
   1   9  15          3.90         15.63        18.47 o                         
 -10   0  16         57.81         66.38        18.55 o                         
  -8   0  16          4.52         -0.61        22.06 o                         
  -6   0  16         42.01         55.06        15.89 o                         
  -4   0  16         85.08         76.54        13.16 o                         
  -2   0  16        859.69        901.97        41.31 o                         
   0   0  16         20.70         20.50         7.26 o                         
   2   0  16        683.64        808.66        63.74 o                         
   4   0  16        325.85        341.96        48.46 o                         
   6   0  16        714.69        771.79        74.53 o                         
   8   0  16        227.95        189.48        40.93 o                         
  10   0  16          2.62         -6.06        14.55 o                         
  -9   1  16          9.37          5.24         6.82 o                         
  -7   1  16          0.89          4.02         6.41 o                         
  -5   1  16         36.48         40.59         7.06 o                         
  -3   1  16         28.57         27.81         6.15 o                         
  -1   1  16        108.48        102.32        10.20 o                         
   1   1  16        116.91        115.38        10.93 o                         
   3   1  16         36.93         21.66         7.50 o                         
   5   1  16          7.65          9.18        12.42 o                         
   7   1  16          1.50         17.57        11.82 o                         
   9   1  16        106.58        113.63        26.74 o                         
 -10   2  16         47.70         57.91        14.00 o                         
  -8   2  16         36.93         32.67         8.88 o                         
  -6   2  16        214.12        219.32        18.12 o                         
  -4   2  16         18.20         28.46         6.88 o                         
  -2   2  16        280.99        273.44        16.46 o                         
   0   2  16          1.11         -0.25         4.69 o                         
   2   2  16        863.13        945.17        32.91 o                         
   4   2  16        123.19        100.44        14.58 o                         
   6   2  16        380.52        415.59        39.07 o                         
   8   2  16        476.18        493.39        48.97 o                         
  -9   3  16         37.69         38.33        10.76 o                         
  -7   3  16          1.12          2.86         5.18 o                         
  -5   3  16         90.05         79.04        11.06 o                         
  -3   3  16         21.56         36.26         7.02 o                         
  -1   3  16        196.94        201.84        14.31 o                         
   1   3  16        185.13        187.65        13.92 o                         
   3   3  16        322.19        329.18        33.48 o                         
   5   3  16        177.77        172.80        26.53 o                         
   7   3  16          0.00          8.16        10.11 o                         
   9   3  16        302.82        335.88        38.16 o                         
  -8   4  16         81.35         76.57        11.48 o                         
  -6   4  16         88.48         89.95        12.15 o                         
  -4   4  16         29.02         20.20         6.23 o                         
  -2   4  16         19.85         16.78         5.50 o                         
   0   4  16         11.88          6.35         4.35 o                         
   2   4  16        435.23        393.23        28.54 o                         
   4   4  16          0.08          7.10         9.92 o                         
   6   4  16         22.51         23.18        11.97 o                         
   8   4  16        283.38        272.96        33.73 o                         
  -7   5  16         24.83         14.24         8.41 o                         
  -5   5  16         88.56        104.30        12.45 o                         
  -3   5  16         79.72         91.09        11.38 o                         
  -1   5  16         77.66         55.67         9.97 o                         
   1   5  16        180.25        229.08        23.14 o                         
   3   5  16        216.32        173.32        25.32 o                         
   5   5  16        578.38        603.38        47.41 o                         
   7   5  16          0.22          4.06        11.12 o                         
  -6   6  16          6.37         -8.07         8.07 o                         
  -4   6  16          1.71          2.85         8.11 o                         
  -2   6  16         19.72         16.80        10.50 o                         
   0   6  16         10.15          1.78         8.77 o                         
   2   6  16          0.66          4.40         6.33 o                         
   4   6  16          0.61          1.71         7.48 o                         
   6   6  16          0.48         -4.11        11.01 o                         
  -5   7  16         93.34         89.50        14.20 o                         
  -3   7  16         78.00        105.10        16.95 o                         
  -1   7  16        119.59        171.84        21.47 o                         
   1   7  16        250.08        264.21        25.67 o                         
   3   7  16         18.98         29.19         9.96 o                         
   5   7  16        345.59        342.23        37.54 o                         
  -2   8  16          1.61          2.94        18.10 o                         
   0   8  16         10.63         -1.55        21.24 o                         
   2   8  16        122.24        104.43        32.57 o                         
  -9   1  17         12.46          7.10        16.55 o                         
  -7   1  17         13.87         22.28         8.20 o                         
  -5   1  17         97.84        114.23        13.40 o                         
  -3   1  17         39.61         31.11        10.08 o                         
  -1   1  17        174.10        174.27        13.89 o                         
   1   1  17       1112.57       1194.80        35.11 o                         
   3   1  17          0.29         -5.70         5.70 o                         
   5   1  17        787.89        838.97        55.57 o                         
   7   1  17        272.74        350.01        38.07 o                         
   9   1  17        364.15        402.55        42.13 o                         
  -8   2  17         60.91         58.87        11.54 o                         
  -6   2  17          0.82          3.43         5.29 o                         
  -4   2  17         97.87        115.22        16.64 o                         
  -2   2  17        949.26        895.97        30.66 o                         
   0   2  17        322.16        327.14        18.67 o                         
   2   2  17        252.94        264.49        18.50 o                         
   4   2  17         16.98          5.79        21.28 o                         
   6   2  17        482.43        479.74        43.79 o                         
   8   2  17          8.91         14.70        15.75 o                         
  -7   3  17          0.84          5.69         6.20 o                         
  -5   3  17        363.34        412.24        24.53 o                         
  -3   3  17        262.47        282.42        19.84 o                         
  -1   3  17        808.70        833.31        29.54 o                         
   1   3  17         62.78         57.43         8.30 o                         
   3   3  17        357.59        372.21        29.46 o                         
   5   3  17        650.02        659.58        50.02 o                         
   7   3  17         41.58         20.22        11.26 o                         
  -8   4  17         18.86         10.76        13.65 o                         
  -6   4  17          4.18          0.46         7.12 o                         
  -4   4  17         14.72         14.78         7.08 o                         
  -2   4  17         82.62         79.12        11.05 o                         
   0   4  17          9.32         10.32         6.33 o                         
   2   4  17        177.37        200.22        18.80 o                         
   4   4  17        368.51        374.46        31.08 o                         
   6   4  17         90.30         79.73        19.59 o                         
  -7   5  17         12.92          7.76         6.07 o                         
  -5   5  17          3.36          5.69         7.06 o                         
  -3   5  17         28.56         36.38         8.15 o                         
  -1   5  17         19.11         13.16         5.61 o                         
   1   5  17          2.54         15.96         5.90 o                         
   3   5  17         22.64         45.15        14.50 o                         
   5   5  17         82.70         87.49        21.83 o                         
  -6   6  17        120.20        117.57        16.29 o                         
  -4   6  17         27.98         25.79         7.81 o                         
  -2   6  17        145.50        148.37        20.38 o                         
   0   6  17         58.12         45.98        14.89 o                         
   2   6  17        516.65        559.64        37.54 o                         
   4   6  17        155.01        120.19        22.61 o                         
  -3   7  17         22.79         13.27        11.22 o                         
  -1   7  17        128.57        104.79        17.06 o                         
   1   7  17          8.88          2.36        10.54 o                         
   3   7  17         64.68         59.12        16.93 o                         
  -8   0  18         55.63         62.84        45.31 o                         
  -6   0  18        119.15        128.40        24.13 o                         
  -4   0  18         39.74         23.65        12.19 o                         
  -2   0  18       1195.23       1196.15        51.62 o                         
   0   0  18         77.95         63.31        17.99 o                         
   2   0  18        525.40        594.69        53.04 o                         
   4   0  18        875.93       1014.35        87.78 o                         
   6   0  18         33.96         53.00        25.02 o                         
  -7   1  18          5.69          0.93         5.78 o                         
  -5   1  18          4.80         13.45         8.40 o                         
  -3   1  18         22.64         30.33         7.17 o                         
  -1   1  18         52.68         38.27         7.74 o                         
   1   1  18        133.19        137.19        12.85 o                         
   3   1  18          0.04         -6.29         8.20 o                         
   5   1  18         38.50         25.80        19.02 o                         
   7   1  18          1.90        -12.82        12.82 o                         
  -8   2  18         39.32         50.15        25.58 o                         
  -6   2  18        166.76        175.93        21.95 o                         
  -4   2  18         14.09         16.46         7.50 o                         
  -2   2  18        409.08        413.95        21.82 o                         
   0   2  18         67.11         70.99         9.67 o                         
   2   2  18        458.83        504.60        24.14 o                         
   4   2  18        391.71        387.83        39.37 o                         
   6   2  18         70.29         88.27        21.22 o                         
  -7   3  18         22.62         22.96         8.45 o                         
  -5   3  18        129.37        146.88        15.57 o                         
  -3   3  18         16.83         33.86         8.07 o                         
  -1   3  18        142.74        136.69        12.85 o                         
   1   3  18        359.20        400.42        21.51 o                         
   3   3  18          5.16          6.48         9.30 o                         
   5   3  18        317.50        318.95        52.43 o                         
   7   3  18          7.71         -7.10        17.42 o                         
  -6   4  18        100.64        129.44        14.82 o                         
  -4   4  18         17.33         23.01         7.41 o                         
  -2   4  18         44.94         47.49         9.49 o                         
   0   4  18         35.13         20.80         8.85 o                         
   2   4  18        241.19        207.43        20.00 o                         
   4   4  18         50.91         24.09        17.89 o                         
   6   4  18         44.40         22.47        12.31 o                         
  -5   5  18        213.58        255.54        21.21 o                         
  -3   5  18        214.14        208.85        18.07 o                         
  -1   5  18         97.80         93.25        14.37 o                         
   1   5  18        235.19        267.02        23.14 o                         
   3   5  18          0.04         -6.08         7.70 o                         
   5   5  18        367.61        384.74        40.90 o                         
  -4   6  18          4.33         -2.08         8.38 o                         
  -2   6  18          1.51         30.49        10.81 o                         
   0   6  18          0.81         -9.73         9.73 o                         
   2   6  18          0.09         17.07         8.68 o                         
  -7   1  19         55.99         67.04        13.76 o                         
  -5   1  19        255.82        279.06        21.26 o                         
  -3   1  19        362.28        385.95        21.81 o                         
  -1   1  19        319.08        346.95        22.42 o                         
   1   1  19        890.72        925.65        33.38 o                         
   3   1  19         40.90         33.31         9.77 o                         
   5   1  19        431.04        560.46        51.49 o                         
  -6   2  19          0.82          3.72         9.47 o                         
  -4   2  19          6.77         10.69         5.96 o                         
  -2   2  19          0.76          4.42         6.01 o                         
   0   2  19        147.26        164.60        14.67 o                         
   2   2  19         51.21         36.34         8.34 o                         
   4   2  19        121.97        124.95        29.50 o                         
   6   2  19         49.33         34.35        14.62 o                         
  -5   3  19         52.31         57.30        10.45 o                         
  -3   3  19        120.95        143.91        22.34 o                         
  -1   3  19         55.28         60.30         9.06 o                         
   1   3  19        246.55        251.16        19.75 o                         
   3   3  19         39.23         21.12        10.85 o                         
   5   3  19        127.62        143.67        30.65 o                         
  -4   4  19          8.23         17.71        10.17 o                         
  -2   4  19        400.04        416.12        25.47 o                         
   0   4  19         56.98         56.84        10.09 o                         
   2   4  19        297.27        351.94        26.33 o                         
   4   4  19         67.98         67.02        14.40 o                         
  -3   5  19          2.49         16.42         7.92 o                         
  -1   5  19         14.28          5.18         7.98 o                         
   1   5  19         47.61         36.95        12.01 o                         
   3   5  19         31.15         33.93        10.78 o                         
  -4   0  20         12.93         11.67         8.48 o                         
  -2   0  20        201.89        208.70        23.40 o                         
   0   0  20        567.99        610.99        39.74 o                         
   2   0  20        184.07        255.57        34.91 o                         
   4   0  20        491.91        614.42        73.43 o                         
  -5   1  20          0.11          7.76         6.74 o                         
  -3   1  20         16.10         15.80         6.04 o                         
  -1   1  20        119.90        125.81        13.16 o                         
   1   1  20          6.41          7.94         5.08 o                         
   3   1  20         14.70         10.08         6.81 o                         
  -4   2  20         17.80          2.51         5.22 o                         
  -2   2  20        355.05        374.98        22.32 o                         
   0   2  20        174.41        195.64        16.17 o                         
   2   2  20         64.52         69.08        11.74 o                         
   4   2  20        236.56        277.49        29.02 o                         
  -3   3  20        162.47        136.56        17.03 o                         
  -1   3  20         40.94         20.69         7.34 o                         
   1   3  20         54.10         59.49        10.55 o                         
   3   3  20         82.98         57.90        13.48 o                         
  -2   4  20        161.16        194.51        18.12 o                         
   0   4  20          0.05          5.47         4.95 o                         
  -1   1  21         14.05         14.50         8.01 o                         
   1   1  21        263.75        298.80        20.60 o                         
                                                                                
